# Supplementary material for: Low frequency oscillations – neural correlates of stability and flexibility in cognition
Source: Nat Commun. 2025 Jun 25;16:5381. doi: 10.1038/s41467-025-60821-2 (PMC12198418; doi:10.1038/s41467-025-60821-2)
Supplement: Supplementary file 4 — Source Data [file 41467_2025_60821_MOESM4_ESM.xlsx]

## Sheet: Figure 2
HCP dataset
	Theta
Time	100307	102816	104012	105923	106521	108323	109123	111514	112920	113922	116726	125525	133019	140117	146129	149741	151526	156334	158136	162026	162935	164636	166438	169040	172029	175237	175540	177746	182840	185442	189349	191033	191437	191841	192641	195041	198653	200109	204521	205119	212318	212823	214524	223929	248339	250427	255639	257845	283543
0.0	0.09353	0.097301	0.099695	0.093273	0.09367	0.091237	0.086535	0.101468	0.098052	0.103959	0.091815	0.098278	0.091312	0.100514	0.092879	0.101471	0.091721	0.086501	0.088484	0.093824	0.09579	0.089184	0.092593	0.092879	0.0904	0.088467	0.096442	0.097099	0.095293	0.090006	0.089359	0.092368	0.086973	0.089858	0.096315	0.09842	0.095257	0.108634	0.098573	0.090335	0.092332	0.100356	0.091145	0.087487	0.097754	0.094652	0.098661	0.093272	0.090463
0.009881422924901186	0.093452	0.09726	0.099787	0.093347	0.093669	0.091295	0.08645	0.101491	0.097969	0.103947	0.09179	0.098317	0.091344	0.100569	0.092879	0.101516	0.091782	0.086519	0.08846	0.09382	0.095743	0.089206	0.092593	0.092869	0.09041	0.088503	0.096424	0.097083	0.095262	0.090013	0.08935	0.092326	0.086968	0.089882	0.096338	0.098422	0.095176	0.108456	0.098573	0.090421	0.092315	0.100369	0.0911	0.087444	0.097748	0.094712	0.098649	0.093204	0.090596
0.019762845849802372	0.093373	0.097211	0.099884	0.093418	0.093674	0.091349	0.086361	0.101507	0.097884	0.10393	0.091757	0.098354	0.091369	0.100629	0.092879	0.101547	0.091849	0.086542	0.088428	0.09382	0.095681	0.089229	0.0926	0.09286	0.090415	0.08854	0.096409	0.097056	0.095232	0.090023	0.089347	0.092287	0.086966	0.089909	0.096363	0.09842	0.095087	0.108281	0.098569	0.09051	0.092296	0.100386	0.09105	0.087404	0.097745	0.094768	0.098649	0.093142	0.090728
0.02964426877470356	0.093293	0.09716	0.099985	0.093488	0.09368	0.091398	0.086266	0.101517	0.097795	0.103909	0.091713	0.098383	0.091386	0.100691	0.092882	0.101564	0.091917	0.086566	0.088392	0.093831	0.095605	0.089255	0.092607	0.092858	0.090419	0.088571	0.096391	0.097027	0.095197	0.090035	0.089354	0.092247	0.086969	0.089939	0.096391	0.098417	0.094995	0.108105	0.098566	0.0906	0.092274	0.100414	0.090992	0.087367	0.09774	0.094818	0.098657	0.093088	0.090859
0.039525691699604744	0.09321	0.097111	0.100085	0.093556	0.093688	0.09144	0.086169	0.101521	0.097706	0.103889	0.091658	0.098409	0.091398	0.10075	0.09289	0.101566	0.091985	0.086591	0.088355	0.093853	0.095523	0.089285	0.092615	0.092861	0.090424	0.0886	0.096372	0.096989	0.095162	0.09005	0.089365	0.092206	0.086979	0.089971	0.09642	0.098413	0.094894	0.107929	0.098562	0.090691	0.092249	0.100456	0.090931	0.087334	0.09774	0.094859	0.098669	0.093042	0.090989
0.04940711462450593	0.093127	0.097064	0.100187	0.09362	0.093699	0.091476	0.086069	0.101514	0.09762	0.103864	0.09159	0.098427	0.091407	0.100808	0.092903	0.101561	0.092051	0.086616	0.088318	0.09388	0.09543	0.089315	0.092627	0.092871	0.090429	0.08863	0.096361	0.096937	0.095128	0.090071	0.089385	0.092169	0.087	0.090006	0.09645	0.098411	0.094786	0.107759	0.09856	0.090783	0.09222	0.100506	0.090867	0.087304	0.097742	0.094892	0.098683	0.093004	0.091119
0.05928853754940712	0.093044	0.097031	0.100292	0.093677	0.093719	0.09151	0.085961	0.101498	0.097537	0.103833	0.09151	0.098437	0.091416	0.100866	0.092918	0.101545	0.092116	0.086642	0.088278	0.093912	0.095334	0.089344	0.092646	0.092891	0.09043	0.088662	0.096356	0.096876	0.09509	0.090103	0.089409	0.092139	0.087027	0.090043	0.09648	0.098413	0.094669	0.107593	0.09856	0.090872	0.092185	0.100565	0.090797	0.087286	0.097742	0.094914	0.098698	0.092973	0.091247
0.0691699604743083	0.09296	0.097012	0.1004	0.093734	0.093748	0.091544	0.085854	0.101476	0.097456	0.1038	0.09142	0.098445	0.091423	0.100924	0.092932	0.101521	0.092177	0.08667	0.088241	0.093952	0.095227	0.089371	0.092675	0.092917	0.090432	0.088692	0.09636	0.096803	0.09505	0.090139	0.089439	0.092121	0.087056	0.090083	0.096515	0.098421	0.094548	0.107429	0.098564	0.09096	0.09215	0.10063	0.090723	0.087283	0.097744	0.094929	0.098712	0.092947	0.091369
0.07905138339920949	0.092882	0.097001	0.100514	0.093792	0.093789	0.091576	0.085749	0.10145	0.097375	0.103765	0.091324	0.098449	0.091428	0.100981	0.09295	0.101488	0.092236	0.0867	0.088211	0.094007	0.095111	0.089397	0.092714	0.092947	0.090441	0.088721	0.096372	0.096719	0.095009	0.090176	0.089479	0.092115	0.087086	0.090116	0.096557	0.098436	0.094422	0.107267	0.098567	0.091049	0.092116	0.100704	0.090641	0.087289	0.097747	0.094937	0.098726	0.092923	0.091486
0.08893280632411067	0.09281	0.096999	0.100624	0.093844	0.09384	0.091612	0.085649	0.101422	0.097308	0.103724	0.091222	0.098448	0.091439	0.101037	0.09297	0.101446	0.092291	0.086735	0.088189	0.094087	0.094988	0.089423	0.092762	0.092987	0.090455	0.088745	0.096385	0.096627	0.094966	0.090221	0.089532	0.092124	0.087118	0.090147	0.096608	0.098452	0.094292	0.107109	0.098566	0.091139	0.092088	0.100795	0.090546	0.087307	0.097759	0.09494	0.098741	0.092902	0.091598
0.09881422924901186	0.092741	0.097002	0.100736	0.093894	0.093906	0.091648	0.085559	0.10139	0.097255	0.103676	0.091119	0.098446	0.09146	0.101093	0.092993	0.101399	0.092347	0.086779	0.088177	0.094191	0.094862	0.089456	0.092823	0.093038	0.090476	0.088767	0.096408	0.096536	0.09492	0.090271	0.089598	0.092154	0.087152	0.090176	0.096661	0.098468	0.09416	0.106958	0.09856	0.09123	0.092065	0.100899	0.090444	0.087333	0.097784	0.094943	0.098756	0.092888	0.091704
0.10869565217391304	0.092678	0.09701	0.100853	0.093941	0.093985	0.091688	0.085472	0.101349	0.097222	0.103626	0.091019	0.098441	0.091489	0.101144	0.093017	0.101353	0.092401	0.086838	0.088174	0.094325	0.094732	0.089503	0.092893	0.093098	0.090507	0.088781	0.096438	0.096446	0.094872	0.090324	0.089679	0.092203	0.087186	0.090204	0.096718	0.098489	0.094027	0.106803	0.098555	0.09132	0.092048	0.101016	0.090334	0.087365	0.097817	0.094951	0.098769	0.092876	0.091803
0.11857707509881424	0.09262	0.097023	0.100974	0.093982	0.094074	0.091737	0.085394	0.101304	0.097208	0.103576	0.09093	0.098432	0.091521	0.101189	0.093036	0.1013	0.092451	0.086907	0.08818	0.094488	0.094604	0.089565	0.092971	0.093161	0.090545	0.088791	0.096471	0.096362	0.094824	0.090379	0.089776	0.092267	0.087214	0.090236	0.096782	0.098516	0.093897	0.106656	0.098552	0.091407	0.092034	0.101147	0.090221	0.087408	0.09787	0.094964	0.098778	0.092865	0.091894
0.12845849802371542	0.092567	0.097039	0.1011	0.094017	0.094172	0.09179	0.085322	0.101253	0.097211	0.103539	0.090848	0.098418	0.091553	0.101229	0.093054	0.101243	0.092498	0.086993	0.088193	0.094681	0.094475	0.089641	0.093054	0.093228	0.090586	0.088793	0.09651	0.096281	0.094772	0.090434	0.089882	0.092348	0.087239	0.09027	0.096852	0.098549	0.093775	0.106523	0.098554	0.091493	0.092027	0.101288	0.090102	0.08746	0.097942	0.09498	0.098786	0.092856	0.091971
0.1383399209486166	0.092524	0.097063	0.101231	0.094046	0.09428	0.091854	0.085253	0.101201	0.097236	0.103504	0.090775	0.098403	0.091586	0.101268	0.093074	0.101186	0.09254	0.087088	0.088213	0.094896	0.094359	0.089733	0.093142	0.093294	0.090634	0.088794	0.096555	0.096205	0.094715	0.090493	0.089995	0.092447	0.087262	0.090308	0.096925	0.098588	0.093664	0.106405	0.098554	0.091576	0.092028	0.101444	0.089983	0.087519	0.098037	0.095002	0.098794	0.092849	0.092043
0.1482213438735178	0.092489	0.097097	0.101364	0.094076	0.094399	0.091924	0.085192	0.101146	0.097286	0.103475	0.090712	0.098387	0.091615	0.101308	0.093097	0.101127	0.092574	0.08719	0.088241	0.095143	0.094248	0.089839	0.093235	0.093363	0.090689	0.088802	0.0966	0.096135	0.094653	0.090554	0.090107	0.092558	0.087284	0.090353	0.097	0.098634	0.093557	0.106303	0.098556	0.091648	0.092038	0.101613	0.089868	0.087584	0.098154	0.095027	0.098801	0.092853	0.092115
0.15810276679841898	0.092462	0.09714	0.101498	0.094105	0.094521	0.092007	0.085136	0.101092	0.097359	0.103451	0.090664	0.098376	0.091642	0.101348	0.093124	0.101067	0.092599	0.087299	0.088278	0.095419	0.094145	0.089956	0.093328	0.093434	0.090748	0.088817	0.096649	0.096064	0.094583	0.090612	0.090224	0.092685	0.087308	0.090405	0.097076	0.098686	0.093451	0.106217	0.098561	0.091711	0.092059	0.101796	0.08976	0.087658	0.098283	0.095057	0.098804	0.092867	0.092184
0.16798418972332016	0.092449	0.097192	0.101631	0.094133	0.094644	0.092101	0.085091	0.101043	0.097445	0.103428	0.090625	0.098366	0.091669	0.101386	0.093153	0.101003	0.092619	0.087417	0.088322	0.095718	0.094048	0.090085	0.093422	0.093508	0.090815	0.088843	0.096698	0.095999	0.094513	0.090671	0.090346	0.092826	0.087337	0.090464	0.097149	0.098738	0.093349	0.106145	0.098569	0.091767	0.092088	0.101988	0.08966	0.08774	0.098423	0.095098	0.098807	0.092891	0.092245
0.17786561264822134	0.092443	0.097246	0.10176	0.094161	0.094773	0.092206	0.085055	0.100999	0.097543	0.103401	0.090598	0.09836	0.091701	0.101417	0.093178	0.100933	0.092635	0.087545	0.088371	0.096045	0.093959	0.090228	0.093519	0.093588	0.09089	0.088875	0.096744	0.095937	0.094449	0.090734	0.090476	0.09298	0.08737	0.090531	0.097218	0.098784	0.09325	0.106093	0.09858	0.091818	0.092125	0.102196	0.08957	0.08783	0.098575	0.095154	0.098818	0.092918	0.092302
0.18774703557312253	0.092439	0.097298	0.101887	0.094194	0.094906	0.092315	0.085034	0.100965	0.097654	0.103376	0.090584	0.098359	0.091731	0.101447	0.093201	0.100859	0.092647	0.087674	0.088424	0.096395	0.093878	0.090388	0.093621	0.093667	0.090969	0.08892	0.096788	0.095884	0.094391	0.090804	0.090613	0.09314	0.087398	0.090605	0.097278	0.098825	0.093153	0.106058	0.098596	0.091863	0.092162	0.102419	0.089491	0.087926	0.098743	0.095219	0.098831	0.09295	0.092355
0.1976284584980237	0.09244	0.097353	0.102007	0.094222	0.09504	0.09243	0.085024	0.100944	0.097779	0.103354	0.090588	0.098359	0.09176	0.101477	0.093224	0.100784	0.092661	0.087801	0.088476	0.096762	0.093803	0.09056	0.093728	0.093743	0.091053	0.088971	0.096834	0.095839	0.094335	0.090878	0.090757	0.093307	0.087424	0.090686	0.097329	0.098858	0.093062	0.106038	0.098616	0.0919	0.092199	0.102649	0.089422	0.088024	0.098925	0.095295	0.09884	0.092988	0.092401
0.2075098814229249	0.092445	0.097409	0.102118	0.094246	0.095175	0.092553	0.085025	0.100936	0.097918	0.103337	0.09061	0.09836	0.091792	0.101502	0.093244	0.10071	0.092671	0.087924	0.08852	0.097141	0.093738	0.090736	0.093835	0.093815	0.091144	0.089024	0.096879	0.0958	0.094288	0.090961	0.090901	0.093479	0.087446	0.090771	0.097371	0.098885	0.092977	0.106033	0.098641	0.091923	0.092237	0.102885	0.089362	0.088124	0.099113	0.095381	0.098842	0.093032	0.092441
0.21739130434782608	0.092453	0.097463	0.102211	0.094262	0.0953	0.092682	0.085036	0.10094	0.098067	0.103324	0.090648	0.098363	0.091833	0.101518	0.093267	0.100633	0.092677	0.088043	0.088559	0.097531	0.093682	0.090916	0.093943	0.093885	0.091237	0.089082	0.096924	0.095764	0.094252	0.091047	0.091044	0.093657	0.087467	0.090863	0.097403	0.098908	0.092901	0.10604	0.09867	0.091932	0.092274	0.10312	0.089313	0.088227	0.099303	0.095472	0.098842	0.093079	0.092478
0.22727272727272727	0.092465	0.097514	0.102296	0.094271	0.095419	0.092816	0.085047	0.100954	0.098225	0.103316	0.090696	0.098365	0.091883	0.101527	0.093295	0.100555	0.092676	0.088158	0.088587	0.097925	0.093633	0.091094	0.094053	0.093943	0.091334	0.089149	0.096974	0.095737	0.094229	0.091139	0.091183	0.093838	0.087491	0.090963	0.097434	0.098928	0.092835	0.106059	0.098704	0.09193	0.092316	0.10335	0.089271	0.088334	0.099499	0.095565	0.098843	0.093137	0.092509
0.23715415019762848	0.092484	0.097565	0.102373	0.094274	0.095535	0.092949	0.085065	0.100975	0.098392	0.10331	0.090757	0.098365	0.09194	0.101528	0.093329	0.100476	0.092677	0.08827	0.088604	0.098321	0.093587	0.091271	0.094167	0.093989	0.09144	0.089225	0.097025	0.095716	0.094214	0.091236	0.091316	0.094013	0.087511	0.091065	0.09746	0.098948	0.092778	0.106088	0.098743	0.091914	0.092357	0.103577	0.089232	0.088443	0.099699	0.095657	0.098845	0.09321	0.092533
0.24703557312252966	0.092512	0.097613	0.102431	0.09427	0.095648	0.093082	0.085094	0.101004	0.098569	0.103307	0.090826	0.098359	0.091996	0.101518	0.093366	0.100396	0.092678	0.088381	0.088615	0.098712	0.093544	0.091448	0.094283	0.094025	0.091547	0.089313	0.097074	0.0957	0.094211	0.091337	0.091446	0.094181	0.087526	0.091164	0.09748	0.098969	0.092731	0.106125	0.098777	0.091883	0.092401	0.103795	0.089201	0.088549	0.099898	0.095751	0.09885	0.0933	0.092554
0.25691699604743085	0.092546	0.097656	0.102473	0.09426	0.095753	0.093214	0.085122	0.101038	0.098747	0.103305	0.090906	0.098348	0.092049	0.101506	0.093398	0.100316	0.092681	0.088489	0.088619	0.099098	0.093498	0.091625	0.094405	0.094047	0.091653	0.089414	0.097125	0.095683	0.094217	0.091437	0.091574	0.09434	0.087538	0.091257	0.097495	0.09899	0.092696	0.106166	0.09881	0.09184	0.092443	0.104004	0.089177	0.088653	0.100086	0.095844	0.098857	0.093402	0.092573
0.26679841897233203	0.092583	0.097692	0.102501	0.094244	0.095847	0.093343	0.085152	0.10108	0.09893	0.103308	0.090995	0.098328	0.092103	0.101494	0.093427	0.100236	0.092692	0.088591	0.088613	0.099477	0.093454	0.091799	0.094531	0.094059	0.091757	0.089523	0.097183	0.095662	0.094231	0.09154	0.0917	0.094491	0.08755	0.091344	0.097503	0.099009	0.092668	0.106214	0.098839	0.091786	0.092489	0.104203	0.089165	0.088758	0.100272	0.095938	0.098865	0.093513	0.092594
0.2766798418972332	0.092626	0.09772	0.102516	0.094221	0.095937	0.093474	0.085185	0.101131	0.099108	0.103318	0.091096	0.098302	0.09216	0.101483	0.093455	0.100152	0.092703	0.088688	0.088597	0.099843	0.093417	0.091966	0.094663	0.09406	0.091866	0.089635	0.097244	0.095643	0.094254	0.091641	0.091823	0.094637	0.087564	0.091427	0.097505	0.099027	0.092648	0.106258	0.098865	0.091725	0.092541	0.10439	0.089167	0.08886	0.100449	0.096031	0.098872	0.093626	0.092609
0.2865612648221344	0.092671	0.097738	0.102517	0.09419	0.096025	0.093605	0.085214	0.10119	0.099286	0.103333	0.091203	0.098271	0.092215	0.101471	0.093487	0.100058	0.092722	0.088777	0.088574	0.10019	0.093384	0.092125	0.094797	0.094053	0.09198	0.089752	0.097303	0.095626	0.094285	0.091743	0.091934	0.094773	0.087576	0.091508	0.097495	0.099049	0.092633	0.106302	0.098896	0.091651	0.092598	0.104568	0.089181	0.088954	0.100607	0.096124	0.098881	0.093744	0.092618
0.2964426877470356	0.092709	0.097748	0.102504	0.094159	0.096109	0.093733	0.085239	0.101256	0.099468	0.103358	0.091315	0.098244	0.092271	0.101454	0.09352	0.099956	0.09275	0.088857	0.088545	0.100519	0.093354	0.092278	0.094928	0.094041	0.09209	0.089875	0.097365	0.095608	0.094319	0.091838	0.092031	0.0949	0.087579	0.091584	0.097473	0.09907	0.092623	0.10634	0.098929	0.091573	0.092658	0.104737	0.089207	0.089043	0.100742	0.096214	0.09889	0.093862	0.092621
0.30632411067193677	0.092742	0.097746	0.10248	0.094131	0.09618	0.093851	0.085265	0.101326	0.099646	0.103391	0.091432	0.098221	0.092328	0.10144	0.093557	0.099845	0.092779	0.088931	0.088512	0.100826	0.093329	0.092424	0.095054	0.094026	0.092198	0.089997	0.097428	0.095591	0.094356	0.091929	0.092121	0.095025	0.08758	0.091652	0.097438	0.099088	0.092617	0.106374	0.098966	0.09149	0.092718	0.104896	0.089245	0.089121	0.100856	0.096295	0.0989	0.093979	0.092619
0.31620553359683795	0.092776	0.097737	0.102444	0.094106	0.096241	0.093963	0.085295	0.101403	0.099813	0.10343	0.091552	0.098198	0.092386	0.101433	0.093596	0.099722	0.092812	0.089001	0.088475	0.10111	0.093309	0.092562	0.095177	0.094006	0.092303	0.090121	0.09749	0.095576	0.094393	0.092015	0.092202	0.095141	0.087576	0.091712	0.097393	0.0991	0.092612	0.106404	0.099005	0.091398	0.092778	0.10504	0.089289	0.08919	0.100955	0.096369	0.098918	0.094092	0.092613
0.32608695652173914	0.092811	0.097716	0.102388	0.094082	0.096287	0.094064	0.085323	0.101486	0.099976	0.103466	0.091672	0.098178	0.092444	0.101428	0.093635	0.099591	0.09285	0.089061	0.088438	0.10137	0.093296	0.092694	0.095294	0.093974	0.092405	0.090241	0.097553	0.095559	0.094429	0.092093	0.092275	0.095249	0.087574	0.091769	0.097339	0.09911	0.092607	0.106428	0.099042	0.091302	0.092834	0.105167	0.089339	0.089253	0.101038	0.096434	0.098944	0.094201	0.092607
0.3359683794466403	0.092845	0.097684	0.102315	0.094055	0.096316	0.094158	0.085354	0.101571	0.100128	0.103499	0.091785	0.098158	0.092507	0.101423	0.093672	0.099451	0.092895	0.089117	0.0884	0.101604	0.093288	0.092818	0.095399	0.093934	0.092503	0.090358	0.097618	0.09554	0.094465	0.092173	0.092338	0.095347	0.08757	0.091813	0.097277	0.099116	0.0926	0.10644	0.099074	0.0912	0.092884	0.105276	0.089388	0.089312	0.101102	0.096486	0.098975	0.094304	0.092598
0.3458498023715415	0.092879	0.097635	0.10223	0.094029	0.096333	0.094243	0.085386	0.101658	0.100266	0.103527	0.091893	0.098138	0.092576	0.101419	0.093704	0.099304	0.092941	0.089168	0.088361	0.101814	0.093283	0.092931	0.095492	0.093887	0.092593	0.090472	0.097687	0.095521	0.094499	0.092249	0.092397	0.095431	0.087564	0.091844	0.097212	0.099121	0.092594	0.106442	0.099103	0.091096	0.09293	0.105369	0.089439	0.089366	0.10115	0.096532	0.099008	0.0944	0.092589
0.3557312252964427	0.092909	0.097575	0.102141	0.094	0.096333	0.094327	0.085416	0.101745	0.10039	0.10356	0.091994	0.098119	0.092648	0.10142	0.093739	0.099151	0.092985	0.089217	0.088321	0.102002	0.09329	0.093029	0.095572	0.093828	0.092673	0.090585	0.097758	0.095503	0.094531	0.092322	0.09245	0.095503	0.087559	0.091867	0.097147	0.099123	0.092585	0.106436	0.09913	0.090995	0.092972	0.105437	0.089487	0.089419	0.101185	0.096567	0.099039	0.094479	0.092581
0.36561264822134387	0.092933	0.097503	0.102042	0.093971	0.096319	0.094402	0.08544	0.10183	0.100499	0.1036	0.092087	0.0981	0.092722	0.101428	0.093771	0.099	0.093028	0.089267	0.08828	0.102155	0.093304	0.093115	0.095641	0.093759	0.092745	0.090698	0.097826	0.095485	0.094562	0.09239	0.092497	0.095563	0.087556	0.091883	0.097081	0.099125	0.092582	0.106419	0.09916	0.090904	0.093009	0.105488	0.089532	0.089461	0.101214	0.096592	0.099069	0.094543	0.092575
0.37549407114624506	0.092956	0.097424	0.101933	0.093936	0.096291	0.094463	0.085462	0.101912	0.100589	0.103642	0.092174	0.098089	0.09279	0.101446	0.093802	0.09885	0.09307	0.089314	0.088238	0.102276	0.093323	0.093193	0.095701	0.093677	0.092811	0.090811	0.097892	0.095466	0.094589	0.092451	0.092538	0.095614	0.087547	0.091893	0.097014	0.099127	0.092582	0.106392	0.099193	0.090822	0.093036	0.105513	0.089573	0.089499	0.101235	0.096609	0.099103	0.094595	0.092566
0.38537549407114624	0.092974	0.097338	0.10181	0.093904	0.096249	0.094512	0.085483	0.101987	0.100655	0.103684	0.092252	0.098081	0.092855	0.101467	0.093828	0.098698	0.093114	0.089356	0.088189	0.102366	0.093343	0.093257	0.095753	0.093587	0.092866	0.090917	0.097958	0.095442	0.094613	0.092509	0.092571	0.095658	0.087535	0.091898	0.096943	0.099123	0.092589	0.106355	0.099228	0.090747	0.09306	0.10551	0.089608	0.089531	0.101249	0.096621	0.099133	0.094632	0.092554
0.3952569169960474	0.092986	0.09725	0.10168	0.093881	0.096204	0.09455	0.085506	0.102056	0.100699	0.103725	0.092319	0.098068	0.09292	0.101488	0.093852	0.098551	0.093156	0.089388	0.088138	0.102415	0.09336	0.093309	0.095789	0.093484	0.092913	0.091017	0.098024	0.095411	0.094632	0.092565	0.092598	0.095694	0.087524	0.091893	0.096869	0.099115	0.092607	0.106308	0.099264	0.090679	0.093077	0.105479	0.089639	0.089559	0.101264	0.096628	0.099169	0.094647	0.09254
0.4051383399209486	0.092996	0.097166	0.101542	0.093862	0.096148	0.094573	0.085532	0.102121	0.100715	0.10376	0.092378	0.098054	0.092987	0.101509	0.093875	0.098407	0.093193	0.089413	0.088087	0.102425	0.09337	0.093342	0.095806	0.093374	0.092955	0.091113	0.098094	0.095378	0.094646	0.092619	0.092623	0.09572	0.087508	0.091884	0.096789	0.099097	0.092631	0.106242	0.099293	0.090618	0.093087	0.105422	0.089671	0.089581	0.101285	0.096628	0.099207	0.094644	0.092526
0.4150197628458498	0.093002	0.097082	0.101402	0.093849	0.09608	0.094584	0.085558	0.102183	0.100698	0.103787	0.092427	0.098041	0.093059	0.101529	0.093894	0.098271	0.093219	0.089431	0.088038	0.102395	0.093374	0.093355	0.095812	0.093255	0.092991	0.091206	0.098165	0.09534	0.094655	0.092667	0.092644	0.095733	0.087491	0.091868	0.096702	0.099077	0.09266	0.106162	0.099316	0.090565	0.09309	0.105338	0.089698	0.089593	0.101314	0.096625	0.099254	0.094628	0.092505
0.424901185770751	0.09301	0.097	0.10126	0.093839	0.095997	0.094582	0.085579	0.102241	0.10066	0.103807	0.092471	0.098024	0.093135	0.101545	0.093913	0.09814	0.093233	0.089442	0.087987	0.102324	0.093378	0.093349	0.095802	0.093128	0.093015	0.091291	0.098235	0.095295	0.094662	0.092703	0.092654	0.095731	0.087474	0.091844	0.096606	0.099048	0.092694	0.106075	0.099334	0.090518	0.093081	0.105224	0.089721	0.0896	0.101351	0.09662	0.09931	0.094599	0.092479
0.43478260869565216	0.093022	0.096919	0.101118	0.09383	0.095907	0.094572	0.085598	0.102293	0.100596	0.103818	0.092506	0.098005	0.093211	0.101559	0.09393	0.098017	0.093236	0.089449	0.087935	0.102212	0.093378	0.09332	0.095776	0.092995	0.093031	0.091375	0.098298	0.095244	0.094667	0.092726	0.092653	0.095712	0.087455	0.091814	0.096506	0.099018	0.092737	0.105979	0.099352	0.090476	0.093063	0.105076	0.089741	0.089599	0.101386	0.096614	0.099375	0.09456	0.092456
0.44466403162055335	0.093037	0.096843	0.100977	0.09382	0.095809	0.094551	0.085617	0.102341	0.10051	0.103824	0.092528	0.097983	0.093282	0.101569	0.093943	0.097904	0.09323	0.089452	0.087887	0.102062	0.093377	0.093268	0.095738	0.092862	0.093039	0.091453	0.098352	0.095192	0.09467	0.092741	0.092654	0.095678	0.087435	0.091786	0.096414	0.098983	0.092786	0.105875	0.099366	0.090442	0.093034	0.104893	0.089756	0.08959	0.101417	0.096604	0.099446	0.094512	0.092436
0.45454545454545453	0.093057	0.096773	0.100836	0.093805	0.095702	0.09451	0.085633	0.102378	0.100407	0.103819	0.092538	0.097957	0.093349	0.101572	0.09395	0.097796	0.093221	0.089444	0.08784	0.10188	0.093373	0.093192	0.095688	0.092728	0.09304	0.091525	0.098394	0.095136	0.09467	0.092741	0.092653	0.095633	0.08741	0.091757	0.096329	0.098943	0.09284	0.105771	0.099373	0.090417	0.092995	0.104681	0.089769	0.089572	0.101445	0.096591	0.099523	0.094458	0.092421
0.4644268774703557	0.093082	0.096706	0.1007	0.093791	0.095594	0.094454	0.085653	0.102406	0.100287	0.103804	0.092537	0.097932	0.093416	0.10157	0.093949	0.097695	0.093211	0.089432	0.087792	0.101669	0.093365	0.0931	0.095626	0.092595	0.093037	0.091587	0.098424	0.095076	0.094664	0.092727	0.092656	0.095584	0.087385	0.091731	0.096241	0.098905	0.092901	0.105671	0.099382	0.090398	0.092951	0.104443	0.089779	0.089542	0.101473	0.096573	0.099603	0.094398	0.092405
0.47430830039525695	0.093108	0.096643	0.10057	0.093781	0.095484	0.094386	0.085676	0.102426	0.100146	0.103774	0.092526	0.097907	0.093485	0.101566	0.093941	0.097599	0.093207	0.089416	0.087743	0.101426	0.093354	0.092992	0.095553	0.092464	0.093027	0.091643	0.098449	0.095016	0.094652	0.092702	0.092657	0.095523	0.087359	0.091706	0.096152	0.098869	0.092968	0.105573	0.09939	0.09038	0.092908	0.104188	0.08979	0.089495	0.101505	0.09655	0.099681	0.094331	0.092385
0.48418972332015814	0.093135	0.09658	0.10045	0.093774	0.095371	0.0943	0.085707	0.102437	0.099989	0.103724	0.092501	0.097885	0.093558	0.101558	0.093929	0.097515	0.093205	0.089399	0.087697	0.101153	0.093349	0.092872	0.095471	0.092329	0.093007	0.091698	0.098469	0.094955	0.094635	0.092673	0.09266	0.095449	0.087331	0.091685	0.096062	0.098833	0.093046	0.10548	0.099399	0.090362	0.092869	0.103918	0.089803	0.089434	0.10154	0.096524	0.099758	0.094259	0.09236
0.4940711462450593	0.093158	0.096515	0.10034	0.093774	0.095256	0.094199	0.085737	0.10244	0.099813	0.103647	0.092467	0.097865	0.093632	0.10155	0.093911	0.097445	0.093208	0.089386	0.087658	0.100856	0.093346	0.09274	0.095381	0.092195	0.09298	0.091749	0.098486	0.094895	0.094615	0.092637	0.092663	0.095367	0.087303	0.09167	0.095981	0.098797	0.093132	0.10539	0.099408	0.090346	0.092837	0.103638	0.089816	0.089362	0.101579	0.096492	0.099832	0.094187	0.092329
0.5039525691699605	0.093187	0.09645	0.10024	0.093776	0.095141	0.094091	0.085767	0.102436	0.099616	0.103552	0.092427	0.097853	0.09371	0.101543	0.093884	0.097387	0.093216	0.089378	0.087625	0.100541	0.093338	0.092602	0.095279	0.092067	0.092952	0.091796	0.0985	0.094839	0.094599	0.092597	0.092664	0.095278	0.087278	0.091664	0.095911	0.098756	0.093226	0.105309	0.099421	0.090326	0.092814	0.103342	0.089832	0.089283	0.101619	0.09646	0.099903	0.09412	0.092295
0.5138339920948617	0.093215	0.096385	0.100157	0.093785	0.095035	0.093976	0.085801	0.102433	0.099406	0.103444	0.092377	0.09785	0.09379	0.101538	0.093847	0.097353	0.093229	0.089373	0.087595	0.100214	0.093327	0.092465	0.095172	0.091951	0.092916	0.091846	0.09851	0.094787	0.094586	0.092555	0.092663	0.095184	0.087249	0.091665	0.095861	0.098713	0.093329	0.105237	0.099432	0.090306	0.092797	0.103036	0.089845	0.0892	0.101663	0.09643	0.099976	0.094064	0.092254
0.5237154150197628	0.093247	0.096324	0.100089	0.093805	0.094941	0.093856	0.085839	0.102432	0.099188	0.103331	0.092322	0.097849	0.093875	0.101533	0.093806	0.097339	0.093244	0.089374	0.087571	0.099877	0.093316	0.092333	0.095065	0.09185	0.092877	0.091897	0.098517	0.094743	0.094575	0.092513	0.09266	0.095091	0.087215	0.091668	0.095833	0.098668	0.09343	0.105164	0.09944	0.090288	0.092786	0.102728	0.089852	0.089115	0.101715	0.096405	0.100055	0.094021	0.092208
0.5335968379446641	0.093283	0.096269	0.100036	0.093828	0.094861	0.093736	0.08589	0.102438	0.098969	0.103213	0.092262	0.097851	0.093962	0.101537	0.093764	0.097348	0.093256	0.08938	0.087549	0.099533	0.093306	0.092211	0.094961	0.09177	0.09284	0.091953	0.09852	0.094706	0.094569	0.092478	0.092655	0.095007	0.087176	0.091672	0.095837	0.09862	0.093532	0.105085	0.099447	0.090272	0.092786	0.102425	0.089855	0.089029	0.101775	0.096388	0.100138	0.093996	0.092158
0.5434782608695652	0.093326	0.096219	0.099997	0.093847	0.094794	0.093616	0.085948	0.102453	0.09875	0.103089	0.092197	0.097854	0.094049	0.101554	0.093724	0.097381	0.093263	0.089391	0.087527	0.099185	0.093292	0.092097	0.094859	0.091711	0.092814	0.092015	0.098527	0.094675	0.094562	0.092453	0.092648	0.094935	0.087135	0.091677	0.095876	0.098572	0.093629	0.104996	0.099451	0.090259	0.092795	0.102129	0.089855	0.08895	0.101851	0.096378	0.100226	0.093992	0.092101
0.5533596837944664	0.093375	0.096176	0.099976	0.093862	0.094741	0.093501	0.086016	0.102477	0.098533	0.102963	0.092128	0.097864	0.094145	0.101588	0.093686	0.097441	0.093267	0.089407	0.087506	0.09884	0.093273	0.091996	0.094765	0.091668	0.092801	0.092082	0.098541	0.09465	0.094556	0.092438	0.092641	0.094886	0.087096	0.091681	0.095952	0.098523	0.093721	0.104908	0.099455	0.090252	0.092815	0.101847	0.089858	0.08888	0.101933	0.096381	0.100324	0.094004	0.092041
0.5632411067193676	0.093429	0.096139	0.099974	0.093874	0.094708	0.093395	0.0861	0.102511	0.098321	0.102832	0.092061	0.09788	0.094251	0.101633	0.093656	0.097527	0.093267	0.089429	0.087483	0.098503	0.093251	0.091913	0.094682	0.091647	0.092807	0.092154	0.098562	0.094634	0.094547	0.09244	0.092636	0.094858	0.08706	0.091684	0.096065	0.098478	0.093806	0.104823	0.099459	0.090246	0.092845	0.101583	0.089863	0.088823	0.102025	0.096392	0.100435	0.094036	0.091979
0.5731225296442688	0.093483	0.09611	0.099991	0.093881	0.094696	0.093302	0.086201	0.102558	0.098124	0.102702	0.091993	0.097905	0.094359	0.101695	0.093629	0.097642	0.09326	0.089462	0.087458	0.098183	0.093231	0.091847	0.094603	0.091652	0.092825	0.092227	0.098595	0.09463	0.09454	0.09246	0.092632	0.094848	0.087023	0.091687	0.096218	0.098437	0.093884	0.104746	0.099468	0.09024	0.092891	0.101345	0.089876	0.088781	0.102138	0.096417	0.100557	0.094094	0.091915
0.5830039525691699	0.093541	0.096094	0.10002	0.093882	0.094703	0.093222	0.086321	0.102621	0.097944	0.102577	0.09193	0.097934	0.094472	0.101767	0.093614	0.097786	0.093248	0.089507	0.087432	0.097886	0.093212	0.091797	0.094531	0.091679	0.092854	0.092299	0.098644	0.094638	0.094533	0.092498	0.092631	0.094863	0.086986	0.091693	0.096412	0.098402	0.093957	0.104684	0.099477	0.090233	0.09295	0.101136	0.089891	0.088761	0.102277	0.096454	0.100681	0.094177	0.091848
0.5928853754940712	0.093606	0.096094	0.100072	0.093882	0.094731	0.09316	0.086464	0.102704	0.097786	0.102458	0.091875	0.097968	0.094593	0.101852	0.093614	0.097953	0.09323	0.089564	0.08741	0.097623	0.093195	0.091764	0.094467	0.091727	0.0929	0.09237	0.098706	0.094656	0.094527	0.092555	0.09263	0.094904	0.08695	0.091705	0.096653	0.098375	0.094025	0.104632	0.099488	0.090224	0.093024	0.100958	0.08991	0.088759	0.102443	0.096507	0.100798	0.094289	0.091784
0.6027667984189723	0.093679	0.09611	0.100151	0.093878	0.094786	0.09312	0.08663	0.102804	0.097648	0.102349	0.091829	0.098007	0.094719	0.10195	0.093627	0.098135	0.093205	0.089631	0.087396	0.097399	0.093177	0.091751	0.094417	0.091793	0.092968	0.092448	0.098782	0.094689	0.094518	0.092635	0.092635	0.094977	0.086917	0.091723	0.096939	0.098356	0.094091	0.104591	0.099498	0.09021	0.093108	0.100815	0.089934	0.088782	0.102635	0.096572	0.100916	0.094436	0.09173
0.6126482213438735	0.093762	0.096138	0.10025	0.09387	0.094864	0.093106	0.086816	0.102922	0.09753	0.10225	0.091793	0.098053	0.094852	0.102064	0.093653	0.098331	0.093171	0.089705	0.08739	0.097215	0.093158	0.091761	0.094382	0.091877	0.093059	0.092534	0.098878	0.094743	0.09451	0.092741	0.09265	0.095078	0.086889	0.091744	0.097277	0.098345	0.094158	0.104555	0.099516	0.090192	0.093197	0.100701	0.089964	0.088823	0.102855	0.096653	0.101037	0.094625	0.091694
0.6225296442687747	0.093857	0.096178	0.100374	0.093856	0.094964	0.093115	0.087023	0.103054	0.097438	0.102166	0.091766	0.098105	0.094988	0.102194	0.093685	0.098544	0.09313	0.089784	0.087392	0.097078	0.09314	0.091794	0.094365	0.091983	0.093168	0.092621	0.098998	0.094816	0.094501	0.092874	0.092677	0.095205	0.086867	0.09177	0.097667	0.098345	0.094221	0.104527	0.099542	0.090169	0.093295	0.100622	0.090006	0.088886	0.103102	0.096748	0.101158	0.09485	0.091675
0.6324110671936759	0.093963	0.096231	0.100523	0.093838	0.095092	0.093148	0.087247	0.103201	0.097371	0.102095	0.091752	0.098164	0.095124	0.102341	0.093733	0.098772	0.093088	0.089871	0.087405	0.096991	0.093124	0.091848	0.094361	0.09211	0.093297	0.092705	0.09914	0.094903	0.094485	0.093031	0.092719	0.095358	0.086854	0.091804	0.098104	0.098356	0.094281	0.104505	0.099574	0.09014	0.093402	0.100577	0.090051	0.088967	0.10337	0.096855	0.101273	0.095113	0.091675
0.6422924901185771	0.094076	0.096298	0.100689	0.093818	0.095246	0.093207	0.087485	0.103369	0.09733	0.102041	0.091751	0.098231	0.095262	0.102494	0.093794	0.099015	0.093043	0.089967	0.087434	0.09695	0.093114	0.091927	0.094377	0.09226	0.09344	0.092785	0.099307	0.095004	0.094466	0.093212	0.092781	0.095537	0.086846	0.091846	0.098592	0.098373	0.094342	0.104492	0.099612	0.090117	0.093521	0.10057	0.090108	0.089065	0.103658	0.096971	0.101388	0.095414	0.091687
0.6521739130434783	0.094189	0.09638	0.100875	0.093798	0.095421	0.093298	0.087737	0.103552	0.097313	0.102007	0.09176	0.098301	0.095393	0.102653	0.093863	0.099268	0.092995	0.090077	0.087475	0.096958	0.093113	0.092026	0.094408	0.092429	0.093597	0.092863	0.099497	0.095119	0.094444	0.093413	0.092862	0.095739	0.086846	0.091896	0.09913	0.098397	0.094401	0.104487	0.099658	0.090098	0.093647	0.100598	0.090178	0.089178	0.103965	0.097092	0.101504	0.09575	0.091709
0.6620553359683795	0.094302	0.096474	0.101081	0.09378	0.09562	0.093417	0.087999	0.103752	0.097317	0.10199	0.091786	0.098374	0.095519	0.10282	0.093943	0.099523	0.092946	0.090198	0.087529	0.097014	0.093126	0.09214	0.094449	0.092614	0.093773	0.092948	0.099707	0.095244	0.094424	0.093635	0.092957	0.095958	0.086858	0.091953	0.099706	0.098427	0.094459	0.104489	0.099717	0.090083	0.09378	0.100661	0.090259	0.089302	0.104295	0.097223	0.101624	0.096125	0.091733
0.6719367588932806	0.094413	0.096581	0.101303	0.093763	0.095841	0.093561	0.088267	0.103965	0.097344	0.101996	0.091827	0.098454	0.095637	0.10299	0.094032	0.099778	0.092894	0.090331	0.087595	0.097115	0.093156	0.092263	0.094501	0.092809	0.093966	0.093038	0.099939	0.095376	0.094402	0.093877	0.093066	0.096191	0.08688	0.092017	0.100309	0.098462	0.094517	0.104496	0.099792	0.090071	0.093919	0.100757	0.090346	0.089439	0.104639	0.09736	0.101745	0.096536	0.091758
0.6818181818181819	0.094521	0.096696	0.101536	0.093744	0.096077	0.093731	0.088546	0.10419	0.097396	0.10202	0.091881	0.098547	0.095743	0.10316	0.094135	0.100031	0.092841	0.090468	0.087666	0.097262	0.093198	0.092396	0.094567	0.093012	0.094173	0.093128	0.100187	0.095517	0.094379	0.094139	0.093184	0.096446	0.086908	0.09209	0.100932	0.098501	0.094575	0.104514	0.099885	0.090064	0.094066	0.10088	0.090439	0.089589	0.104996	0.097502	0.101863	0.096975	0.091783
0.691699604743083	0.094626	0.096823	0.101778	0.093723	0.096321	0.093921	0.088826	0.104429	0.097471	0.102064	0.091951	0.098642	0.09584	0.103332	0.09425	0.100278	0.092787	0.090609	0.087745	0.097453	0.09325	0.092541	0.094651	0.093226	0.094389	0.093219	0.100457	0.095661	0.09435	0.094411	0.09331	0.096715	0.086941	0.092166	0.101571	0.09854	0.094634	0.104536	0.099989	0.090058	0.094219	0.101026	0.090542	0.089752	0.105363	0.097651	0.101975	0.097438	0.091814
0.7015810276679842	0.09473	0.096961	0.102026	0.093701	0.096578	0.094133	0.089105	0.104686	0.09756	0.102121	0.092036	0.098734	0.095925	0.103508	0.094377	0.100519	0.092729	0.090756	0.087833	0.097681	0.09331	0.092699	0.094755	0.093454	0.094611	0.093312	0.100743	0.095805	0.094313	0.094698	0.093441	0.09699	0.086975	0.092252	0.102223	0.09858	0.094687	0.104573	0.100106	0.090051	0.094375	0.101192	0.090649	0.08992	0.105736	0.097807	0.102079	0.097924	0.09185
0.7114624505928854	0.094832	0.09711	0.102278	0.093676	0.096843	0.094364	0.089381	0.104958	0.097662	0.102194	0.092138	0.098826	0.095998	0.103681	0.094516	0.100756	0.092669	0.0909	0.087922	0.097941	0.093381	0.092866	0.094877	0.09369	0.094839	0.093404	0.101043	0.095944	0.094268	0.094993	0.093576	0.097266	0.087009	0.092346	0.102878	0.098622	0.094737	0.104624	0.100228	0.090038	0.09454	0.101375	0.090762	0.090089	0.106115	0.097969	0.102177	0.098423	0.091889
0.7213438735177866	0.094929	0.097269	0.102526	0.093657	0.097102	0.094603	0.089646	0.105244	0.097772	0.102286	0.092253	0.098917	0.096057	0.103852	0.094662	0.100988	0.09261	0.091035	0.088018	0.09823	0.093461	0.093037	0.095018	0.093936	0.095066	0.093486	0.10136	0.09608	0.094218	0.095298	0.093713	0.097534	0.087049	0.092446	0.103531	0.098668	0.094785	0.104686	0.100354	0.090023	0.094712	0.101567	0.09088	0.090259	0.106497	0.098127	0.102267	0.098927	0.091927
0.7312252964426877	0.095019	0.097431	0.102774	0.093641	0.097351	0.094846	0.089894	0.105534	0.097883	0.102398	0.092378	0.099007	0.096097	0.104023	0.094813	0.101211	0.092549	0.091159	0.088116	0.098539	0.093545	0.093207	0.095178	0.094192	0.09529	0.093556	0.101687	0.096209	0.094161	0.095606	0.093854	0.097798	0.087099	0.092548	0.104178	0.098722	0.094836	0.104754	0.100478	0.090007	0.094882	0.101761	0.091	0.090426	0.106872	0.098283	0.102355	0.099432	0.091963
0.741106719367589	0.095096	0.097593	0.103022	0.093626	0.09759	0.095094	0.090126	0.105829	0.097994	0.102522	0.092509	0.09909	0.096117	0.104198	0.094971	0.101422	0.092492	0.091268	0.088224	0.098862	0.093633	0.093373	0.095351	0.094455	0.095513	0.093613	0.102026	0.096336	0.094099	0.095918	0.094	0.098055	0.087156	0.092648	0.104815	0.098781	0.09489	0.104833	0.10059	0.089983	0.095052	0.101952	0.091122	0.090589	0.107241	0.098437	0.10244	0.099933	0.092
0.7509881422924901	0.095161	0.097755	0.103263	0.093615	0.097813	0.09535	0.090339	0.106118	0.098102	0.102653	0.092648	0.099166	0.096112	0.104369	0.095135	0.101621	0.092435	0.091365	0.088335	0.099189	0.093721	0.09353	0.09553	0.094719	0.09573	0.093659	0.102374	0.096452	0.094034	0.096229	0.094146	0.0983	0.087219	0.092741	0.10543	0.098843	0.094944	0.104919	0.100698	0.089951	0.095223	0.102137	0.091242	0.090749	0.107599	0.098587	0.102511	0.100429	0.092036
0.7608695652173914	0.095213	0.097917	0.10349	0.093608	0.09802	0.0956	0.090532	0.106398	0.098206	0.102793	0.092786	0.099232	0.096081	0.104532	0.095307	0.101806	0.092376	0.09145	0.088448	0.099514	0.09381	0.09368	0.095715	0.094979	0.095937	0.093698	0.102724	0.096555	0.093967	0.096531	0.09429	0.098536	0.087286	0.092835	0.10602	0.098917	0.094999	0.105011	0.100802	0.089907	0.09539	0.102318	0.091366	0.090904	0.107946	0.098733	0.10257	0.100916	0.09207
0.7707509881422925	0.095259	0.098077	0.103705	0.093598	0.098212	0.095842	0.090702	0.106664	0.09831	0.102942	0.092926	0.099286	0.096027	0.104688	0.095482	0.101978	0.092311	0.091522	0.08856	0.099829	0.093894	0.093818	0.0959	0.095235	0.096127	0.093724	0.103069	0.096646	0.093899	0.096821	0.094431	0.098761	0.087356	0.092928	0.10658	0.098998	0.095046	0.105105	0.100902	0.089853	0.095549	0.102493	0.091495	0.091058	0.108276	0.098873	0.102612	0.101387	0.09211
0.7806324110671937	0.095298	0.098229	0.103913	0.093585	0.098391	0.096071	0.09085	0.106914	0.09841	0.103093	0.093064	0.099327	0.095954	0.104833	0.095663	0.102134	0.092241	0.091577	0.088666	0.100134	0.093979	0.093941	0.096084	0.095482	0.096307	0.093742	0.103402	0.096723	0.093822	0.0971	0.094569	0.098979	0.087429	0.093021	0.107104	0.099085	0.095088	0.105203	0.100999	0.089792	0.095695	0.102654	0.091631	0.091209	0.108576	0.099006	0.102633	0.101832	0.092148
0.7905138339920948	0.09533	0.098373	0.104109	0.093569	0.098562	0.096285	0.090974	0.107156	0.098502	0.103241	0.093199	0.099356	0.095864	0.104971	0.09585	0.102277	0.092168	0.091621	0.088765	0.10043	0.094069	0.094047	0.096269	0.095724	0.09647	0.093747	0.103714	0.096788	0.093733	0.097368	0.094701	0.099193	0.087504	0.093106	0.107586	0.099182	0.095125	0.105305	0.101088	0.089725	0.095827	0.102804	0.091767	0.091352	0.108845	0.099131	0.102631	0.102251	0.092185
0.8003952569169961	0.09535	0.09851	0.104292	0.093548	0.098723	0.096486	0.091074	0.107385	0.098589	0.103385	0.093329	0.099367	0.095759	0.105103	0.09604	0.102404	0.092095	0.091653	0.088855	0.100716	0.094161	0.094137	0.096453	0.095962	0.096612	0.093741	0.104002	0.096841	0.093634	0.097624	0.094825	0.099397	0.087582	0.093183	0.108032	0.099283	0.095155	0.105406	0.101174	0.089654	0.095947	0.10294	0.091898	0.091482	0.10908	0.099245	0.102608	0.102643	0.092215
0.8102766798418972	0.095355	0.098635	0.104465	0.093527	0.098876	0.096668	0.091153	0.107598	0.098668	0.103522	0.093456	0.09936	0.095649	0.105227	0.096232	0.102516	0.092026	0.091674	0.088934	0.100988	0.094257	0.094211	0.096631	0.096193	0.096724	0.093715	0.104259	0.096879	0.093523	0.097865	0.094937	0.099587	0.087661	0.093248	0.108439	0.099391	0.095184	0.105508	0.101257	0.089577	0.096054	0.103057	0.092023	0.091601	0.109278	0.099349	0.102567	0.102998	0.092236
0.8201581027667985	0.09535	0.098745	0.10462	0.093502	0.099024	0.096826	0.091206	0.107796	0.098734	0.103655	0.093577	0.099337	0.095535	0.105336	0.096422	0.102614	0.091965	0.091682	0.08901	0.101246	0.094355	0.094268	0.096803	0.09641	0.096803	0.093672	0.104487	0.096907	0.093397	0.098085	0.095031	0.099763	0.087735	0.093302	0.108808	0.099503	0.095206	0.105605	0.101336	0.08949	0.096148	0.103157	0.092138	0.091708	0.109439	0.099446	0.102508	0.103318	0.09224
0.8300395256916996	0.095329	0.098845	0.104762	0.093477	0.099169	0.096959	0.091238	0.107975	0.098784	0.103783	0.093693	0.099299	0.095418	0.105433	0.096607	0.102699	0.09191	0.09168	0.089082	0.101485	0.094455	0.094313	0.096968	0.096608	0.096848	0.09361	0.104684	0.096922	0.093261	0.098285	0.095111	0.099924	0.087809	0.093344	0.109135	0.099612	0.095218	0.105702	0.101405	0.089398	0.096229	0.103237	0.092251	0.091806	0.109564	0.099534	0.102429	0.103604	0.09223
0.8399209486166008	0.095299	0.098934	0.104878	0.093448	0.099303	0.09707	0.091251	0.10813	0.098816	0.103903	0.093801	0.099243	0.095298	0.105519	0.096781	0.102769	0.091858	0.091671	0.089145	0.101705	0.094553	0.094347	0.097123	0.096791	0.096862	0.093533	0.104844	0.096926	0.093115	0.098462	0.095172	0.100068	0.087876	0.093375	0.10942	0.099715	0.095214	0.105805	0.101461	0.089308	0.096292	0.103297	0.092364	0.09189	0.109654	0.099608	0.102331	0.103849	0.092205
0.849802371541502	0.095257	0.099012	0.104974	0.093417	0.099423	0.097158	0.091242	0.108266	0.098831	0.104016	0.093898	0.099172	0.095177	0.105596	0.096944	0.102821	0.091814	0.091652	0.089199	0.101899	0.094645	0.094364	0.097263	0.096952	0.09685	0.093439	0.104961	0.096915	0.092966	0.098612	0.095214	0.100191	0.08794	0.093396	0.109663	0.099812	0.095199	0.105915	0.101505	0.089225	0.096337	0.103334	0.092481	0.09196	0.109708	0.099675	0.102214	0.104048	0.09217
0.8596837944664032	0.095203	0.099082	0.105052	0.093384	0.099533	0.097224	0.091212	0.108379	0.098829	0.104121	0.093983	0.09909	0.095052	0.105666	0.097098	0.10285	0.091771	0.09162	0.089241	0.102066	0.094733	0.094366	0.097391	0.09709	0.096802	0.093328	0.105036	0.096887	0.092824	0.098738	0.09524	0.100291	0.088001	0.093409	0.109859	0.099897	0.095176	0.106032	0.101547	0.08914	0.096369	0.10335	0.092598	0.092016	0.109725	0.099733	0.102079	0.104209	0.092127
0.8695652173913043	0.09514	0.099141	0.105111	0.093342	0.09963	0.097271	0.091157	0.108468	0.098808	0.104217	0.09406	0.099	0.094924	0.105723	0.097242	0.102854	0.091728	0.091572	0.08927	0.102209	0.094816	0.094354	0.097505	0.097199	0.096725	0.093202	0.105061	0.096843	0.092691	0.098846	0.09525	0.100371	0.088058	0.093417	0.110007	0.099973	0.095143	0.106154	0.101585	0.089063	0.096386	0.103341	0.092709	0.092051	0.109705	0.099783	0.101924	0.104324	0.092076
0.8794466403162056	0.095068	0.099186	0.10515	0.093289	0.099713	0.097297	0.091078	0.108529	0.098765	0.104295	0.094125	0.098903	0.094796	0.105761	0.09737	0.102834	0.09169	0.091506	0.089285	0.102325	0.094886	0.094326	0.097598	0.097282	0.09662	0.093064	0.105035	0.096781	0.092559	0.098932	0.095242	0.100433	0.08811	0.093422	0.110116	0.100035	0.095099	0.106273	0.101618	0.088991	0.096388	0.103299	0.092821	0.092064	0.109648	0.099816	0.101751	0.104395	0.092022
0.8893280632411067	0.094987	0.099216	0.105171	0.093227	0.099775	0.097305	0.090981	0.108564	0.098705	0.10436	0.094178	0.098801	0.094665	0.105783	0.097481	0.102788	0.091654	0.091418	0.089284	0.102416	0.094938	0.094283	0.097667	0.097337	0.09649	0.092915	0.104962	0.096701	0.092431	0.098991	0.095215	0.100476	0.088156	0.093421	0.110181	0.100082	0.095051	0.106392	0.101641	0.088929	0.09637	0.103222	0.092934	0.09206	0.109553	0.099832	0.101558	0.104423	0.091962
0.8992094861660079	0.094899	0.09923	0.105173	0.09315	0.099815	0.097295	0.090865	0.108573	0.09863	0.104409	0.094223	0.098692	0.094533	0.105786	0.097571	0.10272	0.091623	0.091314	0.089269	0.10248	0.09497	0.094225	0.097713	0.097363	0.096335	0.092751	0.104843	0.096608	0.092304	0.099024	0.095164	0.100504	0.088197	0.09342	0.110203	0.100118	0.095001	0.106512	0.101655	0.088874	0.096338	0.103119	0.093044	0.092037	0.109419	0.099828	0.101351	0.104406	0.091902
0.9090909090909091	0.094797	0.099225	0.105151	0.093059	0.099837	0.097264	0.090726	0.108558	0.098538	0.104442	0.09426	0.098581	0.094398	0.105774	0.097636	0.102632	0.091597	0.091193	0.089247	0.102512	0.09498	0.094152	0.097737	0.097359	0.096149	0.092569	0.104685	0.096503	0.092184	0.099032	0.095095	0.100513	0.088229	0.093416	0.110187	0.100147	0.09494	0.106629	0.101656	0.088825	0.096292	0.102997	0.09315	0.091998	0.109249	0.099805	0.101133	0.104345	0.091841
0.9189723320158103	0.094682	0.099206	0.105114	0.092956	0.099838	0.097214	0.090564	0.108513	0.098428	0.104457	0.094294	0.098463	0.094258	0.105742	0.097676	0.102526	0.09158	0.091055	0.089214	0.102512	0.094975	0.094064	0.097742	0.097326	0.095939	0.092372	0.104492	0.096385	0.09207	0.09901	0.095004	0.100501	0.088248	0.093412	0.110133	0.100167	0.094875	0.106743	0.101651	0.088784	0.09623	0.102856	0.093254	0.091941	0.109047	0.099767	0.100907	0.104243	0.091776
0.9288537549407114	0.094561	0.099174	0.105058	0.092845	0.099823	0.097146	0.090381	0.108437	0.098301	0.104451	0.094324	0.09834	0.094118	0.105691	0.09769	0.102406	0.091565	0.090902	0.089166	0.102488	0.094959	0.093965	0.097723	0.097268	0.0957	0.092164	0.104265	0.09626	0.091965	0.09896	0.09489	0.100466	0.088264	0.093408	0.11004	0.10018	0.094813	0.106855	0.101637	0.08875	0.096151	0.102693	0.093346	0.091871	0.10881	0.099706	0.100678	0.104107	0.091706
0.9387351778656127	0.094435	0.099135	0.104981	0.092738	0.09979	0.097057	0.090173	0.108335	0.098166	0.104429	0.094348	0.098214	0.09398	0.105619	0.097681	0.102275	0.091555	0.090732	0.089108	0.102437	0.09493	0.09385	0.097681	0.097181	0.095431	0.091943	0.104007	0.096131	0.091869	0.098881	0.094754	0.100409	0.088275	0.093406	0.109908	0.100183	0.094749	0.106971	0.10161	0.088727	0.096058	0.102509	0.093423	0.091788	0.108536	0.099624	0.100448	0.103937	0.091635
0.9486166007905139	0.0943	0.099095	0.104887	0.092633	0.099736	0.096947	0.089945	0.108209	0.098022	0.104391	0.094359	0.098087	0.093841	0.105528	0.097645	0.102144	0.091548	0.090546	0.089047	0.10236	0.094893	0.093723	0.097618	0.097072	0.095138	0.091706	0.10372	0.095997	0.091782	0.098776	0.094598	0.100326	0.088279	0.093409	0.109732	0.100181	0.094681	0.10709	0.101569	0.088709	0.095951	0.102303	0.093486	0.091693	0.108226	0.099519	0.100219	0.103734	0.091562
0.958498023715415	0.094162	0.099062	0.10477	0.092532	0.099665	0.096824	0.089702	0.108059	0.097871	0.104335	0.094356	0.097958	0.093702	0.105419	0.097589	0.102011	0.09154	0.090353	0.088979	0.102254	0.094853	0.093584	0.097538	0.09694	0.09483	0.09146	0.103401	0.095862	0.091701	0.098644	0.094424	0.100213	0.088281	0.093415	0.10952	0.100173	0.094612	0.10721	0.101519	0.088695	0.095837	0.102078	0.093541	0.091594	0.107885	0.099397	0.099996	0.103509	0.091487
0.9683794466403163	0.094025	0.09903	0.104631	0.092431	0.099576	0.096688	0.089442	0.10789	0.097711	0.104269	0.094344	0.097826	0.093563	0.105299	0.097512	0.101877	0.091525	0.090154	0.088905	0.10212	0.094809	0.093426	0.09744	0.096786	0.094506	0.091205	0.103048	0.09573	0.091623	0.098485	0.094235	0.100078	0.088283	0.093425	0.109267	0.100158	0.094548	0.107325	0.101458	0.088687	0.095716	0.101839	0.093583	0.091486	0.107511	0.099257	0.099781	0.103262	0.091411
0.9782608695652174	0.09389	0.099006	0.104472	0.09233	0.099472	0.096547	0.089175	0.1077	0.097549	0.104193	0.094318	0.097691	0.093423	0.105168	0.097409	0.101746	0.091507	0.089948	0.088827	0.101959	0.094759	0.093255	0.097322	0.096616	0.09417	0.090945	0.102674	0.095597	0.091554	0.098302	0.094034	0.099925	0.08828	0.093444	0.108983	0.100137	0.094489	0.107432	0.101388	0.088686	0.095593	0.101591	0.093618	0.091374	0.107104	0.099099	0.099571	0.103	0.091336
0.9881422924901186	0.093759	0.098992	0.104301	0.092226	0.099355	0.096401	0.088905	0.107488	0.097382	0.10411	0.094282	0.097556	0.093283	0.105026	0.097279	0.101622	0.091493	0.089741	0.088748	0.101773	0.094703	0.093066	0.097192	0.09643	0.09382	0.090676	0.102276	0.095464	0.091492	0.098101	0.09382	0.099752	0.088273	0.09347	0.108675	0.100109	0.094435	0.107531	0.101311	0.088692	0.095464	0.101331	0.09365	0.09126	0.106663	0.098926	0.099375	0.102721	0.091268
0.9980237154150198	0.093628	0.098993	0.104121	0.09212	0.099226	0.096246	0.08863	0.107253	0.09722	0.104022	0.094236	0.097422	0.093145	0.104875	0.097132	0.101503	0.091484	0.089535	0.088673	0.101559	0.094644	0.092861	0.097052	0.096238	0.09346	0.090409	0.101861	0.095331	0.09144	0.097881	0.093599	0.099561	0.088259	0.093506	0.108346	0.100076	0.09439	0.10763	0.101224	0.088711	0.095335	0.101068	0.093672	0.091142	0.10619	0.098742	0.099198	0.102428	0.091204
1.007905138339921	0.093498	0.099011	0.103936	0.092021	0.099082	0.096087	0.088352	0.107002	0.097067	0.103927	0.094179	0.097285	0.093013	0.104718	0.096976	0.101391	0.091472	0.089332	0.088602	0.101319	0.094582	0.092638	0.096909	0.096034	0.093094	0.090147	0.10144	0.095201	0.091398	0.097648	0.093376	0.09936	0.088233	0.093551	0.107998	0.100043	0.094356	0.107725	0.10113	0.088741	0.095206	0.100806	0.093689	0.091026	0.105694	0.098547	0.09904	0.102124	0.091147
1.0177865612648223	0.093373	0.099048	0.103748	0.091928	0.098928	0.095924	0.088079	0.106744	0.09692	0.103829	0.094115	0.097143	0.092892	0.104564	0.096809	0.101288	0.091456	0.089135	0.088536	0.101063	0.094521	0.092399	0.096765	0.095824	0.092727	0.089894	0.101012	0.095078	0.091357	0.097415	0.09315	0.099156	0.088195	0.093607	0.107636	0.100007	0.094336	0.107808	0.101023	0.088782	0.095081	0.100544	0.093698	0.090917	0.105187	0.09834	0.098903	0.101816	0.091094
1.0276679841897234	0.093254	0.099113	0.103553	0.091838	0.098769	0.09576	0.087809	0.10648	0.096774	0.103724	0.094041	0.096996	0.092787	0.10441	0.096638	0.101196	0.091439	0.088945	0.088472	0.100792	0.094463	0.09215	0.096624	0.095607	0.092367	0.08965	0.10058	0.094957	0.091328	0.097178	0.092927	0.098954	0.088149	0.093667	0.107267	0.09996	0.094325	0.107884	0.100905	0.088833	0.094958	0.100288	0.093696	0.090813	0.104673	0.098128	0.098786	0.101506	0.091042
1.0375494071146245	0.093142	0.099209	0.103354	0.09175	0.098613	0.095594	0.087548	0.106211	0.096634	0.103618	0.093963	0.096847	0.092695	0.104254	0.09646	0.101119	0.091422	0.088766	0.088409	0.100508	0.094414	0.091893	0.09648	0.095387	0.092015	0.089418	0.100148	0.094838	0.091312	0.096939	0.092706	0.098754	0.088096	0.093729	0.106888	0.099901	0.094328	0.107959	0.100777	0.088896	0.094843	0.100036	0.093691	0.090714	0.104159	0.097915	0.098692	0.101201	0.09099
1.0474308300395256	0.093042	0.099337	0.103153	0.091661	0.098456	0.09544	0.087297	0.105938	0.096496	0.103508	0.093881	0.096696	0.092616	0.1041	0.096284	0.101054	0.09141	0.088602	0.088349	0.100216	0.094372	0.091626	0.096327	0.095163	0.091675	0.089201	0.099722	0.094722	0.0913	0.096701	0.092488	0.098554	0.088038	0.093796	0.106507	0.099833	0.09434	0.108029	0.100642	0.088962	0.094734	0.099792	0.093692	0.090619	0.103644	0.097703	0.098619	0.100908	0.09094
1.057312252964427	0.092954	0.099502	0.10295	0.091569	0.098304	0.095295	0.087056	0.105673	0.096365	0.103404	0.09379	0.096544	0.092549	0.103953	0.096109	0.101011	0.091405	0.088449	0.088298	0.099919	0.094339	0.091352	0.096173	0.094937	0.091351	0.089002	0.099303	0.094608	0.091294	0.096468	0.092275	0.098354	0.08798	0.093864	0.106129	0.099762	0.094358	0.10809	0.100504	0.089035	0.094634	0.099551	0.0937	0.090525	0.103127	0.097495	0.098565	0.100626	0.090891
1.0671936758893281	0.092877	0.099705	0.102739	0.091475	0.098158	0.095158	0.086826	0.105422	0.096241	0.103308	0.093691	0.096392	0.092499	0.103812	0.095935	0.10099	0.0914	0.088313	0.088256	0.09962	0.094312	0.091081	0.09602	0.09471	0.091045	0.088822	0.0989	0.094505	0.091291	0.09624	0.092069	0.09816	0.087918	0.093934	0.105762	0.09969	0.094382	0.10814	0.100364	0.089119	0.094545	0.09931	0.093716	0.090436	0.102614	0.097294	0.098541	0.100363	0.090848
1.0770750988142292	0.092814	0.099945	0.102522	0.091379	0.09802	0.095033	0.086611	0.105183	0.096129	0.103221	0.093589	0.096242	0.092464	0.103675	0.095757	0.100985	0.091396	0.088192	0.088227	0.099326	0.094291	0.090815	0.095872	0.094487	0.09076	0.088659	0.098516	0.094408	0.091291	0.096019	0.091874	0.09797	0.087855	0.094001	0.105408	0.099611	0.094411	0.108176	0.10022	0.089216	0.094463	0.099076	0.093736	0.090353	0.102115	0.097097	0.098546	0.100118	0.090806
1.0869565217391304	0.092765	0.100218	0.102307	0.091286	0.097889	0.09492	0.086418	0.104956	0.096028	0.103137	0.093486	0.096094	0.092449	0.103544	0.095585	0.10099	0.091396	0.088085	0.08821	0.09904	0.09428	0.090557	0.095733	0.094266	0.090505	0.088516	0.098157	0.094317	0.091296	0.095802	0.091693	0.09778	0.08779	0.094065	0.105075	0.099536	0.094441	0.1082	0.100074	0.089325	0.094388	0.098859	0.093759	0.090272	0.101632	0.096904	0.098575	0.099895	0.090766
1.0968379446640317	0.092731	0.100517	0.102097	0.091196	0.097756	0.094818	0.08625	0.104748	0.095939	0.103054	0.093389	0.095945	0.092452	0.103418	0.095418	0.101007	0.091399	0.087989	0.088204	0.098767	0.09428	0.090308	0.095605	0.094052	0.090278	0.0884	0.097823	0.094233	0.091302	0.095592	0.091524	0.097593	0.087725	0.094126	0.104766	0.099467	0.094474	0.108206	0.099928	0.089447	0.094324	0.098661	0.093787	0.090188	0.101161	0.09672	0.098627	0.099701	0.090728
1.1067193675889329	0.092703	0.100836	0.101891	0.091116	0.097622	0.094725	0.086108	0.104555	0.095857	0.102973	0.093296	0.095796	0.092474	0.103303	0.095256	0.101039	0.091404	0.087906	0.088209	0.098506	0.094295	0.090071	0.095483	0.093846	0.090079	0.088312	0.097518	0.094157	0.091315	0.095387	0.091366	0.097411	0.087662	0.094188	0.104481	0.099403	0.094506	0.108187	0.099788	0.089582	0.094272	0.098474	0.09382	0.090105	0.10071	0.09654	0.098698	0.099543	0.090692
1.116600790513834	0.092682	0.101172	0.10169	0.091044	0.097481	0.09464	0.085988	0.104382	0.095783	0.102897	0.093212	0.095647	0.092511	0.103197	0.095101	0.101083	0.091404	0.087839	0.088229	0.098261	0.094319	0.089845	0.09537	0.093642	0.089912	0.088252	0.097248	0.094086	0.091332	0.095193	0.091222	0.097232	0.087604	0.09425	0.104222	0.099339	0.094544	0.108146	0.099657	0.089731	0.094235	0.098304	0.093852	0.090021	0.100282	0.096364	0.098784	0.099413	0.090665
1.1264822134387351	0.092669	0.101519	0.101494	0.090977	0.097336	0.094559	0.085894	0.104225	0.095713	0.102824	0.09314	0.095499	0.092561	0.103101	0.094954	0.101138	0.091407	0.087786	0.088259	0.098036	0.094353	0.089626	0.095269	0.093445	0.089773	0.088218	0.097009	0.094023	0.091346	0.095011	0.091088	0.097053	0.087551	0.09431	0.103989	0.099279	0.094588	0.108086	0.099534	0.089884	0.094211	0.098147	0.093884	0.089941	0.09988	0.096193	0.098893	0.099308	0.090642
1.1363636363636365	0.092665	0.101873	0.101306	0.090905	0.09719	0.094489	0.085826	0.104083	0.095649	0.102759	0.093086	0.095353	0.092622	0.103016	0.094807	0.101197	0.091416	0.087753	0.088296	0.097837	0.094392	0.089417	0.095179	0.093248	0.089665	0.088207	0.096799	0.093972	0.091364	0.094843	0.090966	0.096873	0.087504	0.094368	0.103778	0.09922	0.094635	0.108012	0.099419	0.090043	0.094196	0.097999	0.093916	0.089869	0.099504	0.096027	0.099021	0.099229	0.090623
1.1462450592885376	0.092671	0.102236	0.101129	0.090833	0.097047	0.094428	0.085785	0.103955	0.095584	0.102705	0.093045	0.095209	0.0927	0.10294	0.094657	0.101251	0.091433	0.087733	0.088338	0.097658	0.094433	0.08922	0.095102	0.093052	0.089584	0.088226	0.096615	0.093934	0.091383	0.094687	0.090858	0.096692	0.087466	0.094427	0.10359	0.09916	0.094685	0.107924	0.099313	0.090208	0.094182	0.09786	0.093942	0.089799	0.09915	0.095866	0.099164	0.099172	0.090609
1.1561264822134387	0.092686	0.102604	0.100962	0.090761	0.096915	0.094376	0.085769	0.103841	0.095523	0.102659	0.093024	0.095067	0.092795	0.102878	0.094512	0.101302	0.091451	0.087726	0.088384	0.097496	0.094479	0.089031	0.095041	0.092862	0.08953	0.08827	0.096459	0.093909	0.091403	0.094548	0.090766	0.096513	0.087431	0.094489	0.10342	0.0991	0.094732	0.107832	0.09921	0.090379	0.094173	0.097727	0.093962	0.089735	0.098818	0.095715	0.099322	0.099139	0.090602
1.1660079051383399	0.092714	0.102971	0.100807	0.090684	0.096789	0.094334	0.085773	0.10374	0.095464	0.102616	0.093024	0.094921	0.092901	0.102832	0.094373	0.101358	0.091474	0.087732	0.088437	0.097355	0.094535	0.088853	0.094991	0.09268	0.089503	0.088335	0.096333	0.093892	0.091421	0.094431	0.090688	0.096343	0.087405	0.094548	0.10326	0.09904	0.094771	0.107742	0.099121	0.090556	0.094169	0.097607	0.093978	0.089677	0.09851	0.095573	0.099496	0.099123	0.090607
1.1758893280632412	0.09275	0.103337	0.100668	0.090609	0.09667	0.0943	0.085791	0.103654	0.095407	0.10258	0.093046	0.09478	0.093014	0.1028	0.094239	0.101423	0.091505	0.087746	0.088495	0.097241	0.094599	0.088687	0.094951	0.092505	0.089501	0.088416	0.09624	0.093884	0.091441	0.094332	0.09062	0.096179	0.087386	0.094605	0.10311	0.098976	0.094805	0.10765	0.099039	0.090736	0.094171	0.0975	0.093987	0.089623	0.098229	0.095442	0.099681	0.099122	0.090618
1.1857707509881423	0.092797	0.103696	0.100546	0.090531	0.096559	0.094272	0.085822	0.103585	0.095353	0.102547	0.09309	0.094636	0.093126	0.102784	0.094114	0.101494	0.091538	0.087768	0.088559	0.097143	0.094665	0.088534	0.094921	0.092341	0.089519	0.088508	0.096176	0.093885	0.091468	0.094256	0.090567	0.096013	0.087376	0.094656	0.102968	0.098905	0.094834	0.107553	0.098963	0.090919	0.094175	0.097409	0.093991	0.089573	0.097973	0.095314	0.099876	0.099139	0.090637
1.1956521739130435	0.092853	0.104037	0.100438	0.090447	0.096454	0.09425	0.085865	0.103523	0.095307	0.102521	0.093159	0.094495	0.093234	0.102785	0.093998	0.101568	0.091567	0.087796	0.088629	0.09707	0.094732	0.088395	0.094898	0.092189	0.089555	0.08861	0.096138	0.093891	0.0915	0.094206	0.090525	0.095846	0.087376	0.094703	0.102829	0.098827	0.094862	0.107455	0.098888	0.091108	0.09418	0.097327	0.09399	0.089529	0.097734	0.095188	0.100083	0.099168	0.090663
1.2055335968379446	0.092925	0.104352	0.100336	0.090364	0.096355	0.094235	0.085916	0.103466	0.095269	0.102495	0.093247	0.094365	0.093333	0.1028	0.093887	0.101641	0.091598	0.087824	0.088705	0.097016	0.094804	0.088273	0.094884	0.092045	0.089608	0.088723	0.096127	0.093904	0.091534	0.094175	0.090491	0.095685	0.087378	0.094748	0.102684	0.098741	0.094889	0.107365	0.098818	0.0913	0.094189	0.097252	0.09398	0.089496	0.097514	0.095071	0.100292	0.099212	0.090698
1.215415019762846	0.093009	0.104638	0.100245	0.090283	0.096261	0.094225	0.085976	0.103407	0.095237	0.102467	0.093355	0.094244	0.093418	0.10283	0.093782	0.10171	0.091627	0.087851	0.088793	0.096982	0.094887	0.08816	0.09488	0.091905	0.089678	0.088846	0.096138	0.093925	0.091573	0.094163	0.090465	0.095524	0.087382	0.094787	0.102535	0.098649	0.094914	0.107278	0.098753	0.09149	0.094199	0.09719	0.093962	0.089472	0.097312	0.094954	0.100506	0.099268	0.090737
1.225296442687747	0.093094	0.104891	0.100161	0.090203	0.096171	0.094224	0.086043	0.103351	0.095216	0.10244	0.093481	0.094132	0.093489	0.102876	0.093683	0.101778	0.091645	0.087877	0.088893	0.096965	0.094979	0.088055	0.094884	0.091774	0.089766	0.088975	0.096165	0.093952	0.091617	0.094171	0.090453	0.095369	0.087385	0.094819	0.102381	0.09855	0.094938	0.107199	0.098692	0.091673	0.094209	0.097138	0.093934	0.089458	0.097129	0.094841	0.100718	0.09933	0.090774
1.2351778656126482	0.093188	0.105106	0.100077	0.09012	0.096082	0.094226	0.086119	0.1033	0.095208	0.102416	0.093626	0.094027	0.093544	0.102937	0.093596	0.101845	0.091657	0.087904	0.089	0.096967	0.095074	0.087959	0.094898	0.091654	0.089875	0.089109	0.096204	0.093986	0.091667	0.094197	0.090449	0.095223	0.087386	0.094845	0.102224	0.098447	0.094965	0.107131	0.098642	0.091846	0.094212	0.097097	0.093892	0.089454	0.096965	0.094737	0.100925	0.099394	0.090813
1.2450592885375493	0.093292	0.105285	0.099993	0.090035	0.095999	0.09423	0.086204	0.103253	0.095215	0.10239	0.093787	0.093922	0.093583	0.103015	0.093522	0.101908	0.091668	0.087934	0.089115	0.09698	0.095168	0.087871	0.094924	0.09154	0.09	0.089251	0.096259	0.094027	0.091721	0.094242	0.090449	0.095091	0.087385	0.094859	0.102063	0.098341	0.094992	0.107074	0.098603	0.092005	0.094214	0.097069	0.093836	0.089466	0.096814	0.094645	0.101121	0.099457	0.090859
1.2549407114624507	0.093404	0.105427	0.099907	0.08995	0.095923	0.094234	0.086293	0.10321	0.095235	0.102359	0.093963	0.093817	0.093605	0.103102	0.093465	0.101968	0.091669	0.087967	0.089234	0.097	0.095263	0.087789	0.094964	0.091434	0.090139	0.089395	0.09633	0.094075	0.091781	0.094302	0.090453	0.09497	0.087379	0.094864	0.101897	0.098234	0.095017	0.107022	0.098571	0.092148	0.094214	0.097051	0.093765	0.08949	0.096672	0.094566	0.10131	0.099518	0.090914
1.2648221343873518	0.093527	0.105527	0.099821	0.08987	0.095845	0.09424	0.086383	0.103167	0.095265	0.102328	0.09415	0.093714	0.093617	0.103201	0.093421	0.102025	0.091665	0.088002	0.089359	0.097026	0.09536	0.087709	0.095008	0.09134	0.09029	0.089541	0.096417	0.094128	0.091844	0.094373	0.090461	0.094868	0.087369	0.094861	0.101721	0.098127	0.095039	0.106975	0.098551	0.092278	0.094215	0.097041	0.093681	0.089519	0.09654	0.094496	0.10149	0.099575	0.090973
1.274703557312253	0.093659	0.105579	0.099732	0.089795	0.09577	0.094259	0.086476	0.103126	0.095303	0.102303	0.094344	0.093614	0.093614	0.103309	0.093391	0.102078	0.091654	0.088037	0.089484	0.097057	0.09546	0.087632	0.095051	0.091258	0.090453	0.08969	0.096523	0.094182	0.09191	0.094456	0.090469	0.094783	0.087355	0.094853	0.101538	0.098024	0.095055	0.106935	0.098539	0.092394	0.094211	0.097043	0.093583	0.089555	0.096423	0.094426	0.101664	0.099629	0.091033
1.2845849802371543	0.093798	0.105594	0.099641	0.089728	0.0957	0.094287	0.086573	0.103092	0.095349	0.102289	0.094546	0.093523	0.093594	0.103425	0.093371	0.102124	0.091635	0.088067	0.089611	0.097087	0.095565	0.087559	0.095091	0.09119	0.090633	0.08984	0.096644	0.094238	0.091981	0.094549	0.090478	0.094715	0.087335	0.094837	0.10135	0.097926	0.095074	0.106906	0.098537	0.092496	0.094196	0.097056	0.093472	0.089605	0.096323	0.09436	0.101824	0.099673	0.091088
1.2944664031620554	0.093947	0.105572	0.099544	0.089671	0.095637	0.094317	0.086676	0.10306	0.095402	0.102282	0.094754	0.093439	0.093568	0.103545	0.093359	0.102166	0.091612	0.088093	0.089742	0.097121	0.095669	0.087492	0.095128	0.091134	0.090819	0.089991	0.096776	0.094294	0.092062	0.094649	0.090487	0.094663	0.087313	0.094814	0.101155	0.097833	0.095087	0.106888	0.098541	0.092581	0.094175	0.097078	0.093352	0.08967	0.096237	0.094302	0.101974	0.099709	0.091142
1.3043478260869565	0.094098	0.105511	0.099446	0.089623	0.095586	0.094345	0.086784	0.103032	0.095463	0.102287	0.094971	0.093367	0.093533	0.103665	0.093353	0.102202	0.091584	0.088114	0.089877	0.097159	0.095767	0.08743	0.095161	0.091089	0.091006	0.090141	0.096918	0.094347	0.092148	0.094755	0.090496	0.094623	0.087285	0.094789	0.100956	0.097747	0.095101	0.106873	0.098542	0.09265	0.094147	0.097112	0.093224	0.089749	0.096161	0.094261	0.102113	0.099736	0.091197
1.3142292490118577	0.094247	0.10542	0.099348	0.089581	0.095546	0.094372	0.086896	0.10301	0.095534	0.1023	0.095188	0.093312	0.093493	0.103787	0.093349	0.102227	0.091553	0.088132	0.090013	0.0972	0.095863	0.08738	0.095191	0.091053	0.091191	0.090285	0.097072	0.094397	0.09224	0.094865	0.090502	0.094593	0.087253	0.094766	0.100758	0.097678	0.095117	0.106867	0.098548	0.0927	0.094112	0.097157	0.093088	0.089844	0.096094	0.094233	0.10224	0.099752	0.091254
1.324110671936759	0.094391	0.105295	0.099247	0.089542	0.095514	0.094397	0.087012	0.102988	0.095623	0.102324	0.095407	0.093279	0.093453	0.103906	0.093341	0.102247	0.091522	0.088146	0.090152	0.097249	0.095956	0.087338	0.095216	0.091021	0.091376	0.090421	0.097228	0.094445	0.092332	0.094981	0.090506	0.094575	0.087222	0.094749	0.100564	0.09762	0.095134	0.106868	0.098558	0.092735	0.094069	0.097211	0.092949	0.089959	0.096032	0.094216	0.102359	0.099759	0.091315
1.3339920948616601	0.094525	0.105135	0.099145	0.089504	0.095492	0.094424	0.087136	0.102966	0.095727	0.10236	0.095625	0.093256	0.093414	0.10402	0.093329	0.102253	0.091495	0.088162	0.090295	0.097308	0.096037	0.087302	0.095235	0.090997	0.091564	0.090546	0.097373	0.094479	0.092426	0.0951	0.090511	0.094568	0.087194	0.094739	0.10038	0.097571	0.095145	0.106882	0.098569	0.09275	0.094017	0.097275	0.092808	0.090089	0.095969	0.094199	0.10246	0.099762	0.091378
1.3438735177865613	0.094649	0.104957	0.099037	0.089467	0.095485	0.09445	0.087265	0.102947	0.095845	0.10241	0.095838	0.093245	0.093373	0.104129	0.093313	0.102249	0.091471	0.088172	0.090443	0.097373	0.096108	0.087272	0.09525	0.090975	0.09175	0.090667	0.097517	0.094502	0.092521	0.095228	0.090514	0.094575	0.087166	0.094731	0.10021	0.097529	0.095154	0.106912	0.098578	0.092748	0.093961	0.097349	0.092667	0.090229	0.095908	0.094188	0.102551	0.099753	0.091449
1.3537549407114624	0.094767	0.104761	0.098923	0.089435	0.095493	0.094474	0.087401	0.10293	0.095972	0.102476	0.096046	0.093246	0.093328	0.104231	0.093287	0.102232	0.091452	0.08818	0.090597	0.097441	0.096162	0.087245	0.095258	0.090954	0.091928	0.090786	0.09765	0.094519	0.092621	0.095364	0.09051	0.094591	0.087142	0.094725	0.100058	0.097498	0.095163	0.106951	0.098593	0.092725	0.093905	0.097431	0.092533	0.090379	0.095848	0.094185	0.102629	0.099744	0.091531
1.3636363636363638	0.094875	0.104544	0.098805	0.089404	0.095517	0.094498	0.087545	0.102918	0.096111	0.102556	0.096249	0.093255	0.093282	0.104322	0.093253	0.102212	0.091437	0.088186	0.090758	0.097516	0.096204	0.087221	0.095258	0.090934	0.092103	0.090896	0.097773	0.094528	0.092724	0.095501	0.090501	0.09461	0.087123	0.094726	0.09992	0.097475	0.095166	0.106997	0.098614	0.092683	0.093848	0.097524	0.092407	0.090536	0.095798	0.094188	0.102689	0.099729	0.09162
1.3735177865612649	0.094969	0.104311	0.098686	0.089375	0.095556	0.094522	0.087697	0.102904	0.096259	0.102647	0.096449	0.093273	0.093232	0.104405	0.093213	0.10219	0.091428	0.08819	0.090923	0.097594	0.096228	0.087201	0.095254	0.09092	0.092274	0.09099	0.097884	0.094529	0.092825	0.095635	0.090489	0.09463	0.087109	0.094726	0.099802	0.09746	0.095165	0.107057	0.098643	0.092618	0.093793	0.097625	0.092282	0.090703	0.095751	0.094196	0.102732	0.099705	0.091717
1.383399209486166	0.095052	0.104072	0.098573	0.089345	0.095613	0.094543	0.087856	0.102895	0.096423	0.102755	0.096647	0.093306	0.093179	0.104473	0.093173	0.102167	0.091423	0.088191	0.091092	0.097674	0.096233	0.087186	0.095248	0.090912	0.092434	0.09107	0.097983	0.094522	0.09292	0.095764	0.090477	0.094652	0.087103	0.094722	0.099702	0.097452	0.095158	0.107132	0.098673	0.092532	0.09374	0.097725	0.09216	0.090879	0.095709	0.09421	0.102759	0.099678	0.091822
1.3932806324110671	0.095128	0.103826	0.098464	0.089317	0.095689	0.094563	0.088013	0.102892	0.096602	0.102872	0.096842	0.093348	0.093124	0.104531	0.093131	0.10214	0.091418	0.088196	0.091265	0.097748	0.096229	0.087176	0.095241	0.090912	0.092587	0.09114	0.098079	0.094508	0.093005	0.09588	0.090469	0.094677	0.087106	0.094718	0.09962	0.097452	0.095141	0.107221	0.098702	0.09242	0.093689	0.097822	0.09204	0.091066	0.095667	0.09423	0.10277	0.099652	0.091939
1.4031620553359685	0.095198	0.103574	0.09836	0.089286	0.095778	0.09458	0.088168	0.102897	0.096803	0.102998	0.097034	0.093398	0.093063	0.104581	0.093087	0.102117	0.091411	0.088197	0.09144	0.097816	0.096215	0.087171	0.095224	0.090914	0.092732	0.091195	0.098173	0.094487	0.093088	0.095985	0.090461	0.094707	0.087116	0.094709	0.099552	0.097455	0.095116	0.107318	0.098735	0.092284	0.093639	0.097917	0.091919	0.091258	0.095633	0.094251	0.102767	0.099628	0.092064
1.4130434782608696	0.095262	0.103322	0.098258	0.089254	0.095878	0.094588	0.088318	0.102903	0.097027	0.10313	0.097215	0.09345	0.093002	0.104618	0.093047	0.10209	0.091404	0.088197	0.091609	0.097878	0.09619	0.087175	0.095201	0.090923	0.092872	0.091233	0.098272	0.094466	0.093167	0.096084	0.090457	0.094745	0.087128	0.094699	0.099502	0.097459	0.095085	0.107435	0.098771	0.092127	0.09359	0.098009	0.091799	0.091458	0.095609	0.094277	0.10275	0.099607	0.092193
1.4229249011857708	0.095322	0.103071	0.098164	0.089222	0.095986	0.09459	0.088461	0.102907	0.097266	0.103268	0.097388	0.093503	0.092938	0.104642	0.093009	0.102064	0.0914	0.088192	0.091772	0.097937	0.096157	0.087186	0.095168	0.090937	0.093002	0.091255	0.098364	0.094443	0.093239	0.096179	0.090453	0.094789	0.087145	0.094689	0.099461	0.097461	0.095049	0.107569	0.09881	0.091951	0.093541	0.0981	0.091685	0.091665	0.09559	0.094303	0.102717	0.099582	0.092326
1.4328063241106719	0.095382	0.102818	0.098079	0.089185	0.096103	0.094584	0.0886	0.10291	0.097528	0.103408	0.097546	0.093555	0.092868	0.104651	0.092971	0.102035	0.091397	0.088181	0.091925	0.097992	0.096116	0.087205	0.095131	0.090949	0.093113	0.091263	0.098451	0.094417	0.09331	0.096264	0.090449	0.09484	0.087165	0.094684	0.099427	0.097461	0.095014	0.107715	0.098849	0.091768	0.093494	0.098192	0.09157	0.091876	0.095583	0.094329	0.102668	0.09955	0.092462
1.4426877470355732	0.095439	0.102566	0.098	0.089149	0.096229	0.094574	0.088738	0.102913	0.097814	0.103552	0.097689	0.093607	0.092789	0.104648	0.092927	0.102003	0.091393	0.088155	0.092072	0.098039	0.096066	0.087236	0.095089	0.09096	0.093211	0.091257	0.098525	0.094394	0.093372	0.096337	0.090444	0.094894	0.087182	0.094684	0.099401	0.097464	0.09498	0.10787	0.098887	0.091579	0.093444	0.098284	0.091458	0.092085	0.095588	0.094361	0.102612	0.099508	0.092598
1.4525691699604744	0.095491	0.102323	0.097926	0.089117	0.096358	0.094555	0.08887	0.102917	0.098111	0.103699	0.097814	0.093661	0.092703	0.104631	0.092877	0.101967	0.091388	0.088117	0.092214	0.09808	0.096013	0.087267	0.095043	0.090973	0.093292	0.091236	0.098589	0.094373	0.09343	0.096393	0.090444	0.094949	0.087203	0.094687	0.099379	0.097467	0.094947	0.108038	0.098927	0.091387	0.093396	0.098381	0.09135	0.09229	0.095596	0.094396	0.102549	0.099465	0.092727
1.4624505928853755	0.095532	0.102092	0.097854	0.089092	0.096491	0.094525	0.088995	0.102927	0.09842	0.10385	0.097925	0.093715	0.092616	0.104605	0.092824	0.101925	0.091379	0.088067	0.09235	0.098114	0.095958	0.087304	0.094992	0.090991	0.093363	0.0912	0.098645	0.094351	0.093482	0.096437	0.090446	0.095002	0.087219	0.094689	0.099364	0.097471	0.094921	0.108218	0.098967	0.091193	0.093355	0.098482	0.091246	0.09249	0.095613	0.094431	0.102476	0.099424	0.092853
1.4723320158102766	0.095554	0.101871	0.097787	0.089075	0.09662	0.094489	0.08911	0.102941	0.098742	0.104001	0.098019	0.093765	0.092531	0.104573	0.092772	0.101873	0.091367	0.08801	0.092476	0.098138	0.095899	0.087347	0.094933	0.091013	0.093424	0.091153	0.098694	0.094327	0.093532	0.096471	0.09045	0.095057	0.087236	0.094688	0.099353	0.097476	0.094897	0.108402	0.099008	0.090998	0.093319	0.098582	0.091149	0.09269	0.095638	0.09447	0.102398	0.099379	0.092974
1.482213438735178	0.095564	0.101669	0.097726	0.089067	0.096744	0.094449	0.089219	0.102955	0.09908	0.104149	0.098097	0.093816	0.092447	0.104538	0.092722	0.101816	0.091353	0.087947	0.092589	0.098158	0.095837	0.087393	0.094875	0.091038	0.093476	0.091096	0.098733	0.0943	0.093573	0.096495	0.090461	0.09511	0.087251	0.09469	0.099344	0.097484	0.094875	0.108593	0.099053	0.090805	0.093284	0.098679	0.091058	0.092885	0.095675	0.094515	0.102315	0.099328	0.093082
1.492094861660079	0.095569	0.101483	0.097669	0.089069	0.096862	0.094406	0.089325	0.102966	0.099426	0.104294	0.098158	0.093869	0.092359	0.104499	0.092674	0.101764	0.091334	0.087882	0.092692	0.098171	0.095774	0.087443	0.09482	0.091068	0.093519	0.091029	0.098764	0.094271	0.093601	0.096502	0.090474	0.095163	0.087265	0.094693	0.099335	0.097496	0.094851	0.108792	0.099102	0.090616	0.093248	0.098774	0.090972	0.093075	0.095722	0.094567	0.10223	0.099273	0.093176
1.5019762845849802	0.095564	0.101317	0.097617	0.089079	0.096972	0.094362	0.089421	0.102969	0.099783	0.104439	0.098203	0.093922	0.092264	0.104461	0.092628	0.101718	0.091319	0.087817	0.092783	0.098175	0.095703	0.087494	0.094761	0.091104	0.093556	0.090954	0.098791	0.09424	0.093626	0.096488	0.09049	0.095218	0.087279	0.094698	0.09933	0.097505	0.094826	0.109003	0.099153	0.090435	0.093212	0.098868	0.090893	0.093261	0.095777	0.094623	0.102149	0.099209	0.09326
1.5118577075098814	0.095552	0.101173	0.097574	0.08909	0.097077	0.09432	0.089503	0.102975	0.10015	0.10458	0.098227	0.093978	0.092164	0.104421	0.092585	0.10168	0.091307	0.087749	0.092867	0.098175	0.095624	0.087546	0.094702	0.091144	0.093582	0.090872	0.098813	0.094206	0.093649	0.096451	0.090504	0.095267	0.087296	0.09471	0.099332	0.097513	0.094805	0.109222	0.099206	0.090265	0.093176	0.098964	0.09082	0.093435	0.095836	0.094684	0.102069	0.099134	0.093333
1.5217391304347827	0.095539	0.101053	0.097536	0.089104	0.097177	0.094272	0.089571	0.102979	0.100524	0.104717	0.098224	0.094039	0.092058	0.10438	0.092543	0.10165	0.091299	0.087682	0.092943	0.098163	0.095538	0.087596	0.094647	0.091185	0.093603	0.090784	0.09883	0.094173	0.093668	0.096397	0.090522	0.09531	0.087312	0.094724	0.099336	0.097528	0.094782	0.109446	0.09926	0.090108	0.093138	0.099048	0.090745	0.0936	0.095895	0.094744	0.101995	0.09905	0.093398
1.5316205533596838	0.095527	0.100959	0.097504	0.089123	0.097262	0.094217	0.089627	0.102977	0.100903	0.10485	0.098199	0.094094	0.091948	0.104336	0.092495	0.101628	0.09129	0.087612	0.093009	0.098141	0.09544	0.087646	0.094595	0.09123	0.093623	0.09069	0.098836	0.094134	0.09368	0.096334	0.090545	0.095348	0.08732	0.09474	0.099341	0.097541	0.094755	0.109679	0.099315	0.089958	0.093099	0.099126	0.09067	0.093754	0.095953	0.094797	0.10192	0.098957	0.093452
1.541501976284585	0.095514	0.100891	0.097481	0.089147	0.097334	0.094158	0.089674	0.102969	0.101288	0.104981	0.098153	0.094149	0.091839	0.104287	0.092447	0.101603	0.091278	0.087543	0.093064	0.098102	0.095334	0.087696	0.094542	0.091281	0.093644	0.090594	0.098828	0.094081	0.093683	0.09626	0.090572	0.095381	0.087322	0.094758	0.099344	0.097554	0.094728	0.109915	0.09937	0.089814	0.093061	0.099199	0.090598	0.093899	0.096008	0.094849	0.101839	0.098852	0.093495
1.551383399209486	0.095502	0.100848	0.097463	0.08917	0.097387	0.094096	0.08971	0.102961	0.101676	0.105108	0.098084	0.094206	0.091731	0.104224	0.092401	0.101578	0.091265	0.087477	0.093116	0.098048	0.095222	0.087746	0.094491	0.091339	0.093661	0.090496	0.098809	0.094019	0.093679	0.096176	0.090602	0.095408	0.087315	0.094776	0.099345	0.097566	0.094698	0.110152	0.099421	0.089683	0.093025	0.09927	0.090525	0.094032	0.096069	0.094895	0.101753	0.098741	0.093519
1.5612648221343874	0.095485	0.100832	0.097446	0.089194	0.097427	0.094029	0.089739	0.102947	0.102062	0.105235	0.097995	0.094264	0.091625	0.10415	0.092357	0.101555	0.091253	0.08741	0.093164	0.097983	0.095097	0.087794	0.094442	0.091403	0.093668	0.090398	0.098775	0.093953	0.093674	0.096084	0.090632	0.095425	0.0873	0.09479	0.099347	0.097579	0.094666	0.110391	0.099464	0.089562	0.092989	0.09934	0.090455	0.094147	0.096137	0.094931	0.101663	0.098623	0.093526
1.5711462450592886	0.095462	0.100836	0.097429	0.089217	0.09746	0.093959	0.089758	0.102927	0.102444	0.105358	0.097887	0.094319	0.091522	0.104066	0.092312	0.101529	0.091245	0.087347	0.093203	0.097913	0.094962	0.087845	0.094395	0.091474	0.093669	0.090303	0.098725	0.093881	0.093672	0.095985	0.090663	0.095429	0.087274	0.094802	0.099349	0.097592	0.094634	0.11063	0.099501	0.089449	0.092952	0.099405	0.090392	0.094245	0.096213	0.094957	0.101567	0.098502	0.093519
1.5810276679841897	0.095433	0.10086	0.097416	0.089239	0.097486	0.093882	0.089769	0.102903	0.10282	0.105477	0.097757	0.094371	0.091426	0.103973	0.09227	0.1015	0.091244	0.087291	0.093234	0.097834	0.09482	0.087893	0.094352	0.091548	0.093669	0.090209	0.098664	0.093811	0.093672	0.095879	0.090697	0.09542	0.087239	0.094819	0.099348	0.097606	0.094602	0.110868	0.099538	0.089344	0.092916	0.099462	0.090335	0.094325	0.096294	0.094971	0.101471	0.098376	0.0935
1.590909090909091	0.095394	0.100907	0.097409	0.089264	0.097503	0.093806	0.089775	0.102868	0.103186	0.105591	0.097615	0.094425	0.091333	0.103873	0.092229	0.101475	0.091248	0.08724	0.09326	0.097751	0.094677	0.087938	0.094307	0.091624	0.093667	0.090122	0.0986	0.093751	0.093672	0.095771	0.090735	0.095398	0.087194	0.094843	0.099347	0.097624	0.094569	0.111107	0.09957	0.089247	0.092883	0.099515	0.090287	0.094391	0.096381	0.094974	0.101375	0.098246	0.093467
1.6007905138339922	0.095342	0.100984	0.097412	0.089292	0.097513	0.093733	0.089774	0.102827	0.103537	0.105694	0.097458	0.094476	0.091245	0.103773	0.092181	0.101452	0.091255	0.087199	0.093278	0.097662	0.094534	0.087981	0.09426	0.091701	0.093666	0.090042	0.098527	0.093702	0.093672	0.09566	0.090775	0.095363	0.087146	0.094874	0.099342	0.097639	0.094537	0.111347	0.099601	0.089157	0.092857	0.099569	0.090243	0.09444	0.096464	0.094966	0.101272	0.098113	0.093427
1.6106719367588933	0.095276	0.101085	0.097426	0.089323	0.097518	0.093658	0.089763	0.102785	0.103878	0.105785	0.097291	0.094518	0.091166	0.103671	0.092129	0.101442	0.091262	0.087165	0.093292	0.097566	0.094395	0.088025	0.094212	0.091778	0.09367	0.089966	0.098446	0.093666	0.093673	0.09555	0.09082	0.095317	0.087103	0.094911	0.09933	0.097653	0.094509	0.111578	0.099632	0.089074	0.092839	0.099626	0.0902	0.094471	0.096542	0.094953	0.101166	0.097981	0.09338
1.6205533596837944	0.095193	0.101209	0.097451	0.089357	0.097519	0.093578	0.089747	0.10274	0.104207	0.105867	0.097116	0.094551	0.091096	0.103565	0.092079	0.101438	0.091267	0.087135	0.0933	0.097464	0.094261	0.088067	0.094165	0.091855	0.093681	0.089894	0.098361	0.093641	0.093677	0.095437	0.090869	0.095261	0.087065	0.09495	0.099308	0.097668	0.094483	0.111804	0.099668	0.088998	0.092826	0.099679	0.090153	0.094482	0.096615	0.094937	0.101054	0.097848	0.093325
1.6304347826086958	0.095104	0.101352	0.09749	0.089392	0.097511	0.093497	0.089724	0.102693	0.10452	0.105932	0.096937	0.094579	0.091033	0.103455	0.092029	0.101433	0.091279	0.087113	0.093301	0.097347	0.094136	0.088107	0.094111	0.091927	0.093692	0.089828	0.098269	0.093621	0.093683	0.095322	0.090911	0.0952	0.087033	0.094989	0.099279	0.097683	0.094461	0.112025	0.099707	0.088932	0.092816	0.09972	0.090102	0.094479	0.096674	0.094922	0.100941	0.097713	0.093257
1.640316205533597	0.095012	0.101507	0.097539	0.089425	0.097496	0.093419	0.089696	0.102641	0.104817	0.105985	0.096753	0.0946	0.090977	0.103343	0.091983	0.101412	0.091298	0.087098	0.093295	0.097217	0.094016	0.088143	0.094048	0.091996	0.093705	0.089767	0.098167	0.093604	0.093686	0.095203	0.090947	0.095135	0.086998	0.095027	0.099244	0.097697	0.094444	0.112245	0.099744	0.088876	0.092812	0.099751	0.090049	0.094458	0.096724	0.094901	0.100831	0.097579	0.093184
1.650197628458498	0.094905	0.101668	0.097598	0.089461	0.097475	0.09334	0.08966	0.102587	0.105101	0.106028	0.096563	0.094615	0.090925	0.103228	0.091942	0.101384	0.091317	0.087085	0.093279	0.097074	0.093903	0.088174	0.093985	0.092064	0.093716	0.08971	0.098056	0.093596	0.093686	0.095082	0.09098	0.095065	0.086969	0.09506	0.099198	0.097705	0.094429	0.112467	0.099777	0.088828	0.092817	0.099769	0.089993	0.094415	0.096765	0.094873	0.10073	0.097448	0.093107
1.6600790513833992	0.094788	0.101833	0.09766	0.089495	0.097447	0.093257	0.089612	0.102535	0.105369	0.106062	0.096372	0.094623	0.090872	0.103115	0.091899	0.101347	0.091331	0.087074	0.093251	0.096921	0.093796	0.088201	0.093926	0.092131	0.093726	0.08966	0.097935	0.093591	0.093691	0.094961	0.091005	0.094992	0.086946	0.095085	0.099147	0.09771	0.094423	0.112688	0.099808	0.088789	0.092828	0.099784	0.089936	0.094348	0.096801	0.09484	0.10063	0.097315	0.093026
1.6699604743083005	0.094665	0.101999	0.097728	0.089536	0.097413	0.093173	0.089552	0.102488	0.10562	0.10608	0.09618	0.094618	0.090818	0.103	0.091856	0.101311	0.091336	0.087059	0.093207	0.096764	0.0937	0.088221	0.093872	0.092193	0.093731	0.089617	0.097805	0.093589	0.093697	0.09484	0.091025	0.094918	0.086932	0.095104	0.099091	0.097707	0.094429	0.112911	0.099838	0.08876	0.092842	0.099796	0.089883	0.094258	0.09684	0.094802	0.10053	0.097183	0.092941
1.6798418972332017	0.09454	0.102168	0.097803	0.089583	0.097371	0.093084	0.089484	0.102442	0.105857	0.106086	0.09599	0.094607	0.090767	0.102878	0.091812	0.101269	0.091337	0.087038	0.093147	0.096603	0.093614	0.088236	0.093821	0.092248	0.093726	0.089578	0.097665	0.093587	0.093706	0.094719	0.091038	0.094841	0.086923	0.095113	0.099032	0.097695	0.094451	0.113137	0.099872	0.088733	0.092856	0.099803	0.089836	0.094149	0.096881	0.09476	0.100435	0.097046	0.092848
1.6897233201581028	0.094414	0.102333	0.097887	0.089635	0.097322	0.092993	0.089411	0.102395	0.106079	0.106076	0.095804	0.094588	0.090715	0.102755	0.091768	0.101223	0.091336	0.087012	0.093072	0.096442	0.09354	0.088249	0.093775	0.0923	0.093713	0.089542	0.097517	0.093583	0.093712	0.094597	0.091042	0.094763	0.08692	0.095109	0.098972	0.097671	0.094487	0.113368	0.09991	0.088713	0.092869	0.099803	0.089795	0.094021	0.09692	0.094714	0.100343	0.096911	0.092754
1.699604743083004	0.094282	0.102492	0.097979	0.08969	0.097267	0.092894	0.089336	0.102346	0.106285	0.106052	0.095624	0.094559	0.09066	0.102625	0.091725	0.101175	0.091334	0.086979	0.092988	0.096286	0.093477	0.088254	0.093739	0.092351	0.093692	0.08951	0.097367	0.093582	0.09372	0.094476	0.091042	0.094682	0.086925	0.095089	0.098914	0.097635	0.094534	0.113606	0.099952	0.088693	0.092883	0.099792	0.089757	0.093881	0.096956	0.094663	0.100253	0.096781	0.092656
1.7094861660079053	0.094149	0.102644	0.098078	0.08975	0.097204	0.092793	0.089255	0.102297	0.106474	0.106017	0.095447	0.09452	0.090602	0.10249	0.091686	0.101122	0.091326	0.086943	0.092899	0.09613	0.09343	0.088255	0.093709	0.092403	0.093661	0.089481	0.097214	0.093577	0.093726	0.094361	0.091042	0.094602	0.086935	0.095057	0.098862	0.097588	0.094593	0.113845	0.099998	0.08868	0.092902	0.099773	0.089722	0.093725	0.096986	0.094607	0.100164	0.09665	0.092556
1.7193675889328064	0.094019	0.102791	0.098179	0.089812	0.097132	0.092687	0.089166	0.10225	0.106641	0.105967	0.095275	0.094478	0.090538	0.10235	0.091652	0.101072	0.091313	0.086903	0.092803	0.095977	0.0934	0.088252	0.093686	0.092452	0.093628	0.089456	0.097055	0.093567	0.093734	0.094252	0.091046	0.094524	0.086949	0.095015	0.098805	0.097535	0.09466	0.114076	0.10005	0.088677	0.092925	0.099747	0.089687	0.093549	0.097014	0.094546	0.100076	0.096522	0.092452
1.7292490118577075	0.093893	0.10293	0.098282	0.089877	0.097053	0.092581	0.089068	0.102207	0.106783	0.105906	0.095107	0.094433	0.090474	0.102209	0.091622	0.101024	0.091296	0.086858	0.092697	0.095823	0.093389	0.088241	0.093668	0.092503	0.093594	0.089433	0.096893	0.093555	0.093746	0.094145	0.091048	0.094441	0.086962	0.094964	0.098745	0.097475	0.094739	0.114307	0.100102	0.088683	0.092949	0.099716	0.089652	0.093357	0.097039	0.094479	0.099993	0.096396	0.092343
1.7391304347826086	0.093769	0.103058	0.098387	0.089937	0.096973	0.092476	0.088965	0.102164	0.106903	0.105836	0.094943	0.094384	0.090408	0.102068	0.091594	0.100972	0.091279	0.086812	0.092581	0.095668	0.093394	0.088221	0.093653	0.092548	0.093565	0.089413	0.096739	0.093543	0.093765	0.094037	0.091045	0.094354	0.086975	0.094906	0.098675	0.09741	0.094828	0.114527	0.100157	0.088697	0.092975	0.099682	0.089616	0.093151	0.097067	0.094414	0.099916	0.096281	0.092233
1.74901185770751	0.093649	0.103167	0.098494	0.089991	0.096889	0.092376	0.088859	0.10212	0.106999	0.105762	0.094786	0.094329	0.090341	0.101927	0.091576	0.100918	0.091264	0.086765	0.092457	0.095514	0.093414	0.088191	0.093643	0.092591	0.093541	0.089399	0.09659	0.093531	0.093788	0.093931	0.09104	0.09426	0.086985	0.094843	0.098593	0.097342	0.094931	0.114733	0.100213	0.088713	0.093006	0.099642	0.089585	0.092935	0.0971	0.094348	0.099845	0.096172	0.092119
1.7588932806324111	0.093538	0.103256	0.098598	0.090042	0.096803	0.092279	0.088751	0.102082	0.107068	0.105681	0.09463	0.09427	0.090278	0.101789	0.091563	0.100864	0.091251	0.086717	0.092328	0.095364	0.093447	0.088149	0.093642	0.092632	0.09352	0.089392	0.09645	0.093509	0.093809	0.093826	0.091032	0.094168	0.086989	0.094777	0.098502	0.09727	0.095046	0.114935	0.100267	0.088731	0.09304	0.099598	0.089554	0.092714	0.097133	0.094286	0.099778	0.096069	0.091999
1.7687747035573123	0.093431	0.103326	0.098705	0.090087	0.096712	0.092186	0.088639	0.102045	0.107114	0.105594	0.094475	0.094213	0.090219	0.101654	0.091553	0.100811	0.091243	0.086671	0.0922	0.095211	0.093491	0.088098	0.093645	0.092674	0.093493	0.089391	0.096317	0.093482	0.093829	0.093719	0.091017	0.09408	0.086989	0.094709	0.098401	0.097196	0.095173	0.115133	0.100321	0.088752	0.093076	0.09955	0.089524	0.092488	0.097168	0.094239	0.099715	0.095974	0.091877
1.7786561264822134	0.093322	0.103378	0.098814	0.090133	0.096611	0.092096	0.088525	0.102017	0.107137	0.105496	0.094324	0.094163	0.09016	0.101524	0.09155	0.100754	0.091243	0.086624	0.092073	0.095056	0.093544	0.088038	0.093653	0.092714	0.093459	0.089398	0.096193	0.093447	0.093845	0.093606	0.090992	0.093994	0.086982	0.094641	0.098293	0.09712	0.095307	0.115324	0.100373	0.088777	0.093116	0.0995	0.089495	0.092254	0.097194	0.094201	0.099663	0.095882	0.09176
1.7885375494071147	0.093214	0.103412	0.098921	0.09018	0.096503	0.092003	0.08841	0.101999	0.107132	0.105391	0.094179	0.09412	0.090103	0.1014	0.091552	0.100697	0.091252	0.086577	0.091953	0.094905	0.093601	0.087978	0.093664	0.09275	0.093418	0.089415	0.096083	0.09341	0.093861	0.093487	0.090958	0.093908	0.086968	0.094574	0.098179	0.097046	0.095448	0.115505	0.100425	0.088807	0.093157	0.09945	0.089465	0.092017	0.097215	0.094175	0.099617	0.095792	0.091645
1.7984189723320159	0.093107	0.103425	0.099024	0.090229	0.096392	0.091913	0.088293	0.101981	0.107096	0.105279	0.09404	0.094085	0.090051	0.101279	0.091557	0.100643	0.09127	0.086534	0.091841	0.094758	0.093658	0.087924	0.093678	0.092781	0.093374	0.089444	0.095985	0.093369	0.093875	0.09336	0.090918	0.093824	0.086948	0.094503	0.098061	0.096973	0.095598	0.115679	0.100474	0.088851	0.093196	0.099408	0.089441	0.09178	0.097235	0.094161	0.099579	0.095704	0.091536
1.808300395256917	0.093002	0.103413	0.099125	0.090276	0.096279	0.091828	0.088173	0.101957	0.107034	0.105167	0.093906	0.094056	0.090004	0.101161	0.091564	0.100593	0.091294	0.086493	0.091734	0.094618	0.093714	0.087876	0.093693	0.092806	0.093329	0.089479	0.095894	0.093326	0.093889	0.093225	0.090875	0.093734	0.086926	0.094432	0.097945	0.096906	0.095754	0.115844	0.100518	0.088899	0.093235	0.099368	0.089425	0.091541	0.097255	0.094156	0.099544	0.095617	0.091432
1.8181818181818181	0.092905	0.103374	0.099222	0.090324	0.096165	0.091745	0.088053	0.101928	0.106948	0.105056	0.093776	0.094034	0.089964	0.101046	0.091583	0.100547	0.091317	0.086454	0.091637	0.094486	0.09377	0.087827	0.09371	0.092821	0.093281	0.08952	0.09581	0.093279	0.093905	0.093077	0.090833	0.093649	0.086907	0.094356	0.097826	0.096834	0.095913	0.115994	0.100557	0.088955	0.093276	0.09933	0.089408	0.091297	0.097276	0.094155	0.099508	0.09553	0.091328
1.8280632411067195	0.092817	0.10331	0.099315	0.090373	0.096051	0.091663	0.087932	0.101897	0.106838	0.104939	0.09365	0.094018	0.089926	0.100939	0.091609	0.100503	0.091343	0.086415	0.091549	0.094359	0.093826	0.087777	0.093725	0.092834	0.093224	0.089561	0.095733	0.093231	0.093924	0.092921	0.090795	0.093571	0.08689	0.094283	0.097707	0.096755	0.096075	0.116143	0.100595	0.089018	0.093315	0.099283	0.089393	0.091048	0.097302	0.09416	0.099468	0.095452	0.091224
1.8379446640316206	0.09273	0.103223	0.099402	0.090417	0.095938	0.09158	0.087812	0.101863	0.106708	0.104817	0.093525	0.094013	0.089893	0.100836	0.09164	0.100462	0.091365	0.086378	0.091466	0.094239	0.093884	0.087734	0.093741	0.092843	0.093163	0.089603	0.095668	0.093181	0.093947	0.092762	0.090764	0.093502	0.08688	0.094208	0.097587	0.096671	0.096238	0.116288	0.100624	0.089083	0.093354	0.099224	0.089379	0.090795	0.097331	0.094176	0.099427	0.095383	0.091122
1.8478260869565217	0.092654	0.103123	0.099481	0.090459	0.095821	0.091493	0.087693	0.101826	0.106556	0.104692	0.093402	0.094024	0.089868	0.100743	0.091676	0.100424	0.091389	0.086342	0.091389	0.094126	0.093941	0.087696	0.093758	0.092847	0.093095	0.089641	0.095616	0.093126	0.09397	0.092605	0.09074	0.093435	0.086875	0.094134	0.09746	0.096588	0.096397	0.11643	0.100648	0.089147	0.093385	0.099154	0.089363	0.090541	0.09736	0.094195	0.099384	0.095327	0.091026
1.8577075098814229	0.092585	0.103005	0.099556	0.090502	0.095704	0.091406	0.087571	0.101789	0.106396	0.104564	0.093291	0.094045	0.089849	0.100658	0.091723	0.100387	0.091411	0.086311	0.091319	0.094022	0.093997	0.087664	0.093773	0.092849	0.093021	0.089674	0.095577	0.093069	0.093994	0.092448	0.090715	0.093371	0.086871	0.09406	0.097334	0.096509	0.096547	0.116566	0.100666	0.089214	0.093405	0.099074	0.08935	0.090288	0.097391	0.094214	0.099341	0.095284	0.090936
1.8675889328063242	0.092526	0.102879	0.099629	0.090546	0.095591	0.091322	0.087445	0.101746	0.106221	0.104437	0.093186	0.094073	0.089837	0.100582	0.091783	0.100352	0.09143	0.086289	0.091254	0.093927	0.094046	0.087639	0.093784	0.092851	0.092941	0.0897	0.095548	0.093015	0.09402	0.09229	0.090687	0.09331	0.086871	0.093987	0.097208	0.096435	0.096689	0.116697	0.100682	0.089282	0.093422	0.098988	0.089334	0.090037	0.097425	0.094229	0.099305	0.095257	0.090853
1.8774703557312253	0.092478	0.10275	0.099697	0.09059	0.09548	0.091242	0.087318	0.101699	0.106033	0.104312	0.093087	0.094105	0.089835	0.100516	0.091852	0.100321	0.091449	0.086274	0.09119	0.093845	0.09409	0.087619	0.093787	0.092857	0.092859	0.089715	0.095527	0.09297	0.094047	0.09213	0.090655	0.09325	0.086877	0.093912	0.097089	0.096365	0.096824	0.11682	0.100696	0.089351	0.093435	0.098898	0.089321	0.089796	0.097463	0.09424	0.099265	0.095239	0.090771
1.8873517786561265	0.092439	0.102617	0.099762	0.090642	0.09537	0.091163	0.087192	0.101647	0.105836	0.104188	0.092991	0.094146	0.089839	0.100455	0.09193	0.100294	0.091469	0.086267	0.091126	0.093771	0.094127	0.087605	0.093783	0.092862	0.092774	0.089729	0.095521	0.092938	0.094075	0.091968	0.090614	0.093194	0.086887	0.093834	0.096977	0.096302	0.096951	0.116935	0.100704	0.089423	0.093447	0.098813	0.089306	0.089567	0.097503	0.094247	0.099225	0.095228	0.090693
1.8972332015810278	0.092408	0.102478	0.099822	0.090694	0.095261	0.091088	0.087065	0.101588	0.10563	0.104066	0.092895	0.094191	0.089846	0.100406	0.092014	0.100271	0.091481	0.086263	0.091053	0.093711	0.094159	0.087596	0.093773	0.092871	0.092687	0.089736	0.095525	0.092915	0.094103	0.091807	0.090566	0.093145	0.086906	0.093758	0.096875	0.096245	0.097074	0.117039	0.100704	0.089498	0.093457	0.098728	0.089289	0.089347	0.097542	0.094255	0.099181	0.095232	0.090612
1.907114624505929	0.092388	0.10233	0.099878	0.090748	0.095153	0.091016	0.08694	0.101522	0.105416	0.103943	0.092801	0.09424	0.089856	0.100366	0.092108	0.10025	0.091487	0.086259	0.090974	0.093663	0.094188	0.087592	0.093753	0.092884	0.092598	0.089742	0.095536	0.092894	0.094127	0.091649	0.090516	0.093106	0.086927	0.093678	0.096781	0.096202	0.097194	0.117139	0.100696	0.089573	0.093461	0.098643	0.089269	0.08914	0.097586	0.094261	0.099136	0.095251	0.090531
1.91699604743083	0.092373	0.10217	0.099927	0.090806	0.095048	0.090947	0.086821	0.101455	0.105195	0.103829	0.092714	0.094295	0.089863	0.100335	0.092205	0.100229	0.091489	0.086261	0.090887	0.093626	0.094217	0.087592	0.093723	0.092903	0.092506	0.089747	0.095556	0.092877	0.094151	0.091496	0.09046	0.093073	0.086954	0.093594	0.096697	0.09617	0.09731	0.117228	0.100684	0.089645	0.093454	0.098557	0.089247	0.088947	0.097634	0.094265	0.099102	0.09528	0.090454
1.9268774703557312	0.092363	0.102001	0.099964	0.090869	0.094946	0.090887	0.086704	0.101386	0.104965	0.103715	0.09263	0.094354	0.089873	0.100313	0.092305	0.100203	0.091486	0.086269	0.090791	0.093601	0.09424	0.087596	0.093688	0.092926	0.092415	0.089757	0.095581	0.092866	0.094182	0.091348	0.0904	0.093048	0.086986	0.093502	0.096622	0.096147	0.097419	0.117311	0.100672	0.08972	0.093441	0.098476	0.08922	0.088762	0.097684	0.094264	0.099068	0.095322	0.090388
1.9367588932806326	0.092362	0.101825	0.099987	0.090934	0.094848	0.090833	0.086589	0.101316	0.104736	0.103599	0.092549	0.094413	0.089886	0.100302	0.092406	0.100172	0.091484	0.086283	0.090694	0.093588	0.094258	0.087601	0.093647	0.092958	0.092326	0.089768	0.095611	0.09286	0.094221	0.091204	0.090344	0.093031	0.087024	0.093398	0.096554	0.096136	0.097522	0.117383	0.100652	0.089793	0.093422	0.098397	0.089191	0.088589	0.097739	0.094258	0.099043	0.095375	0.090329
1.9466403162055337	0.092363	0.101652	0.1	0.091	0.094753	0.090785	0.086482	0.101248	0.104506	0.103486	0.092469	0.094468	0.089904	0.100299	0.092505	0.100136	0.091482	0.086301	0.090603	0.093588	0.094272	0.08761	0.093602	0.092997	0.092225	0.08978	0.095644	0.092854	0.094266	0.09107	0.090292	0.093019	0.087062	0.09329	0.096495	0.096136	0.097617	0.11745	0.100622	0.089863	0.093396	0.098322	0.089159	0.088425	0.097797	0.094248	0.099028	0.095436	0.090277
1.9565217391304348	0.092359	0.10148	0.100001	0.091072	0.094662	0.09074	0.086381	0.101182	0.104274	0.103379	0.092397	0.094519	0.089928	0.100306	0.092604	0.100098	0.091484	0.086321	0.090517	0.093606	0.094281	0.087624	0.093555	0.093042	0.092121	0.089792	0.095673	0.092852	0.094316	0.090942	0.090243	0.093017	0.087107	0.093177	0.096447	0.096148	0.097703	0.11752	0.100587	0.08993	0.093357	0.098249	0.089127	0.088271	0.097859	0.094237	0.099025	0.095505	0.090232
1.966403162055336	0.092355	0.101311	0.099993	0.091146	0.094575	0.0907	0.08629	0.101119	0.104042	0.103279	0.092331	0.094567	0.089953	0.100321	0.092704	0.100059	0.091485	0.086338	0.090437	0.093638	0.094288	0.087641	0.093511	0.093088	0.092015	0.089803	0.095702	0.092855	0.094364	0.090821	0.090198	0.093018	0.087159	0.093057	0.09641	0.096169	0.097782	0.117579	0.100541	0.089988	0.093314	0.098178	0.089095	0.088131	0.097919	0.094227	0.099034	0.095579	0.090195
1.9762845849802373	0.092356	0.101143	0.09998	0.091224	0.094488	0.090666	0.086206	0.101059	0.103811	0.103192	0.092268	0.094607	0.089981	0.100345	0.092799	0.100019	0.091487	0.086356	0.090356	0.093678	0.094293	0.087657	0.093466	0.093134	0.09191	0.089812	0.095731	0.092868	0.094414	0.090712	0.090157	0.09302	0.087212	0.092931	0.096384	0.096195	0.097851	0.117632	0.100485	0.090039	0.093268	0.098111	0.089062	0.088012	0.09798	0.094221	0.099046	0.095658	0.090165
1.9861660079051384	0.092365	0.100974	0.099954	0.091302	0.094402	0.090637	0.086123	0.100997	0.103585	0.103113	0.09221	0.094643	0.090009	0.100378	0.092892	0.099975	0.091491	0.086374	0.090274	0.093725	0.094293	0.087675	0.093417	0.093178	0.0918	0.089823	0.095757	0.092888	0.094466	0.090611	0.090122	0.093028	0.087269	0.092795	0.096371	0.096217	0.097917	0.117676	0.10042	0.090087	0.093219	0.098048	0.089031	0.087912	0.098041	0.094215	0.099059	0.09574	0.090143
1.9960474308300395	0.092381	0.1008	0.099919	0.091377	0.094321	0.090608	0.08604	0.10093	0.103368	0.103041	0.092158	0.094675	0.090038	0.100421	0.092982	0.099929	0.091496	0.086393	0.09019	0.093787	0.094285	0.087693	0.093366	0.093221	0.091687	0.08983	0.095778	0.092914	0.09452	0.090523	0.090093	0.093045	0.08733	0.092656	0.096369	0.096235	0.097986	0.11771	0.100347	0.090131	0.093161	0.097988	0.089001	0.087829	0.0981	0.094214	0.099075	0.095818	0.090126
2.005928853754941	0.092405	0.100625	0.099879	0.091443	0.094246	0.09058	0.08596	0.100854	0.103164	0.102983	0.092108	0.094705	0.090058	0.100467	0.093069	0.099884	0.091503	0.086408	0.090107	0.093859	0.094277	0.087712	0.093314	0.093261	0.091574	0.089836	0.095793	0.092943	0.09458	0.090444	0.09007	0.093068	0.087388	0.092509	0.096377	0.096252	0.098055	0.117733	0.100268	0.090171	0.093101	0.09793	0.088971	0.087761	0.09816	0.09422	0.099101	0.095886	0.090112
2.015810276679842	0.092436	0.100447	0.099832	0.091505	0.094178	0.090556	0.085888	0.100773	0.102968	0.102935	0.092062	0.094733	0.090073	0.100517	0.09315	0.099841	0.091514	0.086416	0.090028	0.093939	0.094268	0.087737	0.093261	0.093298	0.091461	0.089844	0.095803	0.092977	0.094644	0.090372	0.090048	0.093093	0.087441	0.092362	0.096391	0.096262	0.098123	0.117755	0.100184	0.090206	0.093035	0.097878	0.088942	0.08771	0.098219	0.094232	0.099131	0.095948	0.090097
2.025691699604743	0.092477	0.10027	0.099783	0.091563	0.094111	0.09054	0.085821	0.1007	0.102784	0.102897	0.092016	0.094759	0.090079	0.100576	0.093222	0.099804	0.091523	0.086417	0.089948	0.094027	0.094261	0.087767	0.09321	0.093336	0.091349	0.089849	0.095811	0.093013	0.094711	0.090307	0.090028	0.093117	0.087486	0.092218	0.096415	0.096265	0.098189	0.117767	0.100095	0.090235	0.092965	0.097833	0.088915	0.087673	0.098274	0.094252	0.099164	0.096005	0.090084
2.0355731225296445	0.092526	0.100094	0.099731	0.091613	0.094054	0.09053	0.085753	0.100629	0.102611	0.102868	0.091971	0.09479	0.090076	0.100639	0.093284	0.099772	0.091527	0.08641	0.089868	0.094117	0.094254	0.087804	0.093162	0.093378	0.09124	0.089847	0.095819	0.093056	0.094775	0.090252	0.090009	0.093134	0.087525	0.092071	0.096447	0.09626	0.098252	0.117769	0.100004	0.090259	0.092893	0.097795	0.088894	0.087648	0.09833	0.09428	0.099192	0.096053	0.090066
2.0454545454545454	0.092587	0.099925	0.099673	0.091654	0.094002	0.090524	0.085687	0.100562	0.102441	0.102839	0.09193	0.094822	0.090071	0.100707	0.093338	0.099744	0.091533	0.086397	0.089787	0.094214	0.094251	0.087847	0.09312	0.093421	0.091137	0.089836	0.095826	0.093107	0.094832	0.090209	0.089994	0.093147	0.087563	0.091928	0.096484	0.096258	0.098312	0.117762	0.099922	0.09028	0.092818	0.097764	0.088872	0.08763	0.098386	0.09431	0.099219	0.096087	0.090043
2.0553359683794468	0.092657	0.099761	0.099607	0.091688	0.093954	0.090523	0.085623	0.1005	0.102265	0.102808	0.091884	0.094851	0.090067	0.100775	0.093384	0.099727	0.09154	0.086377	0.089711	0.094314	0.094254	0.087892	0.093081	0.09347	0.091034	0.089813	0.095834	0.093165	0.094884	0.090178	0.089984	0.093151	0.087596	0.091788	0.096531	0.096257	0.098371	0.117745	0.099842	0.090298	0.09274	0.097735	0.088852	0.08762	0.09844	0.09434	0.099246	0.096106	0.09002
2.0652173913043477	0.092735	0.099606	0.099547	0.091719	0.093908	0.090521	0.085566	0.100435	0.102087	0.102787	0.091837	0.094883	0.090063	0.100843	0.093424	0.099718	0.091547	0.086349	0.089638	0.094419	0.094263	0.087932	0.093043	0.09353	0.090926	0.089779	0.095843	0.093236	0.094929	0.09016	0.089986	0.093151	0.087624	0.091656	0.096588	0.096262	0.09843	0.117718	0.099762	0.090312	0.092659	0.097706	0.088834	0.087615	0.098488	0.094374	0.09928	0.09611	0.089993
2.075098814229249	0.092817	0.099459	0.099488	0.091745	0.093862	0.090519	0.085514	0.100367	0.101905	0.102772	0.091785	0.094925	0.090057	0.100909	0.09346	0.099716	0.091556	0.086317	0.089561	0.094519	0.094273	0.087968	0.093004	0.093596	0.090816	0.08973	0.095854	0.093318	0.094968	0.090155	0.089993	0.093151	0.087647	0.091529	0.096651	0.096274	0.098484	0.117675	0.099678	0.090327	0.092579	0.097671	0.088817	0.087618	0.098527	0.094412	0.099321	0.096099	0.089966
2.0849802371541504	0.0929	0.09932	0.099429	0.091764	0.09382	0.090521	0.085469	0.100301	0.10172	0.102766	0.09173	0.094976	0.090051	0.100969	0.093497	0.099723	0.09157	0.086281	0.089481	0.094613	0.094285	0.088	0.092961	0.093664	0.090705	0.089668	0.095866	0.09341	0.095	0.090165	0.090003	0.093155	0.087667	0.091409	0.09672	0.096292	0.09853	0.117623	0.099587	0.090337	0.092499	0.097637	0.088802	0.087628	0.098555	0.09445	0.099367	0.096076	0.089942
2.0948616600790513	0.092991	0.099184	0.099373	0.091778	0.09378	0.090524	0.085431	0.100239	0.101536	0.102766	0.091673	0.095029	0.090044	0.101021	0.093532	0.099731	0.09159	0.086243	0.089405	0.094699	0.094302	0.088021	0.092914	0.093731	0.090592	0.0896	0.095883	0.09351	0.095024	0.090191	0.090019	0.093164	0.087684	0.091295	0.096787	0.096323	0.098569	0.117559	0.099488	0.090342	0.092417	0.097604	0.088789	0.087643	0.098577	0.094484	0.099418	0.096036	0.089921
2.1047430830039526	0.093089	0.099056	0.099324	0.091794	0.093734	0.090527	0.085401	0.100179	0.101356	0.102771	0.091611	0.095083	0.090041	0.101056	0.093561	0.099744	0.091613	0.086206	0.089328	0.094776	0.094325	0.088042	0.09286	0.0938	0.090483	0.089527	0.0959	0.093623	0.095043	0.090229	0.090037	0.093177	0.087696	0.091186	0.096851	0.096367	0.098607	0.117483	0.099383	0.090345	0.092336	0.097582	0.08878	0.087659	0.0986	0.094518	0.09947	0.095981	0.0899
2.114624505928854	0.093197	0.098936	0.099282	0.091814	0.09369	0.090532	0.085379	0.100118	0.101184	0.102777	0.091547	0.095138	0.090042	0.101081	0.093585	0.099769	0.091642	0.086169	0.089241	0.094843	0.094353	0.088063	0.092801	0.093863	0.090375	0.089458	0.095923	0.093744	0.095055	0.090273	0.090055	0.093188	0.087699	0.09108	0.09691	0.096421	0.098647	0.117396	0.09928	0.090343	0.092257	0.09757	0.08877	0.087674	0.09862	0.094546	0.099521	0.095912	0.089874
2.124505928853755	0.093308	0.098827	0.099245	0.091837	0.093654	0.090539	0.085359	0.100065	0.101015	0.102784	0.091483	0.095191	0.09004	0.101101	0.093611	0.0998	0.091681	0.086138	0.089148	0.0949	0.094385	0.088081	0.092743	0.093922	0.09027	0.089387	0.095951	0.093873	0.095062	0.090318	0.09007	0.093201	0.087697	0.090976	0.096963	0.096479	0.098686	0.117309	0.099183	0.090337	0.092182	0.097569	0.088761	0.087687	0.098633	0.094572	0.099572	0.095833	0.089845
2.1343873517786562	0.093421	0.098726	0.099213	0.09186	0.09363	0.090543	0.085347	0.100018	0.100849	0.102791	0.091425	0.095245	0.090034	0.101113	0.093642	0.099839	0.091728	0.086111	0.089054	0.094938	0.094419	0.088092	0.092685	0.093976	0.090169	0.089317	0.095982	0.09401	0.095061	0.090358	0.090084	0.093219	0.087693	0.090877	0.097008	0.096541	0.098716	0.117216	0.099091	0.090333	0.09211	0.097577	0.088752	0.087702	0.098645	0.094603	0.099622	0.095752	0.089816
2.144268774703557	0.093541	0.098629	0.099183	0.091883	0.093616	0.090546	0.085341	0.099979	0.100692	0.102788	0.091371	0.095302	0.090031	0.101114	0.093671	0.099888	0.091777	0.08609	0.088965	0.09496	0.094459	0.088094	0.09263	0.09403	0.090073	0.089248	0.096015	0.09415	0.095054	0.090391	0.090101	0.093234	0.087688	0.090787	0.097043	0.096605	0.098738	0.117116	0.099001	0.090325	0.092043	0.097592	0.088745	0.087717	0.098655	0.094636	0.099671	0.095669	0.089788
2.1541501976284585	0.093665	0.098537	0.099162	0.0919	0.093613	0.090542	0.085337	0.099947	0.100542	0.102781	0.091319	0.095364	0.090028	0.101112	0.093699	0.099938	0.091825	0.08607	0.088882	0.094971	0.094496	0.088092	0.092581	0.094081	0.08998	0.089178	0.09605	0.094296	0.095043	0.09041	0.090121	0.093244	0.087676	0.090706	0.097067	0.096673	0.098759	0.117014	0.098913	0.090318	0.091984	0.097613	0.088741	0.08773	0.09867	0.094671	0.099719	0.095586	0.089766
2.16403162055336	0.09379	0.098454	0.099149	0.091914	0.093623	0.090537	0.085341	0.099925	0.100402	0.102769	0.091272	0.095431	0.090027	0.101105	0.093725	0.099988	0.091877	0.086052	0.088805	0.094975	0.094521	0.088085	0.092533	0.094126	0.0899	0.089108	0.096084	0.094452	0.095025	0.090417	0.090144	0.093254	0.087655	0.090634	0.09708	0.096742	0.098774	0.116904	0.098833	0.090312	0.091937	0.097639	0.088738	0.087742	0.098691	0.094701	0.099769	0.095499	0.089749
2.1739130434782608	0.093918	0.098379	0.099138	0.091926	0.093643	0.090532	0.085356	0.099915	0.100268	0.102755	0.091232	0.095497	0.090033	0.101091	0.093748	0.10004	0.091929	0.08604	0.088738	0.094973	0.094538	0.088068	0.09249	0.094168	0.089834	0.089042	0.096118	0.094612	0.095007	0.090411	0.090167	0.093256	0.087627	0.090568	0.097082	0.096811	0.09878	0.116784	0.098757	0.090309	0.091897	0.097664	0.088735	0.087752	0.098718	0.094728	0.099822	0.095407	0.089736
2.183794466403162	0.094041	0.098307	0.099131	0.091938	0.093667	0.090528	0.085382	0.099917	0.100139	0.102745	0.0912	0.095567	0.090043	0.101065	0.093761	0.100093	0.091982	0.086033	0.088685	0.094965	0.094554	0.088047	0.092446	0.094206	0.089781	0.088976	0.096153	0.094774	0.094997	0.090398	0.090188	0.093257	0.087593	0.09051	0.097073	0.096881	0.098776	0.116656	0.098685	0.09031	0.091857	0.097688	0.088737	0.087759	0.098748	0.094751	0.099875	0.095309	0.089728
2.1936758893280635	0.09416	0.09824	0.09913	0.091951	0.093701	0.090524	0.08542	0.099931	0.100012	0.102736	0.091176	0.095642	0.090054	0.10103	0.093763	0.100142	0.092036	0.086035	0.088638	0.094951	0.094569	0.088022	0.092403	0.094237	0.089739	0.088914	0.09619	0.094934	0.09499	0.090383	0.0902	0.093253	0.087558	0.090459	0.097056	0.096949	0.098761	0.116521	0.098618	0.090314	0.091825	0.097719	0.08875	0.087763	0.098778	0.094765	0.09993	0.095203	0.089719
2.2035573122529644	0.094274	0.09818	0.099134	0.091963	0.093738	0.090518	0.085466	0.099953	0.099892	0.102728	0.091159	0.095726	0.090064	0.100986	0.093758	0.100193	0.092089	0.086041	0.088603	0.094927	0.094586	0.087992	0.092357	0.094261	0.089712	0.088861	0.096228	0.095091	0.094992	0.090369	0.090209	0.093241	0.087521	0.090409	0.097032	0.097014	0.098732	0.116379	0.098559	0.090314	0.091805	0.097754	0.088767	0.087768	0.098803	0.094774	0.099987	0.095091	0.089714
2.2134387351778657	0.094381	0.098121	0.099141	0.091977	0.093783	0.090506	0.085518	0.099984	0.099776	0.102723	0.091151	0.095818	0.090076	0.100935	0.093747	0.100245	0.092144	0.086046	0.08858	0.094894	0.094604	0.087959	0.092312	0.094275	0.0897	0.088817	0.096264	0.095246	0.095006	0.090356	0.090216	0.093231	0.087487	0.090364	0.097002	0.097074	0.098696	0.11624	0.098499	0.09031	0.091789	0.097795	0.088793	0.087766	0.098822	0.094776	0.100046	0.094978	0.089711
2.223320158102767	0.094483	0.098063	0.099152	0.091992	0.093833	0.090488	0.085575	0.100023	0.099663	0.102721	0.091151	0.095913	0.090092	0.100875	0.093735	0.100303	0.092198	0.086052	0.088566	0.094856	0.094622	0.08793	0.092271	0.094284	0.0897	0.088778	0.096302	0.095397	0.09503	0.090347	0.090215	0.093223	0.087458	0.090319	0.096968	0.097132	0.098648	0.116102	0.098442	0.090306	0.091779	0.097836	0.088819	0.087755	0.098833	0.094771	0.100111	0.09487	0.089714
2.233201581027668	0.094575	0.098002	0.09917	0.09201	0.093884	0.090473	0.085636	0.10007	0.099557	0.102718	0.091161	0.096009	0.090113	0.100816	0.093725	0.100365	0.092248	0.08606	0.088563	0.094814	0.094637	0.087908	0.092232	0.094287	0.089709	0.088748	0.096343	0.095544	0.095062	0.090345	0.090211	0.09322	0.08743	0.090277	0.096927	0.097195	0.098588	0.115959	0.098385	0.0903	0.091772	0.097887	0.088851	0.087734	0.098838	0.09476	0.100176	0.094764	0.089715
2.2430830039525693	0.094653	0.097942	0.099193	0.092034	0.093935	0.090458	0.085703	0.100124	0.099455	0.102724	0.091181	0.096111	0.090136	0.100755	0.093719	0.100429	0.092291	0.086071	0.088567	0.09477	0.094652	0.087893	0.092194	0.094286	0.089727	0.088724	0.096389	0.095684	0.095096	0.090345	0.090206	0.093226	0.087399	0.090244	0.096885	0.09727	0.098509	0.115815	0.09833	0.090287	0.091765	0.097949	0.088892	0.087702	0.098834	0.094742	0.100242	0.094658	0.089714
2.2529644268774702	0.094715	0.097883	0.099218	0.092066	0.093983	0.090444	0.085773	0.100181	0.099357	0.102734	0.091207	0.096214	0.09016	0.100688	0.093713	0.100495	0.092327	0.086084	0.088577	0.094728	0.094666	0.087889	0.092161	0.094283	0.089751	0.088705	0.096438	0.09582	0.09513	0.090345	0.090198	0.09324	0.087369	0.090213	0.096841	0.097351	0.098411	0.115674	0.098277	0.090266	0.091761	0.098022	0.088944	0.08766	0.098822	0.094724	0.100306	0.09455	0.089704
2.2628458498023716	0.094766	0.097828	0.099241	0.092102	0.094029	0.090433	0.085848	0.100246	0.099264	0.102742	0.091237	0.096315	0.090189	0.100614	0.093707	0.100556	0.092357	0.086095	0.088589	0.09469	0.094679	0.08789	0.09214	0.094273	0.089784	0.08869	0.096488	0.095951	0.09517	0.090344	0.090188	0.093263	0.087343	0.090182	0.096795	0.097437	0.098294	0.115529	0.098228	0.090238	0.091761	0.098107	0.089003	0.08761	0.098802	0.094699	0.100362	0.094446	0.089689
2.272727272727273	0.094809	0.097776	0.099262	0.09214	0.094067	0.090421	0.085931	0.100314	0.099182	0.102747	0.091271	0.096413	0.090221	0.100532	0.093701	0.100612	0.092381	0.086102	0.088598	0.094657	0.094693	0.087898	0.092127	0.09426	0.089827	0.088682	0.09654	0.096079	0.095209	0.090339	0.090178	0.093289	0.087322	0.09015	0.096749	0.097519	0.098157	0.115374	0.098182	0.090208	0.091765	0.098198	0.08907	0.087553	0.09878	0.094678	0.100412	0.094344	0.089663
2.282608695652174	0.09484	0.097728	0.099278	0.092183	0.094098	0.090409	0.086017	0.100394	0.099108	0.102752	0.091308	0.096509	0.090255	0.100446	0.093698	0.100667	0.092399	0.086107	0.088603	0.09463	0.09471	0.087918	0.092124	0.094241	0.089883	0.088681	0.096593	0.0962	0.095244	0.090335	0.09017	0.093316	0.087302	0.090119	0.096702	0.097595	0.098006	0.115218	0.098138	0.090178	0.091771	0.098296	0.089142	0.087497	0.098759	0.094652	0.100461	0.094251	0.089635
2.292490118577075	0.094861	0.097687	0.099296	0.09223	0.09412	0.090395	0.086105	0.100482	0.099038	0.102763	0.091349	0.096603	0.090283	0.100355	0.093698	0.100722	0.092417	0.086111	0.088604	0.094607	0.094734	0.08795	0.092133	0.094212	0.089948	0.088679	0.096652	0.096309	0.095275	0.090329	0.090166	0.093339	0.087284	0.090089	0.096654	0.097666	0.097843	0.11506	0.098094	0.090145	0.091777	0.098404	0.089228	0.087446	0.098736	0.094624	0.100506	0.094163	0.089611
2.3023715415019765	0.094875	0.097652	0.099316	0.092273	0.094129	0.09038	0.086193	0.100575	0.098976	0.102781	0.09139	0.096692	0.090315	0.10026	0.093702	0.100773	0.092428	0.086114	0.088598	0.094591	0.094762	0.08799	0.092152	0.094173	0.09002	0.088675	0.096716	0.09641	0.095296	0.090321	0.090158	0.093361	0.087265	0.090054	0.096608	0.097733	0.097666	0.114895	0.09805	0.090115	0.091782	0.098522	0.08932	0.087402	0.098711	0.094588	0.100549	0.094072	0.089592
2.3122529644268774	0.094883	0.097625	0.099329	0.092316	0.094127	0.090364	0.086278	0.100668	0.098919	0.102805	0.091426	0.09678	0.090346	0.100165	0.093705	0.100819	0.092433	0.086119	0.088589	0.094579	0.094795	0.088039	0.092182	0.094129	0.090103	0.088676	0.096784	0.096504	0.095305	0.090309	0.090141	0.093385	0.087249	0.090016	0.096566	0.097792	0.097481	0.114723	0.098004	0.090089	0.091787	0.098657	0.089416	0.087363	0.098673	0.094551	0.10059	0.093982	0.089574
2.322134387351779	0.094881	0.097601	0.099336	0.092364	0.094112	0.090346	0.086361	0.100767	0.098868	0.10283	0.091459	0.096869	0.090371	0.100081	0.093708	0.100861	0.092436	0.086128	0.088577	0.094572	0.094836	0.088095	0.092219	0.094079	0.090188	0.088682	0.096853	0.096589	0.095307	0.090292	0.090124	0.09341	0.087236	0.089975	0.096525	0.097842	0.097291	0.114545	0.097962	0.090066	0.091794	0.098798	0.089511	0.087324	0.098626	0.09451	0.10062	0.093891	0.089562
2.3320158102766797	0.09487	0.097585	0.099341	0.092408	0.094083	0.090331	0.086438	0.100866	0.098824	0.102858	0.091485	0.096956	0.090389	0.100007	0.093711	0.100903	0.092437	0.086143	0.088559	0.094572	0.094887	0.088157	0.092258	0.094022	0.090283	0.088696	0.096918	0.096663	0.095311	0.090275	0.090107	0.093435	0.08722	0.089944	0.096478	0.097889	0.097097	0.114358	0.097923	0.090048	0.091802	0.098951	0.089608	0.087289	0.098574	0.094474	0.100639	0.093795	0.089553
2.341897233201581	0.094847	0.097576	0.099342	0.092451	0.094047	0.090321	0.086514	0.100963	0.098783	0.102895	0.091506	0.097039	0.090408	0.099938	0.093711	0.100942	0.092432	0.086165	0.088534	0.094581	0.094945	0.088223	0.092299	0.093954	0.090384	0.088714	0.096981	0.096731	0.095311	0.090258	0.090093	0.093462	0.0872	0.089922	0.096429	0.097934	0.096899	0.114165	0.097893	0.090035	0.09181	0.099114	0.089708	0.087252	0.098524	0.09444	0.100643	0.093699	0.089551
2.3517786561264824	0.094813	0.097574	0.099338	0.092494	0.094003	0.090312	0.086582	0.10106	0.09875	0.102936	0.091527	0.097114	0.090422	0.09987	0.093706	0.100974	0.092426	0.08619	0.0885	0.094596	0.095005	0.088292	0.092337	0.093881	0.090491	0.088734	0.09704	0.0968	0.095306	0.090235	0.090084	0.093485	0.087179	0.089914	0.096375	0.097974	0.096699	0.113971	0.097881	0.090033	0.091817	0.099283	0.089807	0.08722	0.098473	0.094409	0.100634	0.093606	0.089549
2.3616600790513833	0.094766	0.097575	0.099331	0.092544	0.093953	0.090307	0.086643	0.101162	0.098725	0.102987	0.091545	0.097181	0.090442	0.099809	0.093698	0.100996	0.092422	0.086218	0.088463	0.094608	0.095065	0.088367	0.092369	0.09381	0.090599	0.088763	0.097094	0.096865	0.095292	0.09021	0.090075	0.0935	0.087157	0.089918	0.096321	0.098008	0.0965	0.113767	0.097881	0.090036	0.091825	0.099458	0.089903	0.087197	0.09842	0.094377	0.100612	0.093516	0.089551
2.3715415019762847	0.094704	0.097581	0.099327	0.092601	0.093897	0.090305	0.086701	0.101265	0.098707	0.103043	0.09156	0.097244	0.090469	0.099758	0.09369	0.101007	0.092421	0.086249	0.088422	0.094617	0.095117	0.088441	0.092397	0.093739	0.090702	0.088797	0.097142	0.096931	0.095272	0.090182	0.090063	0.093511	0.08714	0.08993	0.096271	0.098036	0.096305	0.113561	0.097894	0.090042	0.091831	0.099635	0.089994	0.087174	0.098369	0.094343	0.100583	0.09343	0.089555
2.381422924901186	0.094631	0.097593	0.099328	0.092668	0.093839	0.090309	0.086752	0.101374	0.098693	0.103098	0.091574	0.097302	0.090497	0.099719	0.093683	0.101013	0.092421	0.08628	0.088383	0.094622	0.095162	0.088511	0.09242	0.093669	0.090804	0.088835	0.097179	0.096997	0.095253	0.090154	0.090047	0.093512	0.087123	0.08995	0.096224	0.098062	0.096111	0.113356	0.097921	0.090053	0.091838	0.099813	0.090085	0.087149	0.098319	0.094309	0.100541	0.093342	0.089565
2.391304347826087	0.094551	0.097608	0.099329	0.092738	0.093779	0.090322	0.086799	0.101485	0.098681	0.103149	0.091585	0.097357	0.090528	0.099697	0.093678	0.101009	0.092418	0.086318	0.088342	0.094629	0.095201	0.088582	0.092438	0.093603	0.090904	0.088871	0.097211	0.097061	0.095232	0.090125	0.090028	0.093502	0.087104	0.089972	0.09618	0.098085	0.095922	0.113153	0.097954	0.090062	0.091846	0.099986	0.090173	0.087125	0.098275	0.094278	0.100489	0.093253	0.089583
2.4011857707509883	0.094468	0.097623	0.099333	0.092811	0.093713	0.090345	0.08684	0.101596	0.098662	0.103197	0.091595	0.097408	0.09056	0.09969	0.093673	0.100998	0.092414	0.086358	0.0883	0.094634	0.095238	0.08865	0.092453	0.093544	0.091006	0.088911	0.097235	0.097127	0.09521	0.090097	0.090008	0.093485	0.087084	0.089997	0.096142	0.098106	0.095731	0.112956	0.097993	0.090072	0.09185	0.100148	0.090255	0.087104	0.098235	0.094245	0.100434	0.093167	0.089607
2.411067193675889	0.09438	0.097637	0.099349	0.092891	0.093644	0.090375	0.086874	0.101707	0.09864	0.103238	0.091605	0.097457	0.090599	0.099697	0.093666	0.100986	0.092409	0.086403	0.088258	0.094639	0.09527	0.08871	0.092458	0.093489	0.091106	0.08895	0.097251	0.097193	0.095184	0.090067	0.089985	0.093457	0.087068	0.090022	0.09611	0.09813	0.095544	0.112765	0.098037	0.090086	0.091851	0.100294	0.090327	0.087089	0.0982	0.094222	0.100374	0.093086	0.089637
2.4209486166007905	0.09428	0.097649	0.099374	0.092978	0.093571	0.09041	0.086898	0.101815	0.098615	0.103274	0.091613	0.097503	0.090643	0.099712	0.093661	0.100974	0.092403	0.086451	0.088221	0.09464	0.095299	0.088761	0.092467	0.093445	0.091201	0.088985	0.097256	0.097261	0.095151	0.090039	0.089963	0.093419	0.087056	0.090049	0.096084	0.098154	0.095361	0.11258	0.098087	0.090106	0.091853	0.10042	0.090392	0.087081	0.09817	0.094206	0.100312	0.093007	0.089668
2.430830039525692	0.094174	0.097658	0.099406	0.09307	0.0935	0.090449	0.086913	0.101919	0.09859	0.103306	0.091616	0.09755	0.090688	0.099733	0.093652	0.100963	0.092399	0.0865	0.088193	0.094636	0.095328	0.08881	0.092477	0.093408	0.091296	0.089019	0.097249	0.097328	0.09511	0.090014	0.089941	0.093374	0.087045	0.090075	0.096062	0.09818	0.095185	0.1124	0.098142	0.090131	0.091859	0.100524	0.090449	0.087079	0.098147	0.094187	0.100243	0.092929	0.089697
2.440711462450593	0.094061	0.09766	0.099442	0.093163	0.093438	0.090486	0.08692	0.102015	0.098562	0.103335	0.091621	0.0976	0.09074	0.099757	0.09364	0.100958	0.092396	0.086547	0.088176	0.094628	0.095355	0.088854	0.09249	0.093377	0.091383	0.089051	0.097235	0.097394	0.095057	0.089989	0.08992	0.093325	0.087028	0.090103	0.096044	0.098207	0.095013	0.11222	0.098198	0.090164	0.091866	0.100607	0.0905	0.087081	0.098134	0.094168	0.100169	0.092851	0.089726
2.450592885375494	0.093943	0.097654	0.099487	0.093252	0.093387	0.090521	0.086917	0.102106	0.098527	0.103361	0.091632	0.097647	0.090795	0.09979	0.093625	0.100959	0.092393	0.086596	0.088167	0.09461	0.095381	0.088891	0.092498	0.093348	0.091464	0.089086	0.097216	0.097456	0.094992	0.089962	0.089898	0.093269	0.087001	0.090136	0.096029	0.098228	0.094847	0.112037	0.098252	0.090203	0.091872	0.100667	0.090542	0.087082	0.09813	0.094155	0.100092	0.092774	0.089758
2.4604743083003955	0.093819	0.09764	0.099539	0.093343	0.093346	0.090556	0.086903	0.102191	0.098492	0.103382	0.091642	0.097692	0.090853	0.09983	0.093604	0.100961	0.092391	0.086645	0.088161	0.094581	0.0954	0.088926	0.092506	0.09332	0.09154	0.08912	0.097197	0.097509	0.094916	0.089928	0.089882	0.093213	0.086975	0.090165	0.096011	0.098249	0.094692	0.111846	0.098303	0.090244	0.091874	0.100718	0.090576	0.087084	0.098132	0.094153	0.100011	0.092702	0.089797
2.4703557312252964	0.093691	0.097621	0.099599	0.093435	0.093315	0.090588	0.086876	0.102271	0.098459	0.103393	0.091652	0.097734	0.09091	0.099876	0.093578	0.100959	0.092387	0.08669	0.088157	0.094546	0.095413	0.08896	0.092513	0.093298	0.091611	0.089156	0.097178	0.097556	0.094833	0.089891	0.089869	0.093161	0.086948	0.09019	0.095991	0.098262	0.094546	0.111653	0.098351	0.090286	0.091876	0.100759	0.090602	0.087083	0.098139	0.094163	0.099915	0.092637	0.089842
2.4802371541501977	0.09356	0.097597	0.099663	0.093525	0.09329	0.090616	0.086838	0.102349	0.098428	0.103394	0.091662	0.097773	0.090967	0.099924	0.09355	0.100954	0.092386	0.086733	0.088157	0.09451	0.095428	0.088991	0.092525	0.09328	0.091674	0.089191	0.097152	0.097595	0.094746	0.08986	0.089859	0.093115	0.08692	0.09022	0.095972	0.098268	0.09441	0.111462	0.098393	0.090335	0.091879	0.100789	0.09062	0.087083	0.098148	0.094183	0.099816	0.092576	0.089898
2.4901185770750986	0.093425	0.097569	0.099735	0.093613	0.093269	0.090644	0.086789	0.102417	0.098392	0.103385	0.091673	0.097808	0.091021	0.099978	0.093524	0.100949	0.092385	0.086772	0.088155	0.094477	0.095446	0.089019	0.092538	0.093269	0.091728	0.089223	0.097124	0.097634	0.094661	0.08983	0.089851	0.093067	0.086892	0.090249	0.095951	0.098274	0.09428	0.11127	0.098432	0.090384	0.091887	0.100812	0.090634	0.087083	0.098163	0.094212	0.099718	0.092516	0.08996
2.5	0.093286	0.097538	0.099812	0.093697	0.093256	0.090669	0.08673	0.102471	0.098355	0.103365	0.091683	0.097842	0.091066	0.100033	0.093499	0.100945	0.09239	0.086808	0.088153	0.094454	0.095461	0.089047	0.092555	0.093261	0.091773	0.089255	0.097088	0.09767	0.09458	0.089802	0.089853	0.093015	0.086864	0.090277	0.095927	0.098276	0.094154	0.111076	0.098468	0.090434	0.091892	0.100825	0.090638	0.087089	0.09818	0.09425	0.099618	0.092461	0.090029
[truncated: 306 more columns]

## Sheet: Figure 3
	Posterior theta
Region	100307	877168	102816	891667	898176	912447	917255	990366	104012	105923	106521	108323	109123	111514	112920	113922	116726	125525	133019	140117	146129	149741	151526	156334	158136	162026	162935	164636	166438	169040	172029	175237	175540	177746	182840	185442	189349	191033	191437	191841	192641	195041	198653	200109	204521	205119	212318	212823	214524
1	0.000466137	0.000266646	4.63985e-05	0.000145604	0.000124063	9.26994e-05	0	0.000525636	0.000276291	0.000331451	0.000559144	0.000352976	0	0.000424386	0	0.000117148	0.000190668	0	0.000184936	0	0.000108036	0	7.57756e-05	0.000248069	0	0.000325666	3.31715e-05	0	0.000127633	0.0002914	7.22529e-05	0	0.000280515	0.000179967	0	2.2963e-05	0	0	0.000459347	0.000847089	5.91257e-05	0	0.000867019	0.000478519	0.000105828	0	0.000387788	0.000566243	0
2	0	0	0	0	0	0	0	7.57778e-05	0	0	0	0	0	0.000162786	0	0	0	0	0	0.00016279	0	0	0	0	0	0	0	0	0	0	0	0	0	0	0	0	0	0	0	0	0	0	4.88107e-05	0	0	0	0	0	0
3	0	0	0	0	0	0	0	0.000117542	0	0	0	0	0	0	0	0	0	0	0	0	0	0	0	0	0	0	0	0	0	0	0.000183975	0	0	1.89789e-05	0	0	0	0	0	1.23076e-05	0	0	0	0	0	0	0.000137094	0	0
4	0	0	0	0	0	0	0	0.000168728	0	0	0	0	0	0	0	0	0	0	0	0	0	0	0	0	0	1.74888e-06	0	0	0	0	0.000146404	0	0	0	0	0	0	0	0	0	0	0	0	0	0	0	6.46877e-05	0	0
5	0	0	0	0	0	0	0	0.00010757	3.50318e-06	0	0	0	0	0	0	0	0	0	0	0	0	0	0	0	0	0	0	0	0	2.56051e-05	7.13554e-05	0	0	2.61118e-05	0	0	0	0	0	0	0	0	0	0	0	0	6.94906e-05	0	0
6	0	0	0	0	0	0	0	0.000159406	0	0	0	0	0	0	0	0	0	0	0	5.3523e-05	0	4.57324e-05	0	0	0	0	0	0	0	0	2.65073e-05	0	0	0	0	0	0	0	0	0	0	0	0	0	0	0	7.18007e-05	0	0
7	0	0	0	0	0	0	0	7.85271e-05	0	0	0	0	0	0	0	0	0	0	0	0	0	0	0	0	0	0	0	0	0	0	0	0	0	0	0	0	0	0	0	0	7.43584e-05	0	0	0	0	0	0	0	0
8	0	0	0	0	0	0	0	0	0	0	0	0	0	2.24111e-06	0	9.0687e-05	1.28211e-05	0	0	0	8.49222e-05	0	0	0	0	0	0	0	0	0	0	0	0	0	0	0	0	0.000116238	0	6.9133e-05	0	0	0	0	0	0	0	0	0
9	0.000208093	0	1.33517e-05	9.53367e-05	0.000277668	0.00011591	0	0.00022409	0	0	0	7.83649e-06	0	4.94131e-05	0	0.000571747	0.000667389	0	0	0	0.000560888	0	0.000253277	0.000130121	0	0	0	0.000259846	0.000182149	7.63985e-05	0	0	9.95775e-05	0.000104246	0	0.00034686	0	0.000195003	0	0.000145894	0.000814926	0	0.000180818	0	2.66442e-05	0.000420769	0	0	0
10	0.000538845	0.000149107	5.25347e-05	0.000351976	0.00047686	0.000286058	0.000153924	0.000200856	0	0.000295717	0.000109571	0.000437438	0.000375605	0.000486247	0.000107054	0.000925409	0.000990282	0	0	8.41494e-05	0.00102733	0.000392415	0.000481084	0.000402587	0	0	0	0.000418381	0.000812481	0.000235286	0	0	0.000245408	0.000604654	0.000251934	0.000737429	1.909e-05	0.000218096	0	0.000731459	0.00148717	0	7.24583e-05	0.000116388	0.000217662	0.000287423	0	0.000122423	0.000413447
11	7.1583e-05	0	0	0	0.000203707	7.67167e-05	1.37132e-08	0.00010884	0	0	0	0.000163762	0	0.000240731	7.87967e-05	0.000562226	0.000415997	0	0	0	0.00056335	0	2.65734e-05	0	0	0	0	0.000113355	0	0	0	0	0	0	0	0.000417589	0	0.00023016	0	0.000248572	0.000236336	0	6.33606e-05	6.48665e-06	2.16964e-05	0.000347533	0	0	0
12	0	1.82577e-05	0.000121582	7.93277e-06	0	0.00013587	0	0.000190884	2.13426e-05	0	0.000123313	0	0.000108742	0	2.73229e-05	0	0	3.18345e-06	1.89758e-05	0.000398398	0.000169327	0.000268701	0	6.20009e-05	0.000274063	0.000195244	0	0	0	7.16981e-05	7.35073e-05	0	4.61283e-06	0.000348575	3.90738e-06	0	4.34069e-05	8.3616e-05	0.000305131	0.000220958	7.97005e-06	1.34538e-05	0.000139952	0.000106104	0	3.01374e-05	0.000132295	0	0
13	0.000896024	0.000307624	0.000462847	0.000612477	0.000898225	0.00125203	0.000531608	0.000177314	0	0.00134859	0.00104768	0.000562299	0.000682201	0.000877255	0.000772706	0.00114304	0.00101951	0.000349059	0	3.79361e-05	0.000903453	0.000724494	0.000855512	0.00025904	0.000146403	0.000202269	0.000512338	0.000933693	0.000912827	0.000428571	0	0.000498979	0.000839998	0.00118328	0.000733452	0.000869841	0.000498746	0.00124812	0.000157414	0.000496425	0.00147232	0	0	0.000307406	0.000336881	0.000665349	0	0	0.00123154
14	0	0	0	0	0	0	0	0.000254116	0	0	0	0	0	0	0	0	0	0	0	0.000179979	0	0	0	0	0	0	0	0	0	0	0.000121008	0	0	0	0	0	0	0	0.000488907	5.43407e-05	2.04002e-05	0	0	0	0	0	6.00215e-05	0	0
15	0	0	0	0	0	0	0	0.000268333	0	0	0	0	0	0	0	0	0	0	0	0.000106826	0	0	0	0	0	0	0	0	0	0	0	0	0	0	0	0	0	0	0	0	0	0	0	0	0	0	0	0	0
16	0	0	0	0	0	0	0	3.83062e-05	0	0	0	0	0	6.92579e-05	0	0	0	0	0	0	5.17414e-05	0	0	0	0	0	0	0	0	0	0	0	0	0	0	0	0	0	0	9.56371e-08	0	0	0	0	0	0	0	0	0
17	0	0	0	0	0	0	0	8.31416e-05	0	0	0	0	0	0	0	0	0	0	0	0	0	0	0	0	0	0	0	0	0	0	0	0	0	0	0	0	0	0	0	0	0	0	0	0	0	0	0	0	0
18	0	0	0	0	1.63362e-05	0	0	3.60646e-05	0	0	0	0	0	0	0	0	0	0	0	0.000135135	9.59932e-06	0	0	0	0	0	0	0	0	0	0	0	0	0	0	0	0	0	0	0	0	0	0	0	0	0	0	0	0
19	0	0	0	0	0	0	0	0.000136814	0.000157614	0	0	0	0	0	0	0	0	0	0	0	0	0	0	0	0	0	0	0	0	0	0	0	0	0	0	0	0	0	0.000326861	0	0	0	0	0	0	0	0.00011258	0	0
20	0	0	0	0	0	0	0	0.000164865	0	0	0	0	0	0	0	0	0	0	0	0	0	0.000163733	0	0	0	7.46864e-05	0	0	0	0	0.000160624	0	0	0	0	0	0	0	0	0	0	0	0	0	0	0	1.08147e-05	0	0
21	0	0	0	0	0	0	0	0.000154477	5.7091e-05	0	0	0	0	0	0	0	0	0	0	0	0	8.48032e-05	0	2.07071e-05	0	0	0	0	0	0	3.40053e-05	0	0	0.000158801	0	0	0	0	0	0	0	5.17554e-05	0	0	0	0	0	0	0
22	0	0	0	0	0	0	0	0.000212408	0	0	0	0	0	0	0	0	0	0	0	7.03276e-05	0	1.69697e-05	0	0	0	0	0	0	0	0	0	0	0	0	0	0	0	0	0	1.7284e-05	0	0	0	0	0	0	0	0	0
23	0	0	0	0	0	0	0	0.000162727	0	0	0	0	0	0	0	0	0	0	0	3.6511e-05	0	0	0	0	0	0	0	0	0	0	0	0	0	0	0	0	0	0	0	0	0	0	0	0	0	3.34681e-05	0	0	0
24	0	0	0	0	0	0	0	8.11415e-05	0	0	0	0	0	0	0	0	0	0	0	3.68965e-05	0	0	0	0	0	0	0	0	0	0	0	0	0	0	0	0	0	0	0	3.45263e-05	0	0	0.000143545	0	0	0	0	0	0
25	0	0	0	0	0	0	0	0.000325585	0	0	0	0	0	0	0	0	0	0	0	0	0	0	0	0	0	0	0	0	0	0	0	0	0	0	0	0	0	0	0	0	0	0	0	0	0	0	0	0	0
26	0	0	0	0	0	0	0	0.000117935	0	0	0	0	0	0	0	0	0	0	0	0	0	0	0	0	0	0	0	0	0	0	0	0	0	0	0	0	0	0	0	0	0	0	0	0	0	0	0	0	0
27	0.000476258	0.000524148	1.21837e-05	2.50282e-05	9.51167e-06	0.000294189	3.18613e-05	0.00120585	0.000186274	0	0.000197062	0.000534032	0.000698574	0.000108863	0	0	0.000367251	7.0703e-06	0.000233723	0.00144276	0.000522983	0.000311223	0.00105689	0.000515226	0.000945598	0.000779041	0.000122733	0	0	0.00164232	0.0015549	0	0.000152787	0.00053491	0	0.000127384	0.000248379	0.000100885	0.00202167	0.000529099	0.00023025	0.000160362	0.0015564	0.000501597	7.30397e-05	0.000240775	0.000648723	0.000904122	0
28	0.000162828	0.000434694	7.13543e-05	0.000532181	0.000244062	0.000218779	0.000115709	0.000413393	0	0	0	0.000233474	8.47217e-05	0	7.20209e-05	0.000577626	0.000398766	0	0	0.000203812	0.000622519	0.000628172	0.000180119	5.12236e-05	0.000206151	0.000243951	0	0.000165838	0.000174532	0.000120076	0	0	0	0.00025595	0.00015892	0.000229714	0.000585077	0.000280254	0.00022152	0.000705521	0.000331621	0	0.000318746	0.000118701	0	0.000520194	3.64967e-05	0	0.000124735
29	0.000222248	0.000490765	0.00044314	0.000612523	0.000530069	0.000370255	8.51377e-05	0.000174935	0	0.00029007	0.000853486	0.000303351	0.000165173	0.000328827	0.000332357	0.000291869	0.000654737	0.000348526	0.000496551	0.000740138	0.000547718	0.000437342	0.000717555	0.000313256	0.000181133	0.000336842	0	0.000257782	0.000362319	0.000229751	0	5.23972e-05	0.000260837	0.000826017	0.000274534	0.000266353	0.000363157	0.000286963	0	0.000376937	0.00111463	0	0.000743923	0.000271892	0.000216028	0.000724968	0.000227341	0	0.000659982
30	3.68942e-05	0.000128376	0	0.000286088	0.0001685	6.27429e-05	0	0.000142058	0	0	0.000134873	3.45951e-05	0	6.56199e-05	0.000238512	0.000288455	0.000423652	0	0	0	0.00052148	0.000778813	7.83049e-05	0	0	0	0	0	0	3.24837e-05	0	0	0	0	0	0	5.05444e-05	0.000292869	0	0.000360566	0.000515553	0	0	0	0	0.00054923	0	0	0
31	0.000233668	0.000112287	0	0.000379319	0.000347974	0.000253469	0	0.000347829	0.000284881	0.0001957	0.000121203	0.000393144	0	0.000137123	0.000194454	0.000350612	0.000633354	2.66811e-05	0	6.96239e-05	0.000459179	0.000351169	0.000101873	0.000302333	0.00012221	0.000156035	0	0.000242494	0.000403924	0	0	0	0.000133625	0	0	0.00038774	0.000349219	0.000184965	0	0.000421935	0.000697041	0	0.000517117	0	0	7.43935e-05	3.31697e-05	9.62443e-05	0.000345314
32	0	0	0	0	0	0	0	0.000332498	0	0	0	0	0	0	0	0	0	0	0	7.08548e-05	0	0	0	0	0	0	0	0	0	8.17506e-05	0.000154997	0	0	0	0	0	0	0	0.000309929	0.000181359	0	0	0.00015672	9.89366e-05	0	0	0.000256199	0	0
33	0	0	2.50435e-05	0	0	0	0	0.000306566	0	0	2.35468e-05	0	0	0	0	0	0	0	0	0.00017888	7.34876e-06	0.000118209	1.95833e-05	0	0	0	0	0	0	0	0.000143953	0	0	0	0	0	0	0	0.000280456	0.00016552	0.00020686	0	0	0	0	0	0	8.37183e-05	0
34	0	0	0	0	0	0	0	0.000197606	0	0	0	0	0	0	0	0	0	0	0	0.000107108	0	0	0	0	0	4.05116e-05	0	0	0	0	0	0	0	4.88501e-05	0	0	0	0	0.000372299	7.57497e-05	0	0	0	0	0	0	0.000159639	0	0
35	5.46282e-05	0	0	6.92229e-05	0	0	0	0.000130411	2.53484e-05	0	6.98252e-05	0	2.41248e-05	0	0	0	0	0	0.000144419	0.000246136	0.000158262	0.000381402	0.000106499	3.08585e-05	8.32528e-06	0	0	0	0	0.000140822	0.00021176	0	0	0.000267555	0	0	0	5.13247e-06	0.000187141	0.000293603	0	0	0.000404715	9.94813e-05	0	0.000242927	0	2.19112e-05	0
36	0	5.74094e-05	0	4.775e-05	0.000173613	0.000132818	0	7.53352e-05	0	0	4.71914e-05	0.000115305	0	0	1.64943e-06	5.9779e-06	0.000292498	0	0	7.00138e-05	0.000353412	0.000150711	0	0	2.34193e-05	0.000211257	0	0	0	0	0.00035612	0	0	0.00013251	0	0	0.000240806	0	6.14066e-05	0.000431276	1.39515e-05	0	0	5.71941e-05	0	4.51019e-05	0	5.62559e-05	0
37	0.000613152	0.000375877	0.000311082	0.000576179	0.000810615	0.000389116	9.55048e-05	0.000891724	0	0.000308905	0.00023655	0.000551423	0.000436198	0.000750499	0.0002524	0.00087363	0.000782997	7.78657e-05	0.000255888	0.000339226	0.00091802	0.000691692	0.00109371	0.000487288	0.000493285	0.00102745	2.92366e-05	0.000179326	0.001003	0.000298984	0.00111999	0	0.000634848	0.000473905	0.000671999	0.000736699	0.000722611	0.000417433	0.00147922	0.000630584	0.000653893	0	0.000816234	0.000420594	0.000239017	0.000891395	0.000465847	0.000893936	0.000237596
38	0.000739204	0.00035096	0.000269073	0.000701484	0.00135711	0.000595386	0.000654869	0.000264888	9.04898e-05	0.00103183	0.00121626	0.000888788	0.000458862	0.00080491	0.000292158	0.00110391	0.000595962	0.000274747	0.000228444	0.000458645	0.00102166	0.000272892	0.000877518	0.000456773	2.48518e-05	0.000431951	0.00028533	0.000707619	0.000845554	0.000435252	0	0.000515496	0.000857632	0.000710983	0.00127146	0.0011965	0.000288556	0.000950131	0.000518714	0.000834424	0.000922547	0	0	0.000191459	0.000814865	0.000832397	0	0.000236102	0.000405044
39	0.000137839	0	0	0.000171462	0.000259916	7.4349e-05	0	6.30201e-05	0	0	0.000223344	0.000183567	0	0.000401466	0	0	6.29975e-05	0	2.43084e-05	0	0.000160849	0	0	0	0	0	2.15649e-05	5.71271e-05	5.95694e-05	0	0	0	0	0	6.31215e-05	7.66705e-05	0	0	0	0.000406573	0.000184337	0	0	0	2.60676e-05	5.72343e-05	0.000133972	0	7.84706e-05
40	0.00038145	0.000471858	0.000349101	0.000803132	0.00148785	0.000436547	0.000514245	0.00030648	0	0.000918754	0.000745689	0.000671849	0.000860574	0.000753077	0.000305273	0.00109988	0.000819822	0.000266792	0	0.000262346	0.000716918	0.000508982	0.000487008	0.000743136	0	0.000363198	0.000368922	0.000913124	0.000755944	0.000332087	0	0.000733816	0.0009379	0.000849266	0.000709305	0.00117585	3.26373e-05	0.000606996	0.000536202	0.000510412	0.0011871	0	0.000154103	0.000394285	0.000159601	0.000954822	0	4.86258e-06	0.000741585
41	0	0	0	0	0	0	0	0	0	0	0	0	0	0	0	0	0	0	0	0	0.000187196	0	0	0	0	0	0	0	0	0	0	0	0	0	0	0	0	0	0	0	0.000199922	0	0	0	0	0	0	0	0
42	0	0	0	0	4.76575e-05	5.63905e-05	0	0	0	0	0	0	0	0.00014319	0	0	0	0	0	0	0.000145663	0	0	0	0	0	0	0	0	0	0	0	0	0	0	0	0	0	0	0	0	0	0	0	0	0	0	0	0
43	0.000195352	0.000140799	0.000156754	0.000378096	1.8991e-05	0.000122524	0.000124735	0.000339511	0	0	0.000190095	0	3.22242e-05	0.000289423	5.29727e-05	0.000177852	0	0.000126366	0.00017527	0	0.000456927	0.00022879	4.65965e-05	8.86049e-05	0.000160664	0.00010464	0	0	6.38835e-05	0.000301874	0.000390653	0	0.000102458	0.00047368	0.000245057	0	6.67203e-05	8.98088e-05	0.000722773	0.000587197	0.000165705	0	0.000292286	0.000194746	0	0.000206706	0.000234874	0.000130909	0
44	9.6397e-05	0.000220427	0.000141763	0	0.000273152	5.38555e-05	0.000169149	0.000138892	0	0.000610115	0	0.000319752	0	1.87197e-05	6.54948e-05	0.000296915	0.000504994	0	0	0	0.000415947	0.000173557	0.000166287	0	0	0	0	0.000596524	0.000340634	0	0	0.000105779	0	1.13882e-05	0	0.00046248	0	0.000333972	0	6.66871e-05	0.000318902	0	0	0	4.39846e-05	0	0	0	0
45	7.49813e-05	0.000263196	8.23452e-05	0.000587105	0.00017	0.000248784	0	0.000196373	0	7.33266e-06	0.000149816	0.000208439	0.0001312	0.000179068	0	0	0.00025725	0	0.000176147	0.000347386	0.000437893	0.000316442	8.79552e-05	0.000215083	0.000271213	0.000125164	0	0	0	5.38346e-05	0.000260647	0	0	0.000332754	9.15321e-05	0.000140702	0.000456474	0.000147853	0.000434389	0.00044154	0.000248926	0	0.000315497	0.000123106	9.57877e-05	0.000455824	0.00017095	0	0
46	0.000640607	0.000473518	0.000345633	0.000720025	0.000467043	0.000763137	0.000287431	0.0004588	4.46388e-06	0.000406433	0.000593416	0.000536724	0.000592718	0.000580974	0.000610864	0.000790855	0.00100377	0	4.2528e-05	0.000835063	0.0010207	0.000400146	0.000261511	0.000268761	0.000237475	0.000693554	0	0.000251245	0.00052122	0.000224313	0	0.00011683	0.000317311	0.000710566	0.00045498	0.000838306	0.000351526	0.00108865	0	0.000824596	0.000444561	0	0	0	0.000344652	0.000989196	0	0.000241719	0.000390756
47	0	0	0	1.77727e-05	0	0	0	0	0	0	0	0	0	3.01688e-06	2.09119e-05	0.000241003	4.54723e-05	0	0	0	0.000305205	0	0	0	0	5.54449e-05	0	0	3.57009e-05	0	0	0	0	0	0	8.11231e-05	0	0.000259637	0	0	7.47703e-06	0	0	0	0	0	0	0	0
48	0	0	0	0.000201637	6.02588e-05	0	0	0.000286347	0	0	0	5.95467e-05	0	0.000170813	3.45021e-05	0.000260832	0.00060405	0	0	0	0.000566785	0	0	0	0	0	0	0	0.000347371	0	0	0	0	3.84571e-05	0	0.000380703	0	0.000440252	0	9.09785e-05	0.000839603	0	0	0	0	0.000157566	0	0	0
49	0.000384552	1.37587e-05	0	0	0.000584498	0.000418095	0.000190816	0.000173962	0	0.000111139	0	0.000154932	0	0.000167918	0.000261824	0.000560507	0.00047946	0	0	0	0.00076524	2.86375e-05	0.000195809	0	0	0	0	0.000345796	0.000246439	0.000127579	0	0	0	0	0	0.000496254	0	0.000390639	0	2.13596e-05	0.00115685	0	0	0	0	0	0	0	7.11766e-05
50	0.000392197	0.000848456	4.36202e-05	0.00057668	0.000615493	0.00074194	0.000385837	0.000456381	0	0.00105136	0.000253574	0.000410629	0.000132501	0.000427943	0.000584733	0.0005959	0.000841523	0.00066712	0	0	0.000502685	0.000372275	0.000858303	7.94301e-05	0.000143976	0.000248694	0.000413802	0.000436539	0.000542986	0.000584068	0	0.000303482	0.00055477	0.00106525	0.000571071	0.0007885	0.000252939	0.00099101	0	0.000369036	0.000670223	0	0.000297663	4.62714e-05	0.000460458	0.000565624	0	0.000168207	0.000800086
51	0.000254854	0.000277666	0	0.000492452	0.000328719	0.000676469	0.000169756	0.000266134	1.04165e-05	0.000543838	0.000303473	0.00030322	0	0.000568875	1.217e-05	0.000858016	0.000768261	0.000146878	0	0	0.000866953	0.000536421	3.56023e-05	0	0	0	0.000242222	0.000367802	0.000700776	0	0	0	6.56873e-05	0.000136695	0	0.000496535	0	0.000381659	0	0.000272329	0.00137098	0	2.83623e-05	0	0	0.000309148	0	0	7.77986e-05
52	0.000454793	0.000856015	9.72866e-05	0.000666745	0.000541564	0.000793848	0.000683293	0.000227119	0	0.000915205	4.11922e-05	0.000448936	1.9957e-05	0.000397386	0.000415431	0.000891337	0.000916843	0.000619989	0	0.0002068	0.00077465	0.000500832	0.000813063	5.00462e-05	0	0.000151894	0.000349781	0.00103964	0.00103839	0.000156425	0	0.000624711	0.000728021	0.000280362	8.92159e-05	0.000956709	0	0.00100309	0	7.86491e-05	0.000901219	0	0	0	0.000299338	0.000274872	0	0	0.00114943
53	0	0	0	0	0	0	0	0.000112731	0	0	0	0	0	7.02473e-05	0	0	0	0	0	0	0	0	0	0	0	0	0	0	0	0	0	0	0	0	0	0	0	0	0	2.89618e-05	4.14793e-05	0	0	0	0	0	0	0	0
54	0	0	0	0	0	0	0	0.000446268	0	0	0	0	0	0	0	0	0	0	0	0.000223044	0	0	0	0	0	0	0	0	0	0	0.000349232	0	0	0	0	0	0	0	0	0.000185272	0	0	1.15018e-05	0	0	0	0.000145339	0	0
55	0	0	0	0	0	0	0	0.000111994	3.16766e-05	0	0	0	0	0	0	0	0	0	0	0	0	0	0	0	0	0	0	0	0	0	0	0	0	0	0	0	0	0	0	2.46555e-06	0	0	0	6.43215e-05	0	0	8.80108e-05	0	0
56	0	3.77532e-06	0	0	0	0	0	0.000199444	0	0	0	0	0	0	0	0	0	0	0	0.00021116	0	0	0	0	0	0	0	0	0	0	0.000286061	0	0	0	0	0	0.000134175	0	7.86932e-05	0.00012107	0	0	0	0	0	0	0	7.74543e-06	0
57	0	0	0	0	0	0	0	0.000467382	0	0	0	0	0	0	4.89704e-05	0	0	0	0	0.000793104	7.20939e-05	0	0	0	0	0.000362048	0	0	0	0.000150812	0.000545795	0	0	7.13209e-05	0	0	0.000109558	0	0.000835194	0.000131745	0.000127087	0	4.50237e-05	0	0	5.3581e-05	0.000128276	0.00032213	0
58	0	0	0	0	0	7.24713e-05	0	0.000508349	0	0	0	0	0	0	0	0	0	0	0	0.000274734	0	0	4.12647e-05	0	0	6.93474e-05	0	0	0	8.41334e-05	0.000541143	0	0.000158022	5.91594e-05	0	0	0	0	0	6.60061e-05	4.38952e-05	0	2.79277e-06	0	0	0	0.000262515	8.10659e-05	0
59	0	0	0	0	0	0	0	0.000501083	0	0	0	0	0	0	0	0	0	0	0	0.000297862	0	0	0	0	0	0	0	0	0	0.000193445	2.111e-05	0	0	0	0	0	0	0	0.000232775	8.79742e-05	7.6141e-05	0	0.000203561	0	0	0	3.79373e-05	0	0
60	0	0	0	0	0	0	0	0.000289209	0	0	0	0	0	0	0	0	0	0	0	0.000513663	0	4.73739e-05	0	0	0	0	0	0	0	0.000138612	7.9715e-05	0	0	7.03848e-05	0	0	0	0	0.000201605	0.000120257	0	0	0	5.02673e-05	0	4.66773e-05	0.000150757	0	0
61	0	0	0	0	0	0	0	0.000179992	0	0	0	0	0	0	0	0	0	0	0	0	0	0	0	0	0	0	0	0	0	0	0	0	0	0	0	0	0	0	0	0	0	0	0	0	0	0	0	0	0
62	0	0	0	0	0	0	0	0.000114694	0	0	0	0	0	0	6.82425e-06	0	0	0	3.62379e-05	0	0	0	0	0	0	0	0	0	0	0	0	0	0	0	0	0	0	0	0	0.00014056	0	0	6.91041e-06	0	0	0	0	0	0
63	0	0	0	0	0	0	0	0.000192376	0	0	0	0	0	0	0	0	0	0	0	0.000205519	1.84604e-05	0	0	0	0	0	0	0	0	0	0	0	0	0	0	0	0	0	0	0	0	0	3.65085e-05	0	0	0	9.85616e-05	0	0
64	0	0	0	0	0	0	0	0	0	0	0	0	0	0.000189574	0	0	0	0	0	6.89892e-05	9.89766e-05	0	0	0	0	0	0	0	0	0	0	0	0	0	0	0	0	0	0	0	0	0	0	0	0	0	0	0	0
65	0.000373653	0	0	0.000154651	0.000611946	0.000538918	0.000306002	0.000119006	0	0.000507689	3.57441e-06	0.000473898	8.92245e-05	0.000608886	0.000413195	5.45137e-05	0.000221314	0.000223807	0	0	0.000687838	0	0.000147801	0	0	0	0.000303512	0.000445875	0	0	0	0.000324108	0.000318049	0.000201716	0.000135759	0.00045582	0	0.000304614	0	0	0.000962433	0	0	0	7.81839e-05	0	0	0	0.000374911
66	0	0	0	0	0.000167622	4.5195e-05	0	0	0	0	0	0	0	7.19765e-05	0	0	1.29778e-05	0	0	0	8.8208e-05	0	0	0	0	0	0	0	0	0	0	0	0	0	0	0	0	7.76112e-05	0	0	0	0	0	0	0	0	0	0	0
67	0	0	0	0	0	0	0	0.000165205	0	0	0	0	0	0	0	0	0	0	0	2.16798e-05	0	0	0	0	0	0	0	0	0	0	0	0	0	0	0	0	0	0	0	0.000100384	0	0	0	0	0	0	0	0	0
68	0	0	0.000146366	0.000111785	0	0	0	0.000139461	0	0	0.000110134	0.000166136	0	0	0.000103916	9.83467e-05	8.71573e-05	0	0	4.24151e-05	0.000268221	0	7.66015e-05	0	0	3.5823e-05	0	0	0	0	0	0	0	0	0	0	0	0.000185011	0	0.000294349	0.000334765	0	7.96416e-05	0	0	0.000141199	9.11958e-05	0	0
69	0	0	0	3.29335e-05	0.000161915	5.58743e-07	0	0.000265868	0	0	0	3.46378e-05	0	9.38874e-05	0	3.91234e-05	7.96169e-05	0	0	0	0.00051647	4.26716e-05	0	0	0	0	0	0	0	0	0	0	0	0	0	3.96427e-05	0	0.000241002	0	0.000109274	0.000327523	0	0	0	0	2.78342e-05	0	0	0
70	0	0	4.48135e-05	0.00023147	0	0	0	0.000106924	0	0	0	0	0	0	7.42215e-05	0.000345254	7.77416e-05	0	0	0	0.000274434	0.000210787	0	0	0	0	0	0.000140099	5.09953e-05	0	0	0	0	0	0	0.000194861	0	0.000254188	0	0.000168238	0.000385172	0	0	0	0	0	0	0	0
71	0	0	0	0	0	0	0	0.000123008	0	0	0	0	0	0	0	0	0	0	0	4.54424e-05	6.42453e-05	3.48581e-05	0	0	0	0	0	0	0	2.21553e-05	0	0	0	0	0	0	0	0	0.000516344	1.22424e-05	0	0	1.47345e-05	0	0	0	9.71628e-05	0	0
72	0	0	0	0	0	0.000100295	0	5.85281e-05	0	0	0	0	0	0.000159967	0	6.54423e-05	0.000211557	0	0	0	0.000115405	0	0.000115107	0	0	0	0	0	0	0	0	0	0	0	0	0.000157946	0	6.60028e-05	0	0	0.000121829	0	0	0	0	0	0	0	0
73	0	0.000113435	0	0.00011533	0.000374457	1.90244e-05	1.5896e-05	5.38469e-05	0	0.000608188	0	4.04806e-05	0	0.000163867	0.000155716	0	0.000546156	0	0	0	0.000397017	0	4.03731e-05	0	0	0	0	0	0.000136972	0	0	0	6.04814e-06	0	0	0.000323975	0	0.000354734	0	0	0.000652038	0	0	0	0	0.00016556	0	0	0
74	0	0	0	0	0	0	0	0	0	0	0	0	0	9.01863e-05	0	0	7.02413e-05	0	0	0	0.000466579	0	0	0	0	0	0	0	0	0	0	0	0	0	0	0	0	0.000289805	0	0	5.92325e-05	0	0	0	0	0	0	0	0
75	0	0	0	0	0.000267973	0.000490874	0	0	0	0	0	9.53201e-06	0	0	0	0.00029504	0.000226066	0	0	0	0.000315353	0	0	0	0	0	0	1.37964e-06	0.000148446	0	0	0	0	0	0	0.00016484	0	0.000297659	0	0	0.000474476	0	0	0	0	0	0	0	0
76	0	0	0	0	0	1.66083e-05	0	4.48457e-05	0	0	0	0	0	0.000134295	0	0	8.80474e-05	0	0	0	4.94222e-05	0	0	0	0	0	0	0	0	0	0	0	0	0	0	0	0	0	0	0	0	0	0	0	0	0	0	0	0
77	0	0	0	0	0.000290888	8.18773e-05	0	0	6.13265e-05	0	0	0	0	0.000138938	0	0	8.06042e-05	0	0	0	2.53386e-05	0	0	0	0	0	0	0	0.000169076	0	0	0	0	0	0	0.000313908	0	0.000202782	0	0	0.000435423	0	0	0	0	0	0	0	0
78	0	0	0	0	0.000252929	3.42696e-05	0	0	0	3.59825e-05	0	0.000257783	0	0.000316265	0	0	8.38779e-05	0	0	0	0.000301367	0	0	0	0	0	0	0	6.60735e-05	0	0	0	0	0	0	0.000243803	0	0.000310136	0	0	9.44622e-05	0	0	0	0	0	0	0	0
79	0	0	0	0	0	0	0	0.000181527	0	0	0	0.000112412	0	2.12604e-05	5.28822e-05	0	0.000237479	0	0	0.000236075	0.000286482	0.000129783	0	5.76956e-05	2.59752e-06	0.000114157	0	0	0	1.02306e-05	0	0	0	8.93125e-05	0	0	0	0	0	0.000106576	0.00021826	0	1.31095e-05	0	9.49023e-06	0	0.00016956	0	0
80	0	0	0	0	0	0	0	0.000192616	0	0	0	0	0	2.08058e-05	0	1.42771e-05	0	0	0	0	0.000408239	0	0	0	0	0	0	0	0	0.000162013	0	0	0	0	0	0	0	0	0	0.000110136	0.000358359	0	0	0	0	0	0	0	0
81	0	0	0	0	0	0	0	0.000130007	0	0	0	0	0	0	0	0	0	0	0	0	2.38791e-05	0	0	0	0	0	0	0	0	0	0	0	0	3.84566e-06	0	0	0	0	0	9.72696e-05	7.28499e-06	0	8.39389e-05	0	0	0	0.000104721	0	0
82	0	0	0	0	2.42707e-06	0	0	0.000190475	0	0	0	0	0	6.38722e-05	0	0.000168068	0	0	0	1.55792e-05	0.000368166	0	0	0	0	0	0	0	0	0	0	0	0	0	0	0	0	0.000118084	0	6.15987e-05	0.000210209	0	0	0	0	0	0	0	0
83	0	0	0	0	0	0	0	0.000100344	0	0	0	0	0	0	0	0	0.000109117	0	0	0	5.79572e-05	0	0	0	0	0	0	0	0	0	0	0	0	0	0	0	0	0	0	3.03647e-05	0.000334596	0	0	0	0	0	2.21854e-05	0	0
84	0	0	0	0	0	1.30976e-05	0	0	0	1.10864e-05	0	0	0	0	0	3.83232e-05	0.000196237	0	0	0	0.000248796	0	0	0	0	0	0	0	0	0	0	0	0	0	0	0	0	3.48204e-05	0	0	0.000374427	0	0	0	0	0	0	0	0
85	0	0	0	0	9.21492e-05	0.000130196	0	3.31204e-05	0	0	0	0	0	4.11953e-05	0	0	1.65241e-06	0	0	8.09738e-05	0	0	0	0	0	0	0	0	0	0	0	0	0	0	0	0	0	0	0	0	0	0	0	0	0	0	0	0	0
86	0	0	0	0	0.000100566	0	0	0.000104246	0	0	0	3.93979e-05	0	0	0	1.6252e-05	0.000130199	0	0	0	0.000317299	0	0	0	0	0	0	0	0.00012822	0	0	0	0	0	0	0.000112699	0	0.000287396	0	3.29232e-05	3.44696e-06	0	0	0	0	0	0	0	0
87	0.000344806	0.000575978	0	0.000348458	0	0.000201409	8.42202e-05	0.000987977	0.000377732	0.000148888	0.000358268	0.00061298	0.000675179	0.000182364	0.000131568	2.07229e-05	0.000274407	2.5854e-05	0.000356251	0.00072369	0.000471907	0.000578875	0.000855051	0.000370997	0.00060673	0.000618458	2.84514e-06	0	0.000105569	0.000642783	0.000549132	0	0.000337664	0.000577136	0	0.000210361	0.000324959	0.000104473	0.000855627	0.000504752	0.000499479	0.000274137	0.000748011	0.000520376	0.000104695	0.000368625	0.000155039	0.000896697	0.00016217
88	0.000963584	0.00121822	0.000922557	0.000679899	0.000865415	0.00049792	0.000745297	0.000792122	0.000355391	0.000648701	0.0010178	0.000855081	0.000812536	0.000634639	0.00044916	0.000862755	0.000841522	0.000450283	0.000610417	0.00146932	0.00100742	0.000845551	0.000558332	0.00127798	0.00119698	0.00108957	0.000334715	0.000597274	0.000669036	0.000859725	0.00021445	0.000670373	0.0012265	0.000963006	0.000518235	0.000545643	0.0012485	0.000637773	0.000572291	0.000781535	0.00100157	0.000406405	0.00111411	0.00131484	0.000851955	0.000603803	0.000774414	0.00120298	0.000830868
89	0.000574804	0.000526557	0.00017788	0.000451776	0.000353129	0.000443909	0.000100248	0.000286181	0.000305479	1.32538e-05	0.000395034	0.000388865	0.000133882	0.000390221	0.000190041	6.98079e-05	0.00047561	0.000245591	0.000741506	0.000542043	0.000355354	0.000795751	0.000618338	0.000501281	0.000342412	0.000532536	1.05458e-05	3.18234e-05	0.000326943	0.000440103	0.000374508	0	0.000297232	0.000485438	0.000508722	0.000571484	0.000643384	0.000257096	0.000477364	0.00060233	0.000486375	3.89747e-05	0.000734651	0.000380459	0.000273467	0.000314675	0.000328251	0.000414178	5.39781e-05
90	0.000714563	0.00104589	0.000354807	0.000474373	0.000945751	0.000544075	0.000753684	0.000550647	0.00025757	0.00063638	0.000343752	0.000620981	0.000860383	0.00108542	0.000623124	0.000755862	0.000507832	0.000443302	0.000622235	0.00099215	0.00104601	0.00109394	0.000349432	0.000418172	0.000258927	0.000290764	0.000263531	0.00043914	0.000818516	0.000589259	0.000122494	0.000499344	0.000974516	0.00098698	0.000693918	0.000770171	0.000652301	0.000738554	0.000608631	0.000596653	0.00121032	9.78998e-05	0.000596405	0.000747265	0.000387605	0.00103632	0.000591632	0	0.000778694
91	0.000820721	0.000808116	0.00126932	0.0011757	0.00106567	0.000459165	0.000747302	0.0006758	0.000175093	0.000516948	0.00110385	0.000810955	0.000696968	0.000507026	0.0002864	0.00109822	0.00102848	0.000710638	0.0010671	0.000165644	0.00051867	0.00137809	0.00105662	0.000722241	0.000835461	0.000923094	0.000217364	0.000390619	0.000982877	0.000823483	0.000351636	0.000204791	0.000989047	0.00104086	0.000616625	0.000693404	0.00100648	0.000619917	0.000488548	0.00108561	0.000627615	0	0.000761829	0.000585753	0.000491963	0.000714455	0.000524261	0.00101886	0.00054015
92	0.000561957	0.000561619	0.000513973	0.000718313	0.000805794	0.000370596	0.00027398	0.000598179	0.000363884	0.000835494	0.0011105	0.0005457	0.000970758	0.00070227	0.000323958	0.000613856	0.00102981	0.000536021	0.000394341	0.000723852	0.000678045	0.000922313	0.000871641	0.000550975	0.00100654	0.000856946	0.000154412	0.0002729	0.000528385	0.000459382	0.000202203	0.000212699	0.000742331	0.000426936	0.000453498	0.000553201	0.000818947	0.000339807	0.000555926	0.000645732	0.000530515	0.000118691	0.000738072	0.000564833	0.000333211	0.000454514	0.000421416	0.000607578	0.000463966
93	0.000423272	0.000637262	0.000767917	0.000555722	0.000561329	0.000513777	0.00027933	0.00066876	0.000365061	0.000240887	0.000516149	0.000446638	0.000344539	0.000622858	0.000132247	0.000223812	0.000835386	0.000395887	0.000444468	0.000600668	0.000210753	0.00101009	0.000625641	0.000247221	0.000617645	0.00162756	0	2.17369e-05	0.000298024	0.000624637	0.000474207	7.41673e-05	0.000786417	0.000441377	0.000363617	0.000458721	0.00103176	0.000518126	0.000513829	0.00112185	0.000685623	0.000265143	0.000156435	0.000753175	0.000470063	0.000392513	0.000301581	0.000561072	0.000496941
94	0.000144908	0.000293375	0.000256992	0.000335576	0	0.00016293	0	0.000457357	0.000206511	6.64534e-05	0.000115373	0.00033071	0.000301781	9.37e-05	0	0	0.000809134	0.00010081	0.000188444	0.000458787	0.00034587	0.000681298	0.000291272	0.000358929	0.000304896	0.000147553	0	0	9.89746e-05	0.000597633	0.000213242	0	3.35237e-05	0.000481608	0.000234692	0.000428643	0.000363252	0.000326767	0.000385335	0.000808165	0.000145082	0.00011026	0.000582055	0.000267866	6.59498e-05	0.000328616	0.000407756	0.000343533	0.0001354
95	0.000446961	0.000657513	0.000434417	0.000515761	0.000905991	0.000560458	0.0003845	0.000796494	0.000610116	0.000420812	0.000888092	0.000667898	0.000612929	0.0007006	0.000236595	0.000236583	0.000380104	0.000275179	0.000561775	0.0014994	0.000698078	0.000649252	0.000450862	0.00117458	0.00113683	0.00129083	0.000331825	0.000311629	0.000173682	0.00107506	0.000467153	0	0.00121296	0.000448253	0.000468501	0.000277458	0.00127591	0.000490795	0.000912862	0.000976693	0.000262386	0.000658441	0.000423291	0.00149596	0.000651455	0.000442746	0.000941886	0.0011979	0.00075127
96	0.000394277	0.000237493	0.000514745	0.000543185	0.000211834	0.000342101	0	0.00037504	0.00022127	0.000310734	6.42134e-05	0.000649588	0.000882398	0.000621624	4.27132e-05	0	0.000648888	0.000403764	0.000736178	0.000880069	0.000343736	0.000934404	0.000448308	0.000403193	0.000254029	0.00130969	0.000254274	0.00022334	0.000114028	0.000844259	0.000300654	8.88283e-05	5.96375e-05	0.000222775	0.000566317	0.000545495	0.00101874	0.000142596	0.000111403	0.000560402	0.000275013	0.000272298	0.00023942	0.000280204	0.00038001	0.000403418	0.000579071	0.00032835	0.000332868
97	0.000618373	0.00049493	8.87742e-05	0.000307728	0.000215773	0.000323159	0	0.00124151	0.000387044	0	0.000477847	0.000684299	0.000809025	0.000249356	8.07896e-05	0	0.000495259	0.000115363	0.000376076	0.00149513	0.000516689	0.000258493	0.0011664	0.000404062	0.00095365	0.00106589	0.000192446	0	0	0.00179672	0.00163502	0	0.000383233	0.000461117	0	0.000149045	0.000604184	0	0.00232282	0.000569917	0.000251806	0.000457603	0.0017841	0.000359205	0.000278587	0.000367725	0.000732739	0.000739582	0
98	0.000617328	0.000731519	0.000623829	0.000563231	0.000260298	0.000401667	0.000236843	0.000632302	0.000173148	0.000390029	0.000548885	0.00073289	0.000761399	0.000272301	0.000148404	0.000274107	0.000831235	0.000388718	0.00116525	0.00053873	0.000372701	0.00042356	0.000742355	0.000974412	0.000905639	0.000889698	0.000117928	0.000153085	0.000640933	0.00130753	0.000356886	0.000125748	0.00050394	0.000483212	0.000643809	0.000286526	0.000583739	0.000609285	0.000536414	0.000860714	0.000246601	0.000533094	0.000532802	0.000472123	0.000431108	0.000251429	0.000287322	0.00100278	0.000400838
99	0.000358664	0.000582415	0.000161084	0.00064177	0.000880824	0.000353135	0.000158232	0.000273153	0.000405357	0.00026607	0.000190188	0.000557104	0.000352957	0.000142576	0.000208759	0.000204255	0.000419985	5.37162e-05	0.000479265	0.00100265	0.000507531	0.00110772	0.000212632	0.000371563	0.000401525	0.000349531	4.09417e-05	0	0.000570475	0.000439884	0.000162857	0	0.000320254	0.000661356	0.000465704	0.000365939	0.000669138	0.00032948	0.000472518	0.000518076	0.000392556	0.000133632	0.000612628	0.000198205	0.000102979	0.000715239	0.000246881	0.000245869	0.000177312
100	0.000522093	0.000684625	0.00103108	0.000965715	0.00104227	0.000388638	0.000235138	0.0004837	0.000389247	0.000360032	0.000441869	0.000757606	0.00102584	0.000694843	0.000260925	0.000132932	0.000871024	0.000576269	0.00118876	0.000847014	0.000466732	0.000817872	0.000631305	0.00024306	0.00114966	0.000743427	0.000301396	0.000313119	0.000377874	0.00108272	0.000524415	0.000125107	0.000430606	0.000470033	0.000645613	0.000530609	0.00107165	0.000282385	0.00054762	0.000704241	0.000566557	0.000388643	0.000702516	0.000324666	0.00021529	0.000321733	0.000906073	0.000763299	0.000472402
101	0.00048587	0.000165982	0	0	0.000188291	0.000193646	0	0.00016084	0.000333707	5.89085e-05	0.000515498	0.000425148	0	0.000405121	0	0.000105627	2.0453e-06	0	0.000213219	0.000109528	8.59757e-06	0	0	0	0	0	9.02201e-05	0	0.000187019	0.000468638	0	0	0.000296316	7.96998e-05	0	0	0	0	4.97861e-05	0.000719492	0	0	0.000359014	7.9083e-05	0.000234267	0	0.000441184	0.000260406	0
102	0	0	0	0	0	0	0	0.000147779	0	0	0	0.000106802	0	0.000121887	0	0	0	0	0	0.000159715	0	0	0	0	0	0	8.55578e-05	0	0	0	0	0	0	0	0	0	0	0	0	0	0	0	0.000158974	0	0	0	0	0	0
103	0	0	0	0	0	0	0	0.000168029	0.000234394	0	0	0	0	0	2.66292e-05	0	0	0	0	0	0	0	0	0	0	0	0	0	0	0	0.000164022	0	0	0	0	0	0	0	0	4.77494e-05	0	0.000211338	0	0	0	3.46011e-05	0.000455177	0	0
104	0	0	0	0	0	0	0	1.12429e-05	6.57764e-05	0	0	0	0	0	0	0	0	0	0	0	0	0	0	0	0	0	0	0	0	0	0	0	0	0	0	0	0	0	0	8.98816e-05	0	0.000119035	0	0	0	0	0.000153544	0	0
105	0	0	0	0	4.55481e-05	0	0	0.00017433	0.000126969	0	0	0	0	0	0	0	0	0	2.46185e-05	0	0	0	0	0	0	0	0	0	0	0	5.83937e-05	0	0	0	0	0	0	0	0	0	0	0.000115161	0	0	0	4.08231e-05	0	0	0
106	0	0	0	0	2.61819e-05	1.09181e-05	0	6.62715e-05	0.000109525	0	0	0	0	0	0.000185561	0	0	0	0	0	0	0	0	0	0	0	4.15093e-05	0	0	0	6.27105e-05	0	0	0	0	0	0	0	0	0	0	0.000138597	0	0	0	0	0	0	0
107	0	0	0	0	0	0	0	6.96937e-05	2.42566e-05	0	0	0	0	0	0	0	0	0	0	0	0	3.76589e-07	0	7.77026e-05	0	0	0	0	0	0	0	0	0	0	0	0	0	0	0	0	0	0.000128279	0	0	0	0	0	0	0
108	0	0	0	0	0	0	0	4.12541e-05	0.000137202	0	0	0	0	2.18624e-05	0	0	0	0	0	0	0	0	0	0	0	0	0	0	0	0	0	0	0	0	0	0	0	0	0	0	0	0	0	0	0	0	0.000136839	0	0
109	0	0	0	0	0	0	0	2.50628e-05	8.97436e-05	0	0	0	0	5.40146e-05	0.000159593	0	0	0	0	0	0	0	0	0	0	0	0	0	0	0	8.95264e-05	0	0	0	0	0	0	0	0	0	0	0.000154118	0	3.0113e-06	0	0	0	0	0
110	0	0	0	0	0	0	0	9.75234e-05	0	0	0	0	0	9.55339e-05	0	0	0	0	0	0	0	0	0	0	0	0	0	0	0	0	0	0	0	0	0	0	0	0	0	0	0	0	0.000158972	0	0	0	0	0	0
111	0	0	0	0	0	0	0	0.000132078	0	0	0	0	0	0	0	0	0	0	0	0	0	0	0	0	0	0	0	0	0	0	0	0	0	0	0	0	0	0	0	0	0	0	0	0	5.64762e-07	0	0	0	0
112	0	9.07556e-06	0	0	0	0	0	0.000144838	0.000329002	0	0	0	0	0	0.00011063	0	0	0	0	0	0	0	0	0	4.7147e-05	0	0	0	0	0	0.000130317	0	0	7.9692e-05	0	0	0	0	0.000283992	0	0	0.00018062	0	0	0	0	0.000222362	0	0
113	7.23935e-05	0	0	0.000110805	0.000163606	0.00032388	0.000428374	1.00429e-05	0.000385056	0	0.000143852	0.000165112	6.88496e-05	0.000283874	0.00052819	7.70503e-05	0	0.000313125	0.000491843	0	0	0	7.14862e-05	0	2.755e-06	0	0.00036153	0.00010032	0.000144627	0	0.000217799	0.00034594	3.30885e-05	0	0.000187627	5.5433e-05	0	4.43612e-05	0.000168133	0	0	0.000467615	0	4.92504e-05	0.000502263	0	0	6.72734e-05	0.000122286
114	0.000170325	0.000131446	0	0.000261439	0	0.000208816	0.000704488	0.000151532	0.000523787	0	0.000290657	0.000172924	0.000186703	0.000534531	0.000390797	0.000267229	0	0.000388971	0.000571722	0	0.000268228	2.89306e-05	0	6.2018e-05	0.00013489	3.69972e-05	0.000706203	0.000282324	0.000248652	1.45779e-05	0.000297275	0.000393554	8.76186e-05	0	9.35771e-05	0.000119669	6.50695e-05	0.000295959	0.000146144	0.000227093	0	0.000632966	0.000234068	2.13884e-05	0.000818484	0.000419484	0.000224664	3.60835e-05	0.0002495
115	0.000573852	0.000520923	0.00122432	0.000460805	0.00050934	0.000760642	0.00109051	0.00047361	0.000313426	0.000430984	0.001193	0.000715676	0.000493425	0.000491993	0.000999082	0.000549597	0.000240358	0.000578743	0.000978906	8.729e-05	0.000618784	0.000411572	0.000423989	0.000717943	0.000471772	0.000349976	0.000912219	0.000469811	0.00090748	0.000312511	0.000292595	0.000877897	0.00106693	0.000706751	0.000547237	0.000203963	0.000290535	0.000745187	0.000373065	0.000142464	0	0.000644851	0.00071968	0.000495614	0.000793608	0.000723171	0.000273712	0.000408806	0.000701778
116	4.3341e-05	0.000220477	0.000245554	0.000161026	0.000157224	0.000173871	0.000331186	0.000369873	0.000341619	0	0.00024577	0.000169747	0.000446197	0	0.000197442	0.000107316	0	0.000109527	0.000249788	2.37827e-05	8.48382e-05	3.85415e-06	0.000134183	4.29764e-05	0.00040683	0.000252747	0.000147525	0	0.000129045	6.57738e-05	7.3989e-05	0.000125556	0	0.000193057	0.000277771	6.53558e-05	0.000121705	0	0.000789091	0	0	0.000636984	0.000143919	4.00428e-05	5.42534e-06	0.000311856	0.000436203	0.000149592	2.34049e-05
117	0.000790418	0.00118901	0.000245145	0.000939207	0.00111032	0.00130997	0.00160827	0.000484876	0.000146941	0.00118766	0.000534512	0.00109445	0.00111716	0.00123644	0.000851416	0.000866887	0.000936356	0.00120323	0.000618442	0	0.000726044	0.00069152	0.00124683	0.000478558	0.000453854	0.000454027	0.00100762	0.00114182	0.00131243	0.000670521	0.000111591	0.00162064	0.00105361	0.000917842	0.00116931	0.000851578	0.000432374	0.00138507	0.0004647	0.000850696	0.000176836	0.000324335	0	0.000755596	0.000884269	0.00090561	0.000759291	0.000521125	0.00114185
118	0	0	0	0	0	0	0	0.00020601	0.000120617	0	0	0	0	0	0	0	0	0	0	0	0	0	0	0	0	0	0	0	0	0	0	0	0	5.65379e-05	0	0	0	0	0	1.1033e-05	0	0	0	0	0	0	0	0	0
119	0	0	0	0	0	0	0	0.000202419	5.1843e-05	0	0	0	0	0	0	0	0	0	0	0	0	0	0	0	0	0	0	0	0	0	0	0	0	3.98404e-05	0	0	0	0	0	0	0	0	0	6.44784e-05	0	7.0501e-05	0	0	0
120	0	0	0	0	0	0	0	0.000146682	0	0	0	0	0	0	0	0	0	0	0	9.08084e-06	0	0	0	0	0	0	0	0	0	0	0	0	0	0	0	0	0	0	3.8982e-05	0	0	0	0.000188085	0	0	0	0	0	0
121	0	0	0	0	0	0	0	0.000159408	3.33982e-05	0	0	0	0	0	0	0	0	0	0	2.12407e-05	0	0	0	6.12798e-05	0	0	0	0	0	0	0	0	0	0	0	0	0	0	0	0	0	4.19557e-05	0	0	0	0	0	0	0
122	0	0	0	0	0	0	0	0.00010699	8.4767e-06	0	0	0	0	0	0	0	0	0	0	0	0	0	0	0	0	0	0	0	0	0	0	0	0	0	0	0	0	0	0	0	0	0	0	0	0	0	0	0	0
123	0	0	0	0	1.42022e-05	0	0	0.000129988	0	0	0	4.96144e-05	0	0	0	0	0	0	0	0	0	0	0	0	0	0	0	0	0	0	0	0	0	0	0	0	0	0	0	0	0	0	0	0	0	0	0	0	0
124	0	0	0	0	0	0	0	0	0	0	0	0	0	0.000141782	0	0	0	0	0	0	0	0	0	0	0	0	0	0	0	0	0	0	0	0	0	1.27864e-05	0	0	0	0	0	0	0	0	0	0	0	0	0
125	0	0	0	0	0	0	0	6.40334e-06	9.45602e-05	0	1.06668e-05	0	0	0	1.02232e-05	0	0	0	0	0	0	0	0	0	7.01594e-05	0	0	0	0	0	0.000144474	0	0	4.18774e-05	0	0	0	0	0	0	0	0	0	0	0	0	0.00020393	0	0
126	0.000548598	0.000726493	0.000831267	0.000491581	0.000980666	0.00045092	0.000897908	0.000458974	0.00095955	0.000203315	0.000951888	0.000537275	0.000719666	0.000560102	0.000540503	0.000671522	0.000155912	0.00068153	0.000874816	5.56955e-05	0.000417971	0.000213647	0.000508896	0.00067195	0.000701382	0.000267907	0.000543027	0.000449711	0.000908135	0.00058424	0.000243306	0.000956656	0.000400928	0.000617263	0.000753898	0.000423784	0.000707585	0.000445829	0.000279724	0.000377391	0	0.000709664	0.00076091	0.000409091	0.000501874	0.000368167	0.00061043	0.000386869	0.000650468
127	7.11119e-05	7.96808e-05	0.000281914	0.000420095	0.000527903	0.000436884	0.000418917	0.000165091	0.00119265	4.43055e-05	0.000579022	0.000446205	0.000265448	0.00038831	0.000715465	0.000217005	0	0.000432039	0.000534739	8.94608e-05	0.000246343	0.000358111	0.000329134	0.000254412	0.000625621	0.000183086	0.000587718	0.000286371	0.000310901	6.81065e-05	0.000192474	0.000125801	0.000309192	0.000122528	0.000719017	0.000117251	0.000239338	0.00034564	0.000198433	0.000149481	0	0.000760331	0.000247129	0	0.000392625	0.000470437	0.000189942	0.000129827	0.000306135
128	0.000384583	6.91007e-05	0.000182526	0.00030716	0.00058419	0.000617068	0.000640717	0.000307335	0.000484212	3.61645e-05	0.000309101	0.000424123	0.000484417	0.000403921	0.000380557	0.000237635	0	0.000857663	0.000646656	0	0.000280839	0.0001687	0.00017073	0.000408383	0.00014409	4.55729e-05	0.000614214	0.000347145	0.00070715	0.000311109	0.000298183	0.000585824	5.49565e-05	0.000136557	0.000474363	0.0001643	0.00034384	0.000164536	0.000258004	6.08238e-05	0	0.0006955	0.000650226	0.000171099	0.000754281	0.000159873	0.000305918	0.000114575	0.000873253
129	0	9.51329e-06	0	0	0	0	0	0.000120764	0.000224459	0	0	0	0	0	2.16144e-05	0	0	0	0	0	0	0	0	7.13011e-05	0.000134546	1.67566e-05	0	0	0	0.000230454	0.000258703	0	0	0.000111676	0	0	0	0	0.000198231	0	0	0.000127614	0	0	0	3.61718e-05	0.000463395	0	0
130	0	5.10529e-05	0.000115091	0	7.00584e-05	1.923e-05	0	0.000194938	0.000397041	0	0	3.74677e-05	0	0	0.000109653	0	0	0.000156975	0.000286622	0	0	0	7.8229e-05	0	0.000386767	0.00011283	0	0	0	0.000116497	0.000230575	5.66168e-05	9.46675e-05	7.04586e-05	0	0	7.45533e-05	0	0.000231396	4.59569e-05	0	0.000287676	0.000141563	7.21802e-05	0	0	0.00020219	0.000188501	0
131	0	7.44442e-05	0	0	0	0	0	0.000238204	0.000187427	0	0	0	0	0	1.82523e-05	0	0	0	0	0	0	0	0	6.31659e-05	9.12961e-05	0	0	0	0	0	4.63076e-05	0	2.10129e-05	7.99853e-05	8.22621e-05	0	0	0	0.00011528	0	0	0.000709173	0.000362432	0	0	0	0.000454118	0	0
132	0	5.81173e-05	6.76153e-05	0	7.1299e-05	0.000248442	0	0.000190793	0.000209025	0	0.000195327	5.95998e-05	0.000166487	2.1522e-05	0.000131732	0	0	0.000331345	0.000337356	0	0	0	0.000104667	7.01171e-05	0.000383017	0	0	0	0	0.000335649	0.000206368	5.31933e-08	0	0.000349446	0.000260707	0	0	0.000128154	6.67822e-05	3.7102e-05	0	0.00103109	0	0.000128351	0.000159585	0.000161155	0.000501697	0	0.000137097
133	0	5.48364e-05	0	6.24399e-05	0	0.000148049	0	0.00013729	0.000369581	0	0	0	0.000292535	0	0.000379088	0	0	0	0.000494984	0	0	0	0	8.89739e-05	2.77613e-06	0	2.28658e-05	0	4.83023e-05	6.61698e-05	0.000196612	9.25722e-05	0	2.45014e-05	0.000357001	0	8.56876e-05	0	0.000124721	0	0	0.00114423	0	0	6.33514e-05	0.000215409	0.000303114	0	0
134	0.000607175	0.000879175	0.00102987	0.000828591	0.00101959	0.000479932	0.000865109	0.000743802	0.000953387	0.000397782	0.000503475	0.000634265	0.00098149	0.0009335	0.000662349	0.000744371	0.000580574	0.000522202	0.000898908	0.000232364	0.000740304	0.000357069	0.00053062	0.000771719	0.00116057	0.000582995	0.00100395	0.0010167	0.000431962	0.000819181	0.000508414	0.00107703	0.000566389	0.000744247	0.000895598	0.000429831	0.00044323	0.000815814	0.00114914	0.000605513	0	0.000400152	0.000927146	0.000566539	0.000878389	0.000823623	0.000824029	0.000962036	0.000642559
135	0.000734324	0.000513664	0.000173635	0.000775516	0.00123174	0.000685793	0.00072199	0.000423159	0.000348057	0.00110916	0.00140186	0.000787389	0.000975886	0.000772709	0.000634435	0.00090905	0.00034439	0.000796404	0.000605163	0.000354937	0.000357444	0.00096639	8.9367e-05	0.000311157	0.000588115	0.000116709	0.000916589	0.000487732	0.00119111	0.000661965	6.59662e-05	0.000533672	0.000997552	0.00027211	0.000732325	0.000645487	0.000270686	0.000773864	1.81278e-05	0.000853451	0.000739814	0.000366886	7.56402e-05	0.000628927	0.00100705	0.000484506	0.000672201	0.000508352	0.000338965
136	0.000730314	0.000764553	3.13661e-05	0.000773725	0.00116028	0.00100862	0.00105031	0.000401361	0.000399676	0.000966371	0.000468837	0.000530293	0.000745713	0.000779694	0.000862692	0.0011352	0.00079482	0.000848471	0.00019844	0.000314722	0.000768079	0.000943141	0.000385359	0.000621105	0	0.000177992	0.00102572	0.00086846	0.000970144	0.00033045	0	0.00131349	0.000793712	0.000602663	0.00072962	0.00104394	0	0.000406498	0.000223986	0.000192813	0.00129561	0.000305433	0	0.000612872	0.00102178	0.000578192	0	0	0.00125804
137	0	0	0	0	0	0	2.99127e-05	6.60366e-05	9.87801e-05	0	0.00011385	0	0	0.000413595	0.000231625	0.000164431	0	0	2.09262e-05	0	0	0	0	0	0	0	0.00012051	0	0.000104407	0	0	6.8452e-05	0	0	0	0	0	0	0	0	0	0	0	0	0	0	0	0	0
138	0	0	0	0	0.00011281	0	0	0	0	0	0	0	0	0.000181844	6.1169e-05	0	0	0	0	0	0	0	0	0	0	0	9.51168e-05	0	0	0	0	0	0	0	0	0.000173088	0	0	0	0	0	0	0	0	0	0	0	0	0
139	6.85809e-05	0.000232732	0.000341213	0.000123821	0.000470969	8.18578e-05	0.000176723	0.000297478	0.000421374	0	0.000118781	0.000457826	0.00062249	0.00018559	0.000391519	0	0	3.39082e-05	0.000445648	0.000652306	0.000124938	0	3.48149e-05	0.000745862	0.000584687	0.000195541	0	2.95609e-05	0	0.00046833	0.000864714	7.96134e-05	7.58898e-06	0.000171867	0.000756658	6.43751e-05	0.000290095	0.000397222	0.000623726	0.000167795	0	0.00119709	0.000147489	0.000399763	8.15145e-05	0.000376758	0.000538893	0.000723643	7.73553e-05
140	0.000541906	0.000196569	0.000157207	0.000290554	0.000216191	0.000827517	0.000327191	0.000157505	0	0.000795934	0.000132273	0.00050456	0.000107058	0.000416243	0.000622194	0.00044552	4.5343e-06	0.000398386	0.000142471	0	0	0	0.000291212	0	0	0	0.00101877	0.000234729	0.000218626	6.15847e-05	0	0.000394753	0.000425495	0.00021897	0.00065177	0.00037183	0	0.000421514	0	0	0	0.000469576	0	1.59096e-05	0.000521594	0	0	0	0.000199107
141	0.000237795	0.000367929	0.000380345	0.00104685	0.000146502	0.000498171	0.000553313	0.000458522	0.000515729	0.000380916	0.000329388	0.000686831	0.000414741	0.000455949	0.000439798	0.000301395	0.000120755	0.000604467	0.000456395	0.000358115	0.000402399	0.000388205	0.00066731	0.000993038	0.000637243	0.000204637	0.000354538	0.000629211	0.000292391	0.000390238	0.000541455	0.000296913	0.000117877	0.000329457	0.000454509	3.77693e-05	0.000508311	0.000354044	0.000344033	0.000473855	0	0.000845711	0.000453219	0.000327061	0.000192197	7.99484e-05	0.000560385	0.000512786	0.000384375
142	0	0	0	0.000110972	0	4.66503e-05	3.2183e-05	0	0.000314109	0	0.000119456	0	0	4.88951e-05	0.000191797	1.4966e-05	0	0	0.000198194	0	0	0	0	0	0	0	7.00849e-05	0	0.000187722	0	0.000290241	0.000274101	3.1807e-05	0	0	0	0	0	0.000196515	0	0	0.000299592	0	4.37431e-05	9.57386e-05	0	8.92754e-05	0	0
143	4.77911e-05	4.12406e-05	0	0	2.18394e-05	0.000150648	0.000476727	0.00010423	0.000220486	0	0.000110968	0.000105406	0.000359124	0.000419785	0.000881167	0.000550474	0	0.00022356	0.000224232	0	0.000106524	0	0	0	0	0	0.000387454	0	0.000148705	4.47114e-07	9.65385e-05	0.000233142	9.20834e-05	0	1.7645e-05	0.000221251	0	1.38866e-05	0	0	0	0.000608818	0	0	0.000423345	0	0	1.46261e-05	8.12472e-05
144	0.000145484	0	0	0.000386478	0	0.000184413	0.000508935	8.57782e-05	0.000447642	0	0.000113814	0.000591845	0.000202261	0.000367508	0.000624653	0.000706672	0	6.56352e-05	0.000176887	0	0.000261582	0	0	0	7.35805e-05	4.96456e-05	0.000357477	0	0.000325499	0	0	0.000421758	0.00031561	0	0	0.00015412	0	0.000560661	0	0	0	0.00053933	9.65283e-05	0	0.000794205	0	0	0	0.000218135
145	0.000790311	0.000602044	0.001302	0.00114702	0.000824444	0.0010862	0.000861249	0.000593186	0.000561498	0.00127434	0.000329869	0.000788517	0.000720698	0.000992329	0.000945774	0.000566546	0.000508741	0.000718118	0.000578227	0	0.000479893	0.000646993	0.000223268	0.000203876	0.00067307	0.000503637	0.000993102	0.00110505	0.000683012	0.000341539	0.000116336	0.00139702	0.000864097	0.0008456	0.000735154	0.000693214	0.000273951	0.000625759	8.93275e-05	0.000378957	0.00066955	0.000396558	0.000155382	0.00067857	0.00119981	0.000715162	0.000212007	0.00078358	0.000575608
146	0.000185945	0.000105398	0	0.000507364	0.000201008	0.000970191	0.00114717	0.00019319	0.000623674	0.00054045	0.000121394	0.000708118	0.000355868	0.000895979	0.00100913	0.000641031	3.63474e-05	0.000748458	0.00021062	0	0.000270304	8.45375e-05	0	0	0	0	0.000996087	0.00053938	0.000614515	0.000107371	9.65567e-05	0.000693217	0.000664599	0	0	0.000362135	2.0257e-05	0.000730869	0	4.56859e-05	0	0.00011886	0.000121111	0.000189973	0.00133927	0	0	0	0.000377065
147	0.00048372	0.000128378	8.39127e-05	0.000779426	0.000577489	0.000982134	0.00118153	0.000163999	0.000669797	0.000939867	0.000158434	0.000876948	0.000514741	0.000619658	0.000702126	0.000850697	0.000260147	0.000645398	0.00025926	0	0.000188114	0	0.000458044	0	0.000178945	0.000206048	0.000915794	0.00110069	0.000669785	2.26363e-05	0.000115898	0.000726651	0.000343234	0.000633695	4.33915e-05	0.000524945	0.000360104	0.000579495	0	0.00039515	0	0.000571993	0.000168677	0.000261895	0.000782269	0.000129625	0	7.10427e-05	0.000606622
148	0.000705101	0.000350068	0.00102822	0.000711026	0.000810106	0.000970852	0.00129296	0.000160111	0.000343492	0.00097679	0.000382647	0.000984851	0.000735527	0.00100886	0.000896177	0.000815382	0.000379419	0.000897789	0.000281923	0	0.000577892	0.000155543	0.00107042	0.000229482	5.82832e-05	0.000160429	0.000989851	0.00121256	0.000707746	0.000378628	0.000398863	0.000748122	0.000584427	0.000343338	0.000675662	0.00074585	0.000150288	0.00101063	0	0	0.00040121	0.00025813	0.000590182	0.000312322	0.000794089	0.000584012	0	0	0.000950126
149	0	0	0	0	0	0.000127315	0	2.05516e-05	0.000100881	0	0	0	0	0	7.11336e-05	0	0	0	0	0	0	0	0	0	0	0	0	0	1.79668e-06	0	0	0	0	0	0	0	0	0	0	0	0	0.000330644	0	0	0	0.000121435	0.000215286	0	0
150	0	0	0	0	0	0	0	0.000156763	9.70479e-05	0	0	0	0	0	3.7237e-05	0	0	0	0	0	0	0	0	0	0	0	0	0	0	0	0.000109455	0	0	2.30733e-05	0	0	0	0	0	0	0	0	0	0	0	0	0.000475779	0	0
151	0	0	0	0	0	0	0	0.000199611	0.000362343	0	3.77235e-05	0	0	0	0.000103616	0	0	0	0	0	0	0	0	0	4.65903e-06	0	0	0	0	0	9.84899e-05	0	0	0.00010397	0	0	0	0	0	0	0	1.58356e-05	0	0.00012159	0	0	0.000638326	0	0
152	0	0	0	0	0	0	0	8.61924e-05	0	0	0	0	0	0	3.75202e-05	0	0	0	0	0	0	0	0	4.56815e-05	0	0	0	0	0	0	7.10245e-05	0	0	9.76432e-05	0	0	0	0	0	0	0	0	0	0	0	0	0	0	0
153	0	5.62621e-05	0	2.04537e-05	0	0.000103326	0	0.000295335	0.00021203	0	1.85948e-05	0	0	0	5.11491e-05	0	0	0	0	0	0	0	0	4.74101e-05	0.000271618	0	0	0	0	8.99634e-05	0.000108046	0	0	8.0077e-05	8.3298e-05	0	0	0	0	0	0	0	2.23443e-05	0	0	0.000127933	0.000408315	0	0
154	0	6.31452e-05	5.53783e-05	0	0	0	7.6749e-05	0.000159668	0.000254632	0	0.000124526	1.31695e-05	0	0	9.67879e-05	0	0	2.22193e-05	1.96491e-05	0.000247671	0	3.6289e-05	8.01791e-05	0	0.000111204	0.000123473	0	0	0	0.000223358	0.000548699	0	0	3.57962e-05	0	0	0.000104937	0	0	0	0	0.000234549	0.000772178	0.000199692	0	0.000125421	0.000520347	0.000198703	0
155	0	3.7985e-05	0	0	0	0	0	0.000178406	0.000243805	0	0	0	6.87287e-05	0.000265968	1.5962e-05	0	0	0	0	0	0	7.16869e-06	0	0.00011821	6.805e-05	0.000175152	0	0	0	0.000370215	0.000492188	0	3.08606e-05	0.000102282	5.65375e-05	0	0	0	0.000350569	0	0	5.07591e-05	0	0.000120218	0	0.0002567	0.000332984	0.00015835	0
156	0	0	0	0	0	0	0	0.000234386	0.000251207	0	0	0	2.62425e-05	1.60291e-05	3.92636e-05	0	0	0	0	0	0	0	0	6.55656e-05	0.000164204	7.18971e-05	7.55895e-06	0	0	0	0.000209251	0	0	0.000211803	0	0	0	0	0.000200032	0	0	0.000244207	0	2.16801e-05	0	2.54657e-05	0.000349804	0	0
157	0	0	0	0	0	0	0	0.000142564	0.000321071	0	0	0	0	0	0.000165465	0	0	0	3.11474e-06	0	0	0	0	8.14294e-05	0.000291146	4.93494e-05	0	0	0	0	0	0	0	0	0	0	0	0	0.00023723	0	0	0.00075291	0	7.7824e-05	0	5.32191e-05	0.000477437	6.33875e-06	0
158	0	0	0	0	0	0	0	7.72244e-05	0.000308521	0	7.93267e-05	0	0	0	0.000116574	0	0	0	0	0	0	0	0	8.78129e-06	0	1.07061e-05	0	0	0	0	5.71908e-05	0	0	1.30111e-05	0	0	0	0	0	0	0	0.000151047	0	0	0	0	0.0004663	0	0
159	0	0	0	0	0	0	0	0.000196958	0.000230724	0	0	0	0	0	0.000116345	0	0	0	0	0	0	0	0	0	0	0	0	0	0	0	0.000117431	0	0	1.57136e-07	0	0	2.77661e-05	0	0	0	0	8.84301e-05	0	3.43414e-05	0	0	0.000258804	0	0
160	0	0	0	0	0	0	0	0.00013998	0	0	0	0	0	0.000164299	0	0	0	0	0	0	0	0	0	0	0	0	0	0	0	0	0	0	0	0	0	0	0	0	0	0	0	0	0.000213288	0	0	0	0	0	0
161	0.000323607	0	0	0.000584315	0.00060104	0.000914609	0.000695328	0	4.29336e-05	0.000242056	0.000203521	7.59798e-05	0.000130574	0.000708852	0.000220896	0.000166687	0	0.000761441	0.000193438	0	0.000119244	0	0.00060273	0	0	0	0.000939312	0.000753082	0.000279967	0	0	0.00127324	0.000363808	0.000179464	0	0.000537215	0	0.000350109	0	0	0	0	0	0	0.000649174	0.000165431	0	0	7.55095e-05
162	0	0	0	0	0	7.41316e-05	0	0	0	0	0	0	0	0.000108343	0	0	0	0	0	0	0	0	0	0	0	0	0	0	0	0	0	0	0	0	0	0	0	0	0	0	0	0	0.000128771	0	0	0	0	0	0
163	0	0	0	0	0	4.27349e-05	0	8.71084e-05	0.00015287	0	0	0	0	0	0.000149448	0	0	0	0	0	0	0	0	0	0	0	0.000116148	0	0.00015323	0	0	0	2.24371e-05	0	0	0	0	0	8.56535e-05	0	0	2.09115e-05	0	0	0	0	0	0	0
164	0	0.000237361	0.000184827	0.000361617	0	0.000329704	0.000137927	0.000376703	0.000646354	1.6095e-05	0.000320267	0.000310021	0.000315229	0.000395235	0.000605108	1.99655e-05	0	7.8137e-05	0.000541961	0	0.000203631	0	0.000142954	0.000386211	0.00063265	0	0.000221639	8.41017e-05	0.000114122	0.000254634	0.000182907	0.000319434	7.15737e-05	0.000577653	0.000700666	0	6.79326e-05	0.000269444	0.000346172	0.000216909	9.51417e-05	0.00113669	0.000364074	0	0.000304837	0.000419809	0.000299144	0.000150684	0.000170978
165	6.01975e-06	0	0.000118294	0.000101655	4.54473e-05	2.0704e-06	0.000245091	0.000208176	0.00032192	0	0.000102243	0.000233667	0.000191291	0.000209966	0.000450572	0.000147078	0	0.000143578	0.000522215	0	0.000118728	0	7.46443e-05	3.3547e-05	0.000171147	1.41469e-05	0.000310573	0	0.000117154	0.000111085	0.000283307	0.000113602	9.81455e-06	0	2.44488e-05	4.08231e-05	6.29525e-05	0.000214863	0.00046068	0.000108066	0	0.000449968	0	0.000120862	0.000405981	9.48556e-05	0.00038126	0.000155557	0
166	0	0	0	0	2.73594e-05	0.000109506	0.000537891	0.000138266	0.000161176	0	0.000100271	0.000170474	0	0	0.000269177	0.000207166	0	0.000338762	0.000369575	0	0.000145385	0	0	0	2.07761e-05	0	0.00011432	0	5.74496e-05	0	0.000101103	0	0.000100749	0	0	0.00010857	9.37745e-05	2.02029e-05	0	0	0	0.000148327	0	0.000163124	0.000232067	5.05113e-05	5.2454e-05	1.94214e-05	0.000196879
167	0	2.20187e-05	0	0	0	0	0	7.85073e-05	0.000177597	0	0	0	0	0	0.000253629	0	0	0	5.32818e-05	0	0	0.000110059	0	0	6.1511e-05	0	0	0	0	0	0.000218698	0	0	0	0	0	0	0	0	0	0	0.000617279	0	0	8.79329e-05	0.000113311	0.000209791	0	0
168	0	0	0	0	0	8.92696e-05	3.79842e-05	0	0.000260541	0	0	4.57748e-05	0	9.48689e-05	0.000232723	0	0	0	0	0	0	0	0	0	0	0	3.23571e-05	0	0	0	0	0.000149845	0	0	0	3.09859e-05	0	0	0	0	0	0.000466353	0	4.50737e-06	0.000113117	0	0	0	1.1129e-05
169	0	0	0	0	0.00031634	0.00015818	0	0	0	0	0	0.00020227	0	0.000213542	0	0.000115127	0	0	0	0	0	0	0	0	0	0	0	0	0.000105814	0	0	2.20043e-05	0	0	0	0	0	0	0	0	0	0	0	0	0	0	0	0	0
170	5.21739e-06	0	0	0	3.04988e-06	9.33534e-05	0.000313542	3.52901e-05	0.000173786	1.03808e-05	7.64484e-05	0.000152902	0	0.000372979	0.000515597	0.000170695	0	9.79033e-05	7.44867e-05	0	0	0	0	0	0	0	0.000466417	0	0.00015114	0	1.10669e-05	0.000291685	0.000167638	0	0	0.000242803	0	0	0	0	0	0	0	0	0.000272756	0	0	0	1.20217e-05
171	0.000321628	0	0	0.000453293	0.000419449	0.000183213	0.00102148	0.000138506	0.000764431	0.000308361	3.52284e-05	0.000712612	0.000267806	0.000965531	0.00100699	0.000184504	0	0.000591805	5.69823e-05	0	0	2.78559e-05	0	0	7.64366e-05	0	0.000678235	0.000639201	0.000319482	0	0	0.00075931	0.000656139	0.000178861	0	0.0003749	0	0.0004725	0	0	0	0.00049794	0.000133332	0	0.000926073	0	0	0	0
172	0	0	0	0	0.000313559	0.000265072	6.74176e-05	4.68057e-05	0.000130071	0	0	1.80922e-05	0	0.00044697	2.13869e-05	0.000161379	0	0	0	0	0	0	0	0	0	0	0.000127599	0	0.000132952	0	0	6.15968e-05	0	0	0	0	0	0.000121126	0	0	0	0	0	0	6.26145e-06	0	0	0	0
173	0	0	0	0	6.95698e-05	0.000329758	0.00030405	0	3.57231e-05	0.000170422	0	0.00028076	0	0.00034114	0.000712855	0.000296635	0	0.000184007	0	0	0	0	0	0	0	0	0.000343156	3.72995e-05	0.000114734	0	0	0.000366626	0	3.88752e-05	0	0.000408086	0	0	0	0.000131598	0	9.2737e-05	0	0	0.000153682	0	0	0	0
174	0	0	0	0	4.93486e-05	9.33118e-05	0	3.09188e-06	7.14403e-05	0	0	0	0	0.000292837	0.000244082	0	0	0	0	0	0	0	0	0	0	0	8.01901e-05	0	0.000226089	0	0	0	2.601e-06	0	0	0	0	0	0	0	0	0	6.26302e-05	0	0	0	0	0	5.42781e-05
175	0.000162664	0	0	0.000234435	0.000260485	0.000507909	0.000545624	0	0.000396577	0.000411906	3.8505e-05	0.000482659	0	0.000500879	0.00014211	0.000278528	0.000191085	0.000700258	0	0	0.000166192	0	0	0	0	0	0.000811291	0.000612123	0.00032054	0	0	0.000708282	0.00021944	0.000126724	0	0.000301519	0	0.000117943	0	0	0	0	2.81821e-05	0	0	0	0	0	0
176	9.02843e-05	0	0	0.000182814	2.21902e-05	0.00018629	0	0	6.66587e-05	0.000206197	0	0.000190437	0	0.000216209	0	0	0	8.35792e-05	0	0	0.000131204	0	0	0	0	0	0.000180342	0	6.31227e-05	0	0	0.000161727	0.000282422	0	0	3.8483e-05	0	0.000162676	0	0	1.05817e-05	0	8.82039e-05	0	0.000448214	0	0	0	0
177	4.75119e-05	0	0	0	0.000327791	0.000240263	0.000321442	0	0	0	0	0.000268214	0	0.000407073	0.000252892	2.25917e-05	0	3.24078e-05	0	0	4.61141e-05	0	0	0	0	0	0.000243271	0	0.000179954	0	0	0.000506972	0	0	0	0.000248418	0	0.000185943	0	0	0	0	0	0	0.000132594	0	0	0	0
178	0	0.000111453	0	0	8.87062e-05	0	0	0.00014609	0.000352911	0	0	0	8.87291e-05	0	0.000344626	0	0	0	0.00035389	0	0	0	9.03541e-06	2.18684e-05	0.00040924	0	0	0	0	0.000167857	0.000199263	0	5.15e-05	0	0	0	0	0	0.000318843	0	0	0.00027653	0	4.58671e-05	0.000259522	9.02457e-05	9.85066e-05	0.000101938	0
179	0	0	0	0	0	0	0	0.000126398	0.000167556	0	0	7.14465e-05	0	0	0.000248637	0	0	0	0.000177984	0	0	0	0	0	0	0	0.000178062	0	0	0	0.000131092	3.42795e-05	0	0	0	0	0	0	0	0	0	0.000291178	0	2.24427e-05	0.000152927	0	0	0	0
180	0	0.000104418	0	0.000169493	0	1.46204e-05	0.000177023	0.000101286	0.000454234	5.26392e-05	0	0.000131864	0.000212417	7.29507e-05	0.000214056	0	0	8.68222e-05	0.000323349	0	0	5.3781e-05	0	0	0.000176301	0	0.000174066	0	6.63829e-05	9.12925e-05	0.000106037	3.04664e-05	0	0	0	0	0	0	0.00044716	0.00016584	0	0.000312561	0	0.000168663	0.000117537	0	0.000349441	0.000245159	0.000152553
181	0	1.90427e-05	0	0	0	4.83929e-05	0	0.000212588	0.000203395	0	0.000102965	0	1.75239e-05	0	0.000174083	0	0	0	2.58085e-05	0	0	2.19466e-06	0	0	0	0	4.43072e-05	0	0	0	5.41079e-05	0	2.5629e-05	0	0	2.45659e-05	3.33339e-06	0	0	0	0	0.000409788	0	2.73934e-05	5.81222e-05	0	0.000214575	0	0
182	0	0	0	0	0	0	0	0.000189233	0.000311837	0	2.76718e-05	0	0	2.22909e-06	0.000248997	0	0	0	9.1164e-05	0	0	0	0	0.00010614	5.2169e-05	0	0.000104277	0	0	0	8.14022e-05	7.98049e-06	4.02066e-05	0	0	0	0	0	0	0	0	0.000630486	0	9.84559e-05	0	0	5.21261e-05	0	0
183	0	0	0	0	0	0.000113302	0	1.47831e-05	0.000187822	0	0	0	0	1.97867e-05	5.45765e-05	0	0	0	5.24723e-05	0	0	0	0	0	0	0	0	0	0	0	4.17412e-05	1.95962e-05	0	0	0	0	0	0	0	0	0	0.000452374	0	0	0	0.000153678	9.28832e-05	0	0.000112559
184	0.000195379	0	0	0	0.000267379	0.000131193	0	5.05616e-05	7.70264e-05	0	8.03394e-05	0.000296791	0	0.000269202	1.69352e-05	1.72083e-06	0	0	0	0	2.57725e-06	0	0	0	0	0	0.000177968	0	0.00023188	7.393e-05	0	0	0	0	0	0	0	0	0	0	0	0	9.25708e-05	0	0.000114992	0	0	0	0
185	0	0	0	0.000222167	0	8.05347e-05	0	6.06767e-05	0.000324312	3.969e-05	1.9186e-05	0.000188613	1.33395e-05	0.000165103	0.000368731	0.000445996	0	0	0	0	0	0	0	0	0.000121079	0	0.000275741	0	0.000286307	0	0	0.000471805	7.15628e-05	0	0	8.73221e-05	0	2.50816e-05	0	0	0	0.000198559	0	7.11347e-05	0.000125435	0	0	0	0
186	0	0.000210362	0.000167016	0.00020193	9.89069e-05	0.000302106	0	0.000435886	0.000499708	0	0.000170778	0	0.00011957	0	0.000401719	0	0	3.91957e-05	0.000440818	0.000105397	0	0.000102787	8.5003e-05	0.000190409	0.000444805	0.000468712	0	4.40652e-05	0	0.000178259	0.00049537	0	0.00021732	0.000471242	3.72187e-05	0	0.000224658	0.000114313	0.000407273	9.41037e-05	0	0.000315046	0	0.000211466	0.000169001	7.94152e-05	0.000624847	0.000168113	0.000110592
187	0.000651741	0.000634123	0.000471725	0.000824851	0.000546864	0.000348751	0.000587923	0.00119125	0.000699903	0	0.000847806	0.000910955	0.000522302	0.000718292	0.000402257	0.000758919	0.000549215	0.000391358	0.000603065	0.000405301	0.000404523	0.000398458	0.00083763	0.000598139	0.00107928	0.000502582	0.000124813	0.000632125	0.000445887	0.000564136	0.00045477	0.000511275	0.000424211	0.000727508	0.000516328	9.24559e-05	0.000758382	0.000225833	0.00172707	0.000700193	0.000288248	0.000816429	0.0011309	0.000770036	0.000411479	0.000486752	0.00100889	0.000673664	0.000749471
188	0.000638205	0.000608907	0.000737159	0.000487149	0.00050329	0.000298415	0.000194863	0.000390545	0.000686494	0.000252186	0.000412731	0.000426637	0.000917163	0.000343712	0.000606031	0.000350284	0.000286297	0.000722415	0.000738681	0.000316534	0.000408727	0.000360045	0.000366192	0.000804145	0.000849919	0.000209421	0.000210328	4.17344e-05	0.000248256	0.000687684	0.000522368	0.000447554	0.000427452	0.000239279	0.000721664	0.000149586	0.00103945	0.000304522	0.000266399	0.000565933	0	0.000739654	0.000796782	0.000471994	0.000325804	0.000295091	0.000760756	0.00105775	0.00056419
189	0.000732191	0.000651775	0.00082095	0.000681784	0.000902003	0.000469071	0.000697709	0.00062803	0.00084615	0.000317109	0.00129838	0.000854302	0.00114814	0.000578883	0.000709817	0.000468189	0.000869271	0.00100953	0.00107027	0.000457181	0.000786207	0.000667638	0.000536783	0.00111553	0.00130691	0.000762247	0.000620481	0.000428908	0.000123625	0.000747592	0.000355131	0.000421151	0.000851622	0.000758352	0.000484678	0.000348258	0.00111017	0.000574278	0.000367545	0.000710796	0.000130797	0.000541837	0.000979323	0.000479061	0.00053749	0.00101385	0.00082939	0.00101352	0.000804165
190	0.000925831	0.000653549	0.000907838	0.000844645	0.00111382	0.000500946	0.000909589	0.000771842	0.000469283	0.000515503	0.00116407	0.000666525	0.000892505	0.00085139	0.000555986	0.000961487	0.000720232	0.000751594	0.000875579	7.19754e-05	0.000668638	0.000920068	0.000782821	0.00116849	0.00047322	0.000436677	0.00090661	0.000499636	0.000848731	0.000908807	0.000518287	0.00123808	0.000830873	0.00105567	0.00108429	0.000654117	0.000675437	0.000675122	0.000838772	0.0010774	4.51129e-05	0.000516689	0.000890879	0.000964724	0.000612511	0.000971942	0.000535772	0.000168446	0.000732479
191	0.000829006	0.000639122	0.0015133	0.000719902	0.000689796	0.000729994	0.000713133	0.00047419	0.000753095	0.000610291	0.000860948	0.0007028	0.000625606	0.00108132	0.000856402	0.000699632	0.00107931	0.00100711	0.00100056	0	0.000836363	0.000704043	0.000559099	0.000937841	0.000431758	0.000406128	0.000970563	0.0011163	0.000859886	0.000493731	0.000763608	0.00105608	0.0012548	0.000862102	0.000762505	0.000566039	0.000434689	0.00115759	0.000465638	0.000650194	0	0.000636051	0.00101812	0.000592742	0.00106846	0.00121762	3.82121e-05	0.000596391	0.000969982
192	0.000681448	0.000334863	0.00182132	0.000609964	0.000706903	0.00104092	0.000876441	0.000603899	0.000574755	0.000641513	0.000504107	0.000823509	0.00057744	0.000982638	0.000397343	0.000525377	0.000451462	0.000786537	0.000417494	0	0.00045594	0.000300701	0.000269783	0.000769735	0.000754989	0.000374555	0.000581438	0.000697332	0.000657947	0.000334954	0.000478028	0.000756898	0.000549019	0.000857053	0.000670504	0.000514516	0.000396581	0.000579734	0.000378533	0.000433534	0	0.000803984	0.000776844	0.000522865	0.000804641	0.000602471	3.39614e-05	0.000612553	0.00107366
193	0.000365075	0.000340722	0.000656594	0.00013815	0.000286797	0.000294471	0.000104451	0.000324549	0.00101078	1.98492e-05	0.000337927	0.000126209	0.000502212	0.000273155	0.000216588	7.6649e-05	0	0.000268979	0.0004318	0.00126278	0.000157833	0	0.000165315	0.000474906	0.00106554	0.000774679	9.14626e-05	0	0	0.00074674	0.00155557	0	0.000312851	0.000289206	0.000364015	0.000210854	0.000637719	0.000185903	0.000819711	0	0	0.000512709	0.00114701	0.000811623	0.000129292	0.00019542	0.000688448	0.00077243	0.00018975
194	0.000623704	0.000778252	0.000486685	0.000711071	0.000706316	0.00040528	0.000514319	0.000732712	0.0010657	9.00097e-05	0.000483976	0.000842207	0.000599591	0.000471779	0.000579949	0.000207399	0.000509614	0.000467234	0.000782099	0.000813427	0.00029751	0.000386627	0.000671862	0.00132482	0.000999979	0.000909672	0.000441542	0.000345329	0.000175745	0.000598352	0.000664204	0.000267802	0.000594616	0.000562012	0.000469416	0.000211797	0.000846137	0.000421049	0.000543325	0.000567213	0	0.000755386	0.000781818	0.00114346	0.000414925	0.000287472	0.000590929	0.00124886	0.0004828
195	0.000573475	0.000814294	0.000487784	0.000978763	0.000564533	0.000528505	0.000392867	0.000701423	0.00111097	0.000388199	0.000896668	0.000854589	0.00112606	0.000817155	0.000457184	9.81264e-05	0.000772174	0.000147827	0.000671054	0.000931853	0.000213995	0.000466674	0.000957818	0.00153741	0.00102532	0.00129911	0.000329899	0.000190274	3.75247e-05	0.00127065	0.000737237	8.32671e-06	0.000996636	0.000594684	0.000466661	0.00025799	0.000882836	0.000378949	0.00178245	0.000762245	0.000446241	0.00070046	0.000923388	0.00137362	0.000665095	0.000338773	0.00114743	0.00132152	0.000333465
196	0.000316503	0.000304612	0.00111847	0.000516051	0.000354193	0.000213629	0.000405304	0.000446557	0.000709888	9.71996e-06	0.000357488	0.000263041	0.000478894	0.000267368	0.000464733	0.000483914	0.000105787	0.000216206	0.000584902	0.00046712	0.000182517	0.000322496	0.000133003	0.000413757	0.000867923	0.000434	0.000627764	0.000273812	0.000289486	0.000276313	0.00062913	0.000267669	0.000265552	0.00051378	0.00069622	0.000152498	0.000674492	0.000235128	0.000532933	0.000157733	0.000164423	0.000621393	0.000822883	0.000491618	0.000382066	0.00023275	0.000452406	0.000686765	0.000267103
197	0.000760662	0.000577775	0.000905278	0.00123917	0.00106418	0.000391891	0.000271179	0.000461089	0.000493742	0.000402906	0.00082096	0.000581364	0.000771986	0.00032577	0.000228206	0	0.000582661	0.000437522	0.000720205	0.000858878	0.000372905	0.000834638	0.000727191	0.000930919	0.00103893	0.00134119	0.000318822	0.000350227	0.000165539	0.000772563	0.000470699	0.00013977	0.00062816	0.000567024	0.000615399	0.000234183	0.0012021	0.000472999	0.0011784	0.000855923	0.000227018	0.000486306	0.000647858	0.000753997	0.000420707	0.000471345	0.00057275	0.00110094	0.000240633
198	0.00046677	0.00045517	0.000687962	0.000161145	0.000495085	0.000248047	0.000347221	0.00122191	0.000981008	0.000111344	0.000547892	0.000271801	0.000487215	0.000358089	0.000262636	0	0.000116938	0.000137363	0.000500748	0.0010128	0.000408522	4.34175e-05	0.000279321	0.000902607	0.00107934	0.00109301	0.000280011	0	0	0.00139621	0.0010752	0	0.000432516	0.000410897	0.000320665	0.000241657	0.000463652	0	0.00108627	0.000408025	0	0.000825809	0.00137787	0.00081704	0.000327628	8.46493e-05	0.00100109	0.00108856	7.87168e-05
199	0.000769998	0.000433201	0.000921092	0.000404541	0.00050021	0.000294403	0.00066242	0.000418985	0.000755257	0.000108214	0.00134058	0.000590014	0.000671605	0.000316578	0.000279376	0.000232847	0.000467385	0.000409547	0.000655801	0.000565663	0.00020015	0.000909206	0.00061765	0.00114233	0.00101989	0.000434677	0.000423497	0.000293648	0.000215386	0.00072094	0.000368041	0.000240231	0.000126187	0.000323668	0.000586924	8.9501e-05	0.000931012	0.000565033	0.000583995	0.000334554	0.000115464	0.000569242	0.000952907	0.000457553	0.000310847	0.0003779	0.000459151	0.00109742	0.000567183
200	0.000587853	0.00130812	0.00115048	0.00123056	0.0013844	0.000587829	0.000877185	0.000554665	0.00123147	0.000383842	0.00124586	0.000762889	0.000719552	0.000625123	0.000632062	0.000870551	0.000891021	0.000686458	0.000754622	0.000451911	0.000703505	0.00147115	0.000722859	0.00120206	0.00100009	0.00130713	0.000349921	0.000728413	0.000728979	0.00141321	0.000528796	0.000231067	0.00081394	0.000896674	0.000767336	0.000469015	0.00148329	0.000597622	0.000605256	0.000857269	0.000823789	0.000689323	0.000703736	0.00108441	0.000666477	0.000929968	0.000968827	0.000944006	0.000617159
[truncated: 283 more columns]

## Sheet: Table 1
Similarities across session					Similarities across task					Similarities across subjects
Posterior theta	Dorsal theta	Posterior Alpha	Dorsal Alpha		Posterior theta	Dorsal theta	Posterior Alpha	Dorsal Alpha		Posterior theta	Dorsal theta	Posterior Alpha	Dorsal Alpha
0.6750618578199679	0.5420841744430457	0.22970578462237354	0.5693796826675918		0.8385459570099658	0.7506078562684692	0.4790376266807953	0.31715101975797966		0.33638036399191873	-0.0718016437641326	0.5426578772095929	0.3588236388968638
0.840797637914024	0.8064950003601316	0.5790732356753676	0.3166622728845459		0.03913400824383252	0.21340208302083874	0.9048716709025362	0.856729461431398		0.4719149714872149	0.41154362778278136	0.6841753178960506	0.30010642014043615
0.7545552953124727	0.7313611872894888	0.22228674449594052	0.695398808068388		0.46663607230039417	0.3989341659314906	0.2902945952216315	0.7904450830351137		0.32593067252371494	0.2594124433692605	0.36749636785452394	0.2880862011003217
0.8523146802459763	0.6382071367533694	0.62179749162773	0.7492065047144674		0.39325338146806155	0.7270951194798174	0.7683181262979705	0.8198769234521963		0.25016125141861234	0.4086739394044994	0.4592264636446092	0.44991367169861807
0.659070957871191	0.43347811432937433	0.5767044994561492	0.7757463404008041		-0.0041264150503795135	0.8936870642430133	0.9102971902454753	0.723432429899364		0.14703638770031907	0.5085555565073088	0.31917418618445503	0.47197908207678296
0.49038447879481073	0.30480058843933977	0.7682035283124842	0.7996348412326713		0.795021897617847	0.8393130994332183	0.8931206615882775	0.47220292654079254		0.22697331763458922	0.5527127566546076	0.3376501129829911	0.42349275630047645
0.7070179121443333	0.18554079275367857	0.7655653487360834	0.6932535185285781		0.5848795504453236	0.7713606153731908	0.4639335818329956	0.6658812431249312		0.5802216778228849	0.24528523644269817	0.5975470310114406	0.5384175256008158
0.765004929299149	0.8209453575188436	0.7612889631638263	0.651629019740388		0.8052555231845924		0.6654098507785597	0.569524333262671		0.6319083269457267	0.5917362193981508	0.7045343373113896	0.6088327519794087
0.8950830166805984	0.6922297399198903	0.8110252457379752	0.6201124033104424		0.9418400794928616		0.9079452049503259	0.9225174687752378		0.5166589607337209	0.18996851273683443	0.5508623422681512	0.4868845537238757
0.8162988551445265	0.7211937418185218	0.6984097712483214	0.8014510571970103		0.5369843306114768		0.8839901311048739	0.9280872048616462		0.705294641147552	0.48483802520285846	0.5208687546949948	0.527511182724276
0.5704967933019278	0.392385300178203	0.753102940673093	0.6509487877352713		0.8950868133097107		0.8702190065100446	0.6925777728352113		0.36100435746971	0.5873081694438298	0.7494915941399505	0.14018341046228106
0.5838746654749143	0.4068241515145058	0.5570152980266403	0.6209703835981326		0.8048188819953017			0.512042171174239		0.3411202396258951	-0.04952397296772647	0.499247962463991	0.31784478955448386
0.4045849013958753	0.4036515501869973	0.6252328032350972	0.6436739985105313		0.8273052296871856			0.6664455513726667		0.5931665366186343	0.5232891393826233	0.7412885762153323	0.7314503327639994
0.40661515446792174	0.432114710532885	0.5370666835894221	0.47179491180735306		0.8776858177321325			0.6185247347777613		0.48451013758632977	0.39394909945932405	0.21509251228210977	0.6942478026472698
0.8485257872338978	0.4908140571120113	0.5915020132653918	0.63953701894684		0.8742598034572114			0.5057492016160424		0.2825322550639443	0.6607132570272243	0.5064691986548328	0.6379255098910442
0.6602029237322591	0.5037805391879584	0.7538263612041151	0.7664529104779121		0.6733268893882374			0.7567883755533914		0.3451180109055214	0.26982352135640536	0.7729179506088725	0.43143692873265105
0.7568605427285071	0.2961734423624972	0.8493223154359875	0.5160782796074609		0.6810601992905043			0.7964413639293978		0.14088898560617868	0.2768048931433417	0.17846437122134795	0.5113475854441315
0.6371389472161889	0.5087000735849325	0.6634287499131727	0.5092493552830115		0.8100695211976827			0.8828979436031017		0.18105233443978103		0.5902761163248628	0.49290180460330374
0.6603802954508349	0.6142938437946535	0.7149376858818977	0.5192319753845783		0.8859709926792542			0.445862997417815		0.5293717624737548		0.19750151361804735	0.4686772774302602
0.6645215089677274	0.7938445526045977	0.8776249474384624	0.5625844710346661		0.5997867245089197					0.679678214008805		0.5762755462050085	0.598698741583184
0.7885268651335063	0.8018884672408498	0.7232385649740429	0.7764613111385177		0.8606570152494144					0.041113653103016304		0.6189948698014166	0.7232251648960519
0.29808732748949274	0.7742910887144163	0.8229374254380614	0.7536720025005272		0.752498002986972					0.6736766958571553		0.671251637873488	0.6360719941057128
-0.25002429919371744	0.5014053191810426	0.7728817284289969	0.5802333891772263							0.21721008602871944		0.6325652144068461	0.5703261307996935
0.22249188049866278	0.6703543345499359	0.8667176309011482	0.5152371044951454							0.3066948747341287		0.24925507336135982	0.38758086254031016
0.32881568355230545	0.3938303752925386	0.8369351389182733	0.6260472907930448							0.6829248855816807		0.6515878059463723	0.4996115507609637
0.16582167323324526	0.7867332500425946	0.7998641856861586	0.6227737064873541							0.7611312656586374		0.4242295238899966	0.08151848604446969
-0.3150109711330392	0.773888175068307	0.6539586834326776	0.5126956514618153							0.240273421941029		0.13974153990924018	0.10920270965295686
0.18513798904933088	0.6174175623223216	-0.02226191154308898	0.6440069807950615							0.5923147333816969		0.7647198121973248	0.49442239742819283
0.27186587106473326	0.23891918397529555	0.7117030498790416	0.3147006660671305							0.14604404037049432		0.7360640910611518	0.6808732065429716
0.5984113191915446	0.8010495593734557	0.6815212590370108	0.4953293643383356							0.3005463605517049		0.7868781697550459	0.08341826567135446
0.8247381120542518	0.19813144156282933	0.6264903624366389	0.3159374424507663							0.646498386259836		0.6378707289806843	-0.09150530250966495
0.8483453479159752	0.26218922753096013	0.05171993355371833	0.42342653646506234							0.7543263869951164		0.7362356896111504	0.4490898962252943
0.688208530803207		0.6555946403063543	0.21771831302639522							-0.10260015515719174		0.8207777884050607	0.2645504475626223
0.6536366961048228		0.6304140861015816	0.6775725662533673							0.5942785375761336		0.7515317070579927	0.027421300453497728
0.8464588705747635		0.4999646783450553	0.8243927488637148							0.029414518280968423		0.564592112385206	0.5278274612933519
0.6661694949241906		0.8199338447202345	0.8079472659275033							-0.11713643833576325		0.4087094453751134	0.4845071038919166
0.702484728873905		0.8689499744863542	0.40574797060954426							0.5963980572582536		0.7613192014373392	0.6924027510484152
0.6488573551568085		0.20504452024246236	0.6131735607628072							0.7140854399973507		0.7684962254241083	0.3053336089096641
0.502639596494086		0.3355047243785399	0.8350213373438491							0.01027450453365726		0.7941856790588274	0.2782195713859261
0.6407070196425585		0.8610694605269459	0.20619676244567042							0.6776920605139427			0.21208906462485358
0.788343067678689		0.4351373205686141	0.7334004549464472							-0.2048327392920644			0.5619360137028507
0.7977583567616643		0.6357961173889435	0.499715265854242							-0.00796374303735705			0.6774941624990475
0.7216850123712835		0.6749713959781611	0.28563438496738025							0.7186654654451524			0.5456628687927213
0.8537942629270358		0.5809719156169691	0.6703322043663215							0.6376697085559975			0.018598186403144937
0.7636769759168753		0.5331055765151074	0.105497820320573							0.35797584045053815			0.4596438669294442
0.7294306260163234		0.2167493294944307	0.5872419756007242							0.5214033104732554			0.1113852441962312
0.7627387721621669		0.6879642146480512	0.27845554052719074							0.4006970073199278			0.7552546306547874
0.7968904027565921		0.17363811675602545	0.27671397744637805							0.04687144154448472			0.48472340530850805
0.863064488556824		0.8496998243408271	-0.17418262184143424							0.5133786291345213			0.39611049422422584
0.7479717661982564		0.4918687344836302	0.5804380644921627							0.6885586962381397			0.49748134135804833
0.7997782256274368		0.5367570636438593	0.03711893988287685							0.12728058049147284			0.382809535611842
0.7636024332278505		0.40037469726041774	0.22988708996441024							0.6334592323188296			0.5989748496824199
0.8456371615066614		0.5470083809203576	-0.04205764293667756							0.12726072660528961			0.7500984071874301
0.7715335458231359		0.8044260470295591	0.8554320232292694							0.1772686721134955			0.7801809022209052
0.7911955823295305		0.34220311848424306	0.7448030010277642							0.21385059085816555			0.7438220130509595
0.8289855247631324		0.8412863617128621	0.16023831666700794							0.59524263991129
0.7759204789854666		0.43652661983405344	0.13447062592470807							0.10921506556362512
0.6404524168371242		0.8554262564319937	0.7645537321180859							0.6320931198292711
0.7619881610777095		0.808887521994887	0.6237114662509587							0.24814596641634393
0.7120725839803791		0.6739782605221027	0.39284787214856365							0.16555100612070134
0.7555643638238965		0.4457419796393652	0.7840780594286672							0.40647837168767004
0.7495943130972247		0.6870464454792752	0.7318266726154885							0.7054540020235899
0.8240536519002183		0.6184973273565209	0.576372029980182							0.23017660582660351
0.8646450418482595		0.547515162462735	0.5442714928831669							0.46840200995224757
0.8305918401423888		0.4175906434914995	0.5674568654384424							0.6083077453015806
0.8508373271537203		0.5634834069532086	0.836913083690282							0.23627417672615936
0.926448711280194		0.6116624469411343	0.6067368553646331
0.8986765345760974		0.9280618318952054	0.6962526648415831
0.7301999956134171		0.8237143788450232	0.5459217435736582
0.7444879140196262		0.8567143159113269	0.5125634960417246
0.7988555175784613		0.4054633914976298	0.7332687600058663
0.7494817885502626		0.9095270141385796	0.6868459597980194
0.47681872589338065		0.7326583222567522	0.8839584272310222
0.5430327430173827		0.8718735161302644	0.41132422347588077
0.9236084596873303		0.8798324058383216	0.7831629778697631
0.7824548241903677		0.5612414209744981	0.5447865699215061
0.8195251172435565		0.6842641660066731	0.4830251134490816
0.7271760795072781		0.5569269208003461	0.7139765621205943
0.7496018593443324		0.6374380900981264	0.7436729711425898
0.8863651527075325		0.8348435152097647	0.03632046627410284
0.8370248296836552		0.9022338707899162	0.42279890454168284
0.8252910265139836		0.9159845480344173	0.3937457665309157
0.7265666824852139		0.8446474283206238	0.46963370707693386
0.6689748628783395		0.8592315445097287	0.2599960908264357
0.8142709814326224		0.9137107234659501	0.43348107186465107
0.8526265489830887			0.20734264852786732
0.8371797652214075			0.3153993357775229
0.768339360144172			0.7231872006251128
0.9014102801833194			0.762729746735731
0.7313505602429355			0.8790666424912456
0.6094953713127075			0.7777998560331107
0.8592001356161664			0.7330564790767393
0.7230770761858717			0.6466974575186963
0.8750532294204851			0.6937350721265619
0.7659673252318027
0.7344392806169051
0.7084012780284878
0.770219653595758
0.6283172534516848
0.6618297793755734
0.39204653175009707
0.749981945803975
0.7968123350997557
0.7194447896198889
0.6413280040419114
0.41664014201443733
0.6648688927655663
0.761677177993029
0.8007232336601778
0.703275528794455

## Sheet: Figure 4
	IC signal
	Posterior theta
Time	100307	877168	102816	891667	898176	912447	917255	990366	104012	105923	106521	108323	109123	111514	112920	113922	116726	125525	133019	140117	146129	149741	151526	156334	158136	162026	162935	164636	166438	169040	172029	175237	175540	177746	182840	185442	189349	191033	191437	191841	192641	195041	198653	200109	204521	205119	212318	212823	214524
0.0	0.106252	-0.102342	-0.173571	0.153746	0.0995444	0.234793	0.0484174	0.38772	-0.0074447	-0.0165958	-0.0869458	-0.125448	0.215536	-0.039779	0.0793046	0.0924835	0.103369	-0.135413	0.158487	0.0325475	-0.149571	0.203983	0.14519	0.425724	0.115526	-0.193845	0.145531	0.0645757	0.0634415	-0.0988833	0.162037	0.372	0.0649509	-0.0817367	-0.246626	0.074121	0.00698609	0.118899	0.018314	-0.205734	0.0366957	-0.0779553	-0.138811	-0.0272493	0.0487101	0.0293677	0.0405874	0.146469	-0.121352
0.00984251968503937	0.151589	-0.0520642	-0.119541	0.22894	0.149644	0.283865	0.0994023	0.453445	0.0361227	-0.00515255	-0.0167714	-0.0615096	0.292788	0.0170618	0.116398	0.109368	0.149519	-0.103402	0.195337	0.0769236	-0.118485	0.262762	0.172861	0.486345	0.176724	-0.144655	0.164037	0.0961917	0.0987584	-0.0548761	0.192059	0.400905	0.10759	-0.0524847	-0.227956	0.100152	0.0743516	0.169373	0.025349	-0.179876	0.0813791	-0.0509348	-0.121787	0.0184187	0.078138	0.0365174	0.0778335	0.207693	-0.0985976
0.01968503937007874	0.198235	0.000160254	-0.0637332	0.309815	0.202974	0.336109	0.154203	0.521931	0.0830197	0.00656941	0.0565263	0.00615566	0.373514	0.0800037	0.15624	0.129609	0.199166	-0.0703913	0.235451	0.124401	-0.0843594	0.321908	0.202715	0.547321	0.241179	-0.0904374	0.184748	0.129463	0.138253	-0.00834262	0.223636	0.430461	0.154636	-0.0194505	-0.211014	0.130697	0.145422	0.221988	0.0335739	-0.150345	0.128842	-0.0237332	-0.104555	0.0630848	0.111522	0.0412262	0.117135	0.271769	-0.0747574
0.02952755905511811	0.245565	0.053881	-0.00733769	0.394883	0.25802	0.390683	0.21237	0.592103	0.132398	0.0183724	0.132184	0.0763769	0.456575	0.148468	0.198076	0.153372	0.251565	-0.0367168	0.27782	0.174927	-0.0474547	0.380049	0.23435	0.608022	0.307728	-0.0309053	0.207549	0.163464	0.180968	0.040085	0.256469	0.460011	0.206107	0.016447	-0.196131	0.165978	0.219443	0.276291	0.0437076	-0.117461	0.178938	0.0031958	-0.0872323	0.10615	0.148095	0.0437275	0.157437	0.337039	-0.0503065
0.03937007874015748	0.292782	0.108998	0.0482787	0.483629	0.313913	0.446562	0.272982	0.662853	0.183544	0.0298101	0.208971	0.148003	0.541104	0.222161	0.241662	0.180613	0.305572	-0.00297185	0.321296	0.227055	-0.00827533	0.43637	0.266819	0.667673	0.374965	0.0330502	0.231422	0.197454	0.226227	0.0894214	0.290178	0.489233	0.261549	0.0548529	-0.183661	0.205639	0.294885	0.332078	0.0549935	-0.0822424	0.23102	0.0293456	-0.0707505	0.148397	0.186921	0.0440348	0.198679	0.402035	-0.0257732
0.049212598425196846	0.339334	0.164712	0.101793	0.574559	0.369236	0.502913	0.335145	0.732808	0.235961	0.0407771	0.285299	0.219989	0.625197	0.300146	0.286512	0.210721	0.360023	0.0306634	0.365052	0.280563	0.0325526	0.490278	0.298935	0.724814	0.441122	0.100232	0.25576	0.230989	0.273388	0.138988	0.324044	0.516762	0.319294	0.095225	-0.174365	0.249572	0.369758	0.388947	0.0664861	-0.0452085	0.284631	0.0546511	-0.0553044	0.190014	0.227193	0.0422377	0.240056	0.465604	-0.00148511
0.05905511811023622	0.384096	0.220188	0.15228	0.665866	0.423085	0.558438	0.39812	0.800494	0.288802	0.0510137	0.359576	0.290524	0.70688	0.380903	0.331939	0.243316	0.413834	0.0628684	0.408	0.334036	0.0750746	0.541227	0.329906	0.777785	0.504831	0.169205	0.279853	0.263401	0.321581	0.187895	0.357616	0.541119	0.377452	0.136151	-0.168248	0.297069	0.442472	0.446073	0.0782665	-0.0067954	0.339662	0.0793003	-0.0412004	0.230954	0.268567	0.0380362	0.280912	0.526163	0.0221324
0.0688976377952756	0.425332	0.274277	0.198241	0.756137	0.474304	0.612103	0.460932	0.864025	0.341107	0.0601194	0.429863	0.358215	0.784387	0.463297	0.37747	0.278023	0.466501	0.0932682	0.449122	0.385997	0.119116	0.589177	0.358987	0.82564	0.564414	0.238165	0.303527	0.294045	0.370251	0.235364	0.390255	0.561189	0.436131	0.176057	-0.165338	0.346677	0.511661	0.502832	0.0906185	0.0317653	0.394748	0.10297	-0.028805	0.270202	0.310196	0.0316519	0.320029	0.582627	0.0444316
0.07874015748031496	0.462068	0.325345	0.238856	0.843794	0.521623	0.663009	0.522374	0.921838	0.391008	0.0679571	0.494821	0.422211	0.856214	0.547237	0.421864	0.313362	0.516446	0.121131	0.487133	0.43528	0.164259	0.633207	0.385179	0.866914	0.618338	0.306017	0.326277	0.322155	0.418473	0.279644	0.421834	0.576805	0.493691	0.214096	-0.16595	0.395981	0.5764	0.557931	0.102613	0.0698627	0.447577	0.125117	-0.0187616	0.306886	0.351356	0.0234298	0.356386	0.633941	0.0652376
0.08858267716535433	0.493637	0.372203	0.273146	0.927465	0.563983	0.710251	0.581126	0.973221	0.437508	0.0742002	0.552763	0.481582	0.921093	0.63168	0.464161	0.348444	0.56395	0.145586	0.520913	0.481035	0.209137	0.672398	0.407774	0.900489	0.665566	0.372131	0.347755	0.346859	0.465546	0.319324	0.451466	0.588227	0.548535	0.249012	-0.170393	0.444014	0.634811	0.609513	0.114143	0.106758	0.497165	0.144611	-0.0114549	0.340606	0.390906	0.0132284	0.389104	0.67824	0.0836675
0.09842519685039369	0.519074	0.414298	0.300571	1.00569	0.60003	0.752722	0.636157	1.01726	0.479656	0.0785497	0.603099	0.535367	0.977903	0.714834	0.50372	0.382793	0.608224	0.167205	0.549624	0.522179	0.252149	0.706284	0.426759	0.926433	0.70546	0.435555	0.368196	0.367181	0.511114	0.353921	0.478435	0.594933	0.600263	0.279625	-0.178471	0.490352	0.685413	0.657237	0.125508	0.141873	0.542904	0.160968	-0.00693705	0.371348	0.42828	0.000794092	0.417265	0.71466	0.0991622
0.10826771653543307	0.538205	0.45113	0.320089	1.07734	0.629039	0.789606	0.686056	1.05315	0.516387	0.0809773	0.645579	0.582674	1.02579	0.79554	0.539679	0.41602	0.6487	0.185305	0.57304	0.557997	0.293057	0.733811	0.441106	0.94459	0.737258	0.495209	0.387237	0.382952	0.554445	0.383206	0.502692	0.596788	0.647908	0.305064	-0.18988	0.533882	0.726896	0.700305	0.135917	0.17456	0.583631	0.174271	-0.00540549	0.399135	0.462722	-0.0135839	0.440463	0.742316	0.111375
0.11811023622047244	0.551015	0.482119	0.331735	1.14071	0.65086	0.820305	0.7306	1.08036	0.547224	0.0817035	0.678888	0.622562	1.06362	0.872457	0.571884	0.447167	0.684687	0.199683	0.590023	0.588145	0.331386	0.755125	0.450098	0.954147	0.760489	0.550377	0.404115	0.393577	0.594404	0.406681	0.523574	0.593951	0.689958	0.325022	-0.203855	0.573811	0.75861	0.737833	0.145647	0.204201	0.618746	0.184265	-0.00740251	0.42422	0.493614	-0.0299088	0.458501	0.761037	0.11992
0.1279527559055118	0.557216	0.506754	0.335565	1.19489	0.665031	0.844437	0.768234	1.09907	0.571384	0.0807114	0.702759	0.654913	1.09058	0.944194	0.599259	0.47479	0.715181	0.209955	0.599566	0.61231	0.366829	0.770009	0.453934	0.954212	0.775213	0.600815	0.418542	0.398133	0.63003	0.423731	0.540561	0.585721	0.725792	0.338871	-0.221157	0.609865	0.779862	0.768938	0.155248	0.230199	0.647882	0.190483	-0.013217	0.447002	0.520654	-0.04848	0.471339	0.770947	0.125
0.1377952755905512	0.556728	0.524703	0.331519	1.23923	0.671221	0.861273	0.797933	1.10854	0.588625	0.0778329	0.717154	0.679115	1.10636	1.00975	0.621465	0.49889	0.739715	0.21639	0.601538	0.630163	0.399	0.777942	0.45237	0.944643	0.781272	0.646028	0.430988	0.396332	0.660763	0.434275	0.553594	0.571975	0.754097	0.347205	-0.241287	0.64141	0.791044	0.793481	0.164135	0.251945	0.669911	0.193126	-0.0224032	0.467499	0.543036	-0.0690342	0.478895	0.771516	0.127124
0.14763779527559054	0.549448	0.536423	0.319928	1.27329	0.668983	0.870142	0.819414	1.10905	0.59845	0.0723892	0.721941	0.694932	1.11128	1.06784	0.638002	0.519547	0.757323	0.218797	0.595904	0.641906	0.427389	0.7791	0.44541	0.92603	0.779153	0.686057	0.441481	0.387901	0.68636	0.438284	0.562448	0.552437	0.774416	0.349855	-0.263745	0.667936	0.792821	0.811548	0.17189	0.269062	0.684243	0.192314	-0.0352088	0.486027	0.560588	-0.0917327	0.481251	0.762744	0.126054
0.15748031496062992	0.535705	0.541908	0.301167	1.29656	0.658491	0.870856	0.832432	1.1013	0.600912	0.0643014	0.717691	0.702563	1.10557	1.11774	0.648331	0.53526	0.767606	0.217626	0.582694	0.64807	0.451797	0.774149	0.432945	0.898638	0.768623	0.720314	0.448958	0.372711	0.706	0.436329	0.567058	0.527556	0.787144	0.346314	-0.288527	0.689394	0.785575	0.822901	0.179063	0.281743	0.691371	0.1873	-0.0523044	0.503291	0.573036	-0.116356	0.478765	0.744941	0.121132
0.1673228346456693	0.51563	0.541582	0.275561	1.30892	0.639919	0.863315	0.836797	1.08549	0.596409	0.0535475	0.705556	0.702504	1.08979	1.15916	0.652193	0.54597	0.770871	0.212102	0.562246	0.64964	0.47183	0.763116	0.41535	0.862885	0.750139	0.748122	0.453452	0.351027	0.719352	0.428504	0.567725	0.498043	0.792517	0.336495	-0.315821	0.705822	0.769141	0.827906	0.186028	0.290673	0.691126	0.178739	-0.072972	0.519177	0.580531	-0.142588	0.470922	0.718808	0.112634
0.17716535433070865	0.489925	0.535978	0.244059	1.31069	0.613472	0.847536	0.832606	1.06226	0.58438	0.0402475	0.686696	0.695335	1.06413	1.19231	0.649684	0.551164	0.766685	0.202463	0.53569	0.646125	0.486937	0.746961	0.392731	0.81975	0.723693	0.769323	0.454568	0.323206	0.725846	0.415283	0.564233	0.46472	0.790419	0.320399	-0.344822	0.717071	0.743381	0.827484	0.192593	0.296444	0.683653	0.167297	-0.0969186	0.533329	0.583364	-0.169874	0.458593	0.685329	0.100808
0.18700787401574803	0.459702	0.525245	0.20824	1.30182	0.580222	0.824237	0.82038	1.0326	0.565297	0.0246515	0.66234	0.681473	1.02914	1.21674	0.640716	0.550802	0.754795	0.188791	0.503669	0.63714	0.497372	0.726229	0.36521	0.769618	0.690285	0.784691	0.45208	0.289931	0.725894	0.39754	0.556785	0.428421	0.780901	0.298465	-0.375181	0.72335	0.70904	0.82207	0.198632	0.299002	0.669778	0.153844	-0.12424	0.545821	0.581411	-0.197831	0.442263	0.644627	0.0865688
0.19685039370078738	0.425054	0.510069	0.16928	1.28173	0.541095	0.793933	0.800977	0.997396	0.540073	0.00666333	0.633267	0.661784	0.986229	1.23173	0.624795	0.545045	0.735419	0.170941	0.466415	0.624074	0.503449	0.701135	0.333414	0.714204	0.65138	0.794622	0.446168	0.251588	0.719964	0.376069	0.546134	0.389523	0.763938	0.27172	-0.406677	0.725014	0.667362	0.812309	0.204226	0.299149	0.649807	0.139647	-0.154093	0.557212	0.575338	-0.225883	0.42215	0.597314	0.0701451
0.20669291338582677	0.386201	0.491839	0.128119	1.25055	0.496785	0.756756	0.774259	0.957808	0.509122	-0.0137359	0.60163	0.637604	0.93665	1.23785	0.602316	0.533917	0.709328	0.149627	0.424972	0.607538	0.505253	0.672306	0.298161	0.654153	0.607893	0.799511	0.436816	0.208921	0.708615	0.351672	0.532849	0.348497	0.739929	0.241183	-0.438496	0.72211	0.620066	0.799611	0.209188	0.29805	0.624298	0.125626	-0.185746	0.567612	0.564881	-0.253567	0.397934	0.544205	0.0519533
0.21653543307086615	0.343599	0.47134	0.0864463	1.20929	0.448217	0.713203	0.740635	0.915115	0.473015	-0.036644	0.568814	0.610351	0.881673	1.23563	0.573586	0.517988	0.677271	0.125275	0.380748	0.587699	0.503151	0.640074	0.259697	0.590388	0.560731	0.800004	0.424273	0.162689	0.691921	0.325141	0.517115	0.305913	0.709151	0.20699	-0.469828	0.714686	0.569069	0.784581	0.214205	0.296539	0.59423	0.112236	-0.218557	0.576995	0.550393	-0.280525	0.370015	0.48648	0.0321429
0.2263779527559055	0.297949	0.448672	0.0446595	1.159	0.39627	0.664127	0.701388	0.870764	0.432592	-0.0616597	0.535811	0.580927	0.822848	1.22512	0.539752	0.498082	0.639796	0.0978777	0.334295	0.56536	0.497451	0.605616	0.219171	0.523963	0.510341	0.796121	0.40923	0.113265	0.670417	0.297079	0.499257	0.262405	0.671987	0.169783	-0.500362	0.702707	0.515392	0.767097	0.218821	0.295139	0.560307	0.0994364	-0.251982	0.584567	0.532533	-0.306435	0.339405	0.425111	0.0112816
0.23622047244094488	0.25002	0.42492	0.00420381	1.1007	0.342082	0.610758	0.657004	0.825568	0.3882	-0.0884751	0.50376	0.550188	0.761013	1.20703	0.501741	0.474807	0.597174	0.0676056	0.285652	0.540637	0.488334	0.569064	0.177547	0.455988	0.458001	0.788148	0.391921	0.0620154	0.644807	0.268395	0.47946	0.218914	0.629662	0.130367	-0.529624	0.687024	0.460235	0.747349	0.222717	0.294208	0.52283	0.0873475	-0.285185	0.589689	0.512138	-0.330822	0.306837	0.361454	-0.0102391
0.24606299212598426	0.200616	0.400406	-0.0342011	1.03528	0.287754	0.554131	0.608177	0.781041	0.34025	-0.116639	0.473999	0.519211	0.697296	1.18166	0.460176	0.448493	0.550287	0.0351829	0.236428	0.514115	0.476524	0.531059	0.135912	0.388225	0.405407	0.776222	0.37277	0.00953555	0.615536	0.239168	0.457546	0.176088	0.582978	0.089757	-0.557757	0.668366	0.405198	0.726077	0.226579	0.294521	0.483043	0.0768349	-0.317738	0.592151	0.489901	-0.353208	0.271902	0.295753	-0.0323187
0.2559055118110236	0.150166	0.375419	-0.0692878	0.963415	0.233712	0.495475	0.556317	0.737876	0.289845	-0.145527	0.447591	0.489094	0.633055	1.14952	0.415102	0.419342	0.500673	0.00101894	0.188275	0.486196	0.462161	0.492507	0.0943569	0.321319	0.353941	0.760326	0.351816	-0.0432096	0.582779	0.210185	0.433786	0.134274	0.532969	0.0482505	-0.58395	0.646467	0.351166	0.704101	0.231129	0.296649	0.441922	0.06828	-0.349271	0.592116	0.466369	-0.373771	0.235834	0.228509	-0.054487
0.26574803149606296	0.0994957	0.35053	-0.0998322	0.886615	0.181097	0.435584	0.502396	0.696918	0.237776	-0.174363	0.424938	0.460604	0.569531	1.11169	0.36731	0.388128	0.449	-0.0343946	0.142357	0.456914	0.445655	0.45441	0.0530134	0.256024	0.304866	0.741387	0.329025	-0.0956104	0.546948	0.182216	0.409693	0.0943109	0.480354	0.00663681	-0.607852	0.622167	0.298949	0.681293	0.235393	0.300204	0.400272	0.0621446	-0.379135	0.589421	0.442151	-0.39251	0.19881	0.161475	-0.076543
0.2755905511811024	0.0491094	0.326833	-0.124349	0.805929	0.131738	0.375394	0.447878	0.657825	0.184997	-0.202593	0.40615	0.434793	0.507538	1.06926	0.318149	0.355411	0.395714	-0.0712383	0.0989859	0.426372	0.42723	0.416692	0.0120398	0.193241	0.258412	0.718658	0.305254	-0.147052	0.508094	0.155498	0.385285	0.0560461	0.426399	-0.0345021	-0.629356	0.597106	0.249352	0.657976	0.239121	0.305425	0.359009	0.0583022	-0.4077	0.584371	0.417175	-0.409779	0.161891	0.0958328	-0.0984108
0.2854330708661417	-0.000156776	0.303869	-0.141788	0.722019	0.0863882	0.315988	0.39355	0.620997	0.132792	-0.229965	0.391233	0.411677	0.44813	1.02347	0.268875	0.321261	0.341493	-0.108783	0.0585684	0.394864	0.40721	0.379498	-0.0279939	0.133469	0.215005	0.692366	0.281078	-0.196542	0.466906	0.129908	0.360726	0.0198635	0.37203	-0.0750585	-0.648153	0.571031	0.203226	0.633482	0.242161	0.312704	0.318459	0.0564739	-0.435263	0.576548	0.391465	-0.42519	0.125328	0.0327102	-0.120125
0.2952755905511811	-0.0478749	0.281186	-0.151739	0.636147	0.045335	0.2573	0.3403	0.586579	0.0820377	-0.256609	0.379942	0.391291	0.392071	0.974963	0.220134	0.285975	0.287396	-0.14651	0.0207148	0.362315	0.385531	0.342965	-0.0666316	0.0776382	0.175205	0.662993	0.256255	-0.243414	0.424368	0.105459	0.33625	-0.0139474	0.318615	-0.114591	-0.664046	0.543655	0.161129	0.606843	0.244058	0.322456	0.27998	0.0564002	-0.461317	0.566274	0.365267	-0.439105	0.089154	-0.0271346	-0.141944
0.3051181102362205	-0.0939223	0.259297	-0.153383	0.549503	0.00994326	0.199321	0.288715	0.553899	0.0331177	-0.282574	0.371127	0.371979	0.339259	0.924032	0.172239	0.250991	0.234224	-0.183573	-0.0142426	0.329104	0.36253	0.307673	-0.104377	0.0254936	0.14007	0.630731	0.231039	-0.28744	0.380646	0.0833594	0.311731	-0.0455744	0.267618	-0.152428	-0.676499	0.515353	0.122675	0.57856	0.244756	0.334249	0.2443	0.057782	-0.485712	0.554009	0.339148	-0.451686	0.0549444	-0.0836262	-0.163661
0.31496062992125984	-0.138306	0.238328	-0.145845	0.463184	-0.0199589	0.142749	0.239535	0.523105	-0.0135677	-0.307543	0.363746	0.353881	0.290009	0.871576	0.125498	0.216959	0.182706	-0.219566	-0.046452	0.294823	0.338688	0.274505	-0.141217	-0.0224606	0.110735	0.594764	0.205597	-0.328394	0.336942	0.0633043	0.287718	-0.0752209	0.218973	-0.18884	-0.685721	0.48606	0.0868444	0.549187	0.244781	0.347509	0.21155	0.0597481	-0.508268	0.5403	0.313775	-0.462843	0.0229813	-0.136761	-0.184742
0.3248031496062992	-0.181193	0.217637	-0.129539	0.377945	-0.0442004	0.0877766	0.193775	0.493283	-0.0572921	-0.331419	0.357738	0.337069	0.244023	0.818143	0.0805137	0.184064	0.134861	-0.254008	-0.0763355	0.259511	0.314276	0.243852	-0.176887	-0.0670236	0.0870176	0.554886	0.180302	-0.366318	0.293212	0.0445636	0.264682	-0.103249	0.173632	-0.223618	-0.692373	0.45616	0.0537872	0.518867	0.244511	0.361689	0.181734	0.0621747	-0.52836	0.525115	0.289424	-0.472182	-0.00682008	-0.186518	-0.20491
0.3346456692913386	-0.222591	0.196717	-0.105167	0.294262	-0.0628455	0.0348	0.151454	0.464207	-0.0978858	-0.354034	0.352728	0.321771	0.201025	0.764617	0.0383901	0.152329	0.0914824	-0.286215	-0.104102	0.223002	0.290116	0.215599	-0.210941	-0.108641	0.0685226	0.510964	0.155726	-0.401129	0.249529	0.028011	0.242929	-0.130166	0.132865	-0.256513	-0.69688	0.425789	0.0240007	0.487511	0.244238	0.375732	0.155138	0.0644063	-0.546206	0.508426	0.265945	-0.480149	-0.0343424	-0.232952	-0.224385
0.34448818897637795	-0.262091	0.174687	-0.0733511	0.213494	-0.076373	-0.0158552	0.11254	0.436301	-0.134875	-0.374846	0.348419	0.307993	0.160296	0.711146	-0.00127331	0.121912	0.0525427	-0.316261	-0.129363	0.185612	0.266801	0.188812	-0.242818	-0.148029	0.0537247	0.462897	0.131736	-0.432926	0.20669	0.0138083	0.222381	-0.155919	0.0978311	-0.287983	-0.699239	0.395544	-0.00282674	0.454718	0.243424	0.389921	0.132162	0.0662107	-0.561254	0.489726	0.242905	-0.487591	-0.0600237	-0.276119	-0.24306
0.3543307086614173	-0.299734	0.151679	-0.0340579	0.136186	-0.0855426	-0.0638419	0.077516	0.40919	-0.167915	-0.39355	0.343997	0.294995	0.121761	0.657511	-0.0379003	0.0929197	0.0182823	-0.344254	-0.153245	0.148035	0.244054	0.163397	-0.272975	-0.185282	0.041963	0.411451	0.108553	-0.461962	0.165097	0.00190963	0.202205	-0.179943	0.0680332	-0.318138	-0.699341	0.36513	-0.0274905	0.420172	0.242549	0.403406	0.113349	0.0674105	-0.573739	0.46972	0.220071	-0.494216	-0.0837455	-0.31594	-0.260462
0.3641732283464567	-0.335431	0.128	0.0124061	0.0630552	-0.0906467	-0.108684	0.0470396	0.382167	-0.197249	-0.410408	0.338978	0.282208	0.0848522	0.603291	-0.0711624	0.0648161	-0.0119867	-0.369838	-0.176444	0.111079	0.221945	0.138751	-0.3019	-0.220705	0.033127	0.357018	0.0864933	-0.488332	0.124884	-0.00836252	0.182659	-0.202553	0.0436235	-0.346513	-0.697186	0.333963	-0.0511319	0.38369	0.241771	0.415113	0.0991188	0.0678055	-0.583424	0.449196	0.197237	-0.499753	-0.105047	-0.352202	-0.276338
0.37401574803149606	-0.368073	0.103139	0.0661385	-0.005567	-0.0923103	-0.150643	0.0205828	0.354403	-0.222863	-0.425662	0.332451	0.268745	0.0488752	0.548766	-0.100258	0.0382007	-0.0385182	-0.392949	-0.199011	0.0751192	0.201691	0.116042	-0.329639	-0.25443	0.0267871	0.300028	0.0657536	-0.512273	0.0859871	-0.0173766	0.164159	-0.22431	0.0238578	-0.373144	-0.693094	0.301914	-0.0742287	0.345662	0.239688	0.424674	0.0887394	0.0675408	-0.590252	0.428598	0.17429	-0.504559	-0.123786	-0.385362	-0.290807
0.3838582677165354	-0.397944	0.0766283	0.125689	-0.069886	-0.0910783	-0.189776	-0.00204639	0.325699	-0.244497	-0.439212	0.324427	0.254296	0.01269	0.494756	-0.125529	0.0129017	-0.061803	-0.413582	-0.221563	0.0400793	0.182752	0.0954133	-0.356516	-0.286328	0.0224502	0.241493	0.0459725	-0.533714	0.048414	-0.02514	0.146719	-0.245476	0.00840037	-0.398261	-0.686742	0.269656	-0.096165	0.30656	0.235568	0.432357	0.0816903	0.0663833	-0.594376	0.408542	0.151079	-0.508153	-0.140095	-0.415909	-0.303725
0.39370078740157477	-0.424734	0.0485518	0.190596	-0.129021	-0.0877926	-0.226256	-0.0210638	0.296843	-0.263013	-0.451132	0.314773	0.238662	-0.0242872	0.441343	-0.14739	-0.0114178	-0.0818885	-0.431923	-0.244055	0.00632264	0.165271	0.0770908	-0.382847	-0.316486	0.0193155	0.182614	0.0273529	-0.552635	0.0124934	-0.0315123	0.130594	-0.265994	-0.00361501	-0.421761	-0.678097	0.237554	-0.117023	0.266249	0.22924	0.437542	0.077584	0.0636114	-0.596154	0.389229	0.127569	-0.510232	-0.153954	-0.444004	-0.314949
0.4035433070866142	-0.448048	0.0201538	0.260371	-0.182976	-0.0831945	-0.259791	-0.0367784	0.268031	-0.278798	-0.461625	0.303067	0.222067	-0.0618017	0.38839	-0.165749	-0.0340583	-0.0984352	-0.448331	-0.267049	-0.0255952	0.149366	0.0599401	-0.408464	-0.345069	0.017164	0.124249	0.00982897	-0.568441	-0.0212658	-0.0370533	0.115615	-0.285773	-0.0125125	-0.44376	-0.6671	0.205579	-0.137504	0.225509	0.220236	0.440943	0.0757727	0.0589486	-0.595313	0.371383	0.103245	-0.510856	-0.165725	-0.470188	-0.324813
0.41338582677165353	-0.467342	-0.00785707	0.333862	-0.232569	-0.0780578	-0.289748	-0.0501835	0.238896	-0.291848	-0.470623	0.288675	0.204363	-0.0999813	0.336097	-0.181215	-0.0551168	-0.111863	-0.462925	-0.290416	-0.0547788	0.135551	0.0440942	-0.432962	-0.372119	0.015093	0.0672822	-0.00670403	-0.58042	-0.0531833	-0.0414008	0.101198	-0.304772	-0.0188483	-0.464242	-0.654335	0.173897	-0.157976	0.184929	0.208535	0.442703	0.0757843	0.052372	-0.592695	0.354861	0.0781976	-0.510226	-0.175866	-0.495142	-0.333178
0.4232283464566929	-0.483042	-0.035037	0.409627	-0.277356	-0.0731874	-0.317282	-0.0615074	0.209009	-0.302716	-0.47827	0.272248	0.185288	-0.138351	0.28457	-0.194526	-0.0746604	-0.12267	-0.475514	-0.313611	-0.0805094	0.124358	0.0300088	-0.456856	-0.397823	0.0128511	0.0128685	-0.0228217	-0.588808	-0.0834792	-0.0451457	0.0874999	-0.322906	-0.0231476	-0.482344	-0.640452	0.142902	-0.178457	0.144312	0.19415	0.442832	0.0768702	0.0442332	-0.588	0.340308	0.0526963	-0.508544	-0.184867	-0.518781	-0.339636
0.4330708661417323	-0.495614	-0.06122	0.486144	-0.316778	-0.0685024	-0.342528	-0.0718451	0.178515	-0.311342	-0.484778	0.253443	0.165273	-0.176724	0.233931	-0.20533	-0.0924499	-0.131175	-0.485759	-0.336431	-0.103094	0.115807	0.017864	-0.479704	-0.421821	0.0105651	-0.0377298	-0.0383431	-0.594256	-0.111763	-0.0491462	0.0752723	-0.33993	-0.0257047	-0.497676	-0.625718	0.112895	-0.19892	0.104985	0.177537	0.440685	0.0783255	0.0348711	-0.581317	0.328054	0.0274859	-0.505423	-0.193499	-0.540906	-0.34407
0.44291338582677164	-0.504866	-0.0867716	0.562596	-0.351076	-0.0648681	-0.364387	-0.0816106	0.147717	-0.317982	-0.490332	0.232381	0.144614	-0.215216	0.184631	-0.213613	-0.108812	-0.138142	-0.493763	-0.358562	-0.122545	0.109766	0.00716229	-0.501472	-0.443553	0.00730617	-0.0830581	-0.0531759	-0.596725	-0.13803	-0.053606	0.0648896	-0.355962	-0.0265729	-0.510446	-0.610265	0.083609	-0.219906	0.0666704	0.158601	0.436439	0.0796183	0.0240408	-0.572396	0.318693	0.00243852	-0.501158	-0.200858	-0.561605	-0.346294
0.452755905511811	-0.51112	-0.11149	0.638817	-0.380472	-0.0630061	-0.382488	-0.0911178	0.116956	-0.322931	-0.49472	0.20934	0.123534	-0.25329	0.137035	-0.219875	-0.123517	-0.143733	-0.499879	-0.37982	-0.138134	0.106075	-0.00221926	-0.522118	-0.463757	0.00285105	-0.122222	-0.0677355	-0.596592	-0.162322	-0.0584371	0.0568037	-0.371323	-0.0268075	-0.520252	-0.593768	0.0550493	-0.240942	0.0298839	0.137028	0.43075	0.0796937	0.0120612	-0.561377	0.312159	-0.0223567	-0.495119	-0.206939	-0.58032	-0.347
0.4625984251968504	-0.51431	-0.135002	0.713485	-0.404763	-0.0625474	-0.396066	-0.100008	0.0869589	-0.326364	-0.497952	0.184595	0.102516	-0.290098	0.0920353	-0.224354	-0.136652	-0.148469	-0.504469	-0.399843	-0.150679	0.105155	-0.0106251	-0.540995	-0.48201	-0.00268563	-0.154846	-0.0816653	-0.594	-0.184747	-0.0636236	0.0509553	-0.385815	-0.0266065	-0.527181	-0.576207	0.0271681	-0.262009	-0.00414529	0.113343	0.423764	0.0781389	-0.00096055	-0.549126	0.307678	-0.0473043	-0.48784	-0.212295	-0.596651	-0.346298
0.47244094488188976	-0.515088	-0.156704	0.784965	-0.424442	-0.0633268	-0.404774	-0.108892	0.0580671	-0.328905	-0.500745	0.1585	0.0819368	-0.325579	0.0499921	-0.2273	-0.148473	-0.152416	-0.507345	-0.418238	-0.160573	0.106321	-0.0188247	-0.558133	-0.498289	-0.00960635	-0.180547	-0.0947538	-0.588817	-0.206042	-0.0695073	0.0470031	-0.399138	-0.0268219	-0.530963	-0.557909	0.000615758	-0.283222	-0.0357135	0.0871407	0.416194	0.074857	-0.0151672	-0.536133	0.305317	-0.0722421	-0.479742	-0.217371	-0.611085	-0.343333
0.4822834645669291	-0.513605	-0.175887	0.852805	-0.439767	-0.0656354	-0.408778	-0.118605	0.0303186	-0.330474	-0.502996	0.132162	0.0618366	-0.35963	0.0105614	-0.228935	-0.158869	-0.15558	-0.508429	-0.435139	-0.167871	0.108799	-0.0272335	-0.573536	-0.512692	-0.0190816	-0.200283	-0.107656	-0.581133	-0.226388	-0.0759806	0.0456841	-0.411319	-0.0284904	-0.53183	-0.538785	-0.0247399	-0.304449	-0.0647359	0.0587961	0.40796	0.0701511	-0.0310925	-0.522261	0.304038	-0.0965948	-0.470721	-0.222324	-0.624057	-0.339295
0.4921259842519685	-0.509955	-0.191497	0.916118	-0.451376	-0.0700826	-0.408291	-0.128756	0.00421141	-0.33153	-0.50507	0.105907	0.0422762	-0.392835	-0.026425	-0.229835	-0.167943	-0.158272	-0.507746	-0.450383	-0.172462	0.11278	-0.0362687	-0.586589	-0.524897	-0.0308423	-0.214883	-0.119948	-0.571142	-0.245175	-0.0827017	0.047167	-0.422495	-0.0317871	-0.5299	-0.518689	-0.0495989	-0.325146	-0.0911839	0.0284158	0.400018	0.0632918	-0.0485284	-0.508088	0.30335	-0.120357	-0.460598	-0.227171	-0.63534	-0.334002
0.5019685039370079	-0.504383	-0.203826	0.973989	-0.459432	-0.0768058	-0.404009	-0.138332	-0.0198596	-0.332391	-0.507158	0.0799758	0.0237228	-0.424532	-0.061188	-0.230579	-0.176041	-0.160157	-0.505295	-0.463933	-0.174769	0.118477	-0.0459484	-0.59651	-0.534247	-0.044198	-0.224521	-0.131586	-0.558884	-0.261691	-0.0893067	0.0510413	-0.432262	-0.0375272	-0.525315	-0.497818	-0.0738778	-0.345354	-0.115314	-0.00319912	0.393293	0.054548	-0.0665126	-0.493804	0.302493	-0.142314	-0.44974	-0.231665	-0.645595	-0.326961
0.5118110236220472	-0.496889	-0.213089	1.02564	-0.464552	-0.086045	-0.395747	-0.147706	-0.0420199	-0.332869	-0.508787	0.0550773	0.00690839	-0.454081	-0.0932519	-0.231437	-0.183428	-0.161734	-0.500992	-0.476066	-0.175147	0.125222	-0.0562662	-0.603261	-0.541371	-0.0595135	-0.229476	-0.14302	-0.544095	-0.275948	-0.0955385	0.0568935	-0.440445	-0.0459318	-0.518568	-0.476274	-0.0968244	-0.365073	-0.136502	-0.0351609	0.388271	0.0440535	-0.0844256	-0.479326	0.301207	-0.162426	-0.438117	-0.235372	-0.654753	-0.318188
0.5216535433070866	-0.487963	-0.219392	1.07056	-0.467191	-0.0975557	-0.384146	-0.156319	-0.0620896	-0.33326	-0.510669	0.0311919	-0.00727029	-0.481531	-0.122055	-0.232061	-0.189634	-0.163338	-0.495129	-0.486676	-0.174152	0.132436	-0.068004	-0.606593	-0.546124	-0.0769111	-0.230318	-0.153898	-0.527085	-0.288176	-0.10183	0.064601	-0.447593	-0.0567964	-0.509525	-0.454802	-0.118074	-0.384378	-0.154629	-0.0665666	0.385074	0.031614	-0.101912	-0.465151	0.298544	-0.181327	-0.425119	-0.238962	-0.662654	-0.307667
0.5314960629921259	-0.478044	-0.223214	1.10793	-0.468491	-0.111477	-0.369383	-0.163605	-0.0801063	-0.333318	-0.513085	0.00920867	-0.0188378	-0.506198	-0.147446	-0.23286	-0.194826	-0.164884	-0.487749	-0.496138	-0.171439	0.139889	-0.0814534	-0.607044	-0.548192	-0.095569	-0.227276	-0.1642	-0.508236	-0.298246	-0.108067	0.0731083	-0.454204	-0.0698343	-0.498686	-0.434094	-0.13799	-0.403081	-0.170265	-0.0968466	0.383586	0.017917	-0.118314	-0.452244	0.294145	-0.19847	-0.411365	-0.242859	-0.668987	-0.295186
0.5413385826771654	-0.467586	-0.225232	1.13757	-0.469384	-0.126887	-0.351783	-0.169849	-0.0960972	-0.333428	-0.516108	-0.0100368	-0.0284192	-0.528141	-0.169517	-0.233873	-0.19917	-0.166398	-0.479049	-0.504844	-0.167197	0.14707	-0.0973503	-0.604906	-0.547602	-0.115446	-0.220421	-0.174204	-0.48796	-0.306052	-0.113983	0.0828386	-0.460045	-0.0854287	-0.485767	-0.413687	-0.157039	-0.420394	-0.183925	-0.125775	0.383568	0.00337802	-0.133378	-0.439611	0.288371	-0.214443	-0.396948	-0.246873	-0.673955	-0.281422
0.5511811023622047	-0.456787	-0.225443	1.15947	-0.469807	-0.143771	-0.331867	-0.17563	-0.110285	-0.333873	-0.519366	-0.026366	-0.0360059	-0.547269	-0.18907	-0.235011	-0.202253	-0.167588	-0.468774	-0.512112	-0.162971	0.153391	-0.115837	-0.600103	-0.544367	-0.136022	-0.210046	-0.183939	-0.46666	-0.311875	-0.119286	0.0930966	-0.464764	-0.103525	-0.471046	-0.393514	-0.174776	-0.436095	-0.196284	-0.153426	0.384096	-0.0119981	-0.14685	-0.427354	0.281381	-0.229523	-0.38195	-0.251355	-0.677452	-0.266855
0.5610236220472441	-0.445049	-0.223824	1.17366	-0.469858	-0.162027	-0.310035	-0.180515	-0.122705	-0.334484	-0.522581	-0.0403735	-0.0420307	-0.562991	-0.206161	-0.236396	-0.20464	-0.168663	-0.456842	-0.518139	-0.159077	0.158152	-0.13594	-0.592783	-0.538459	-0.157445	-0.197256	-0.193457	-0.444647	-0.314952	-0.124438	0.103708	-0.468979	-0.123405	-0.455079	-0.373894	-0.190449	-0.45113	-0.207458	-0.17968	0.384657	-0.0277484	-0.158726	-0.415603	0.273234	-0.244231	-0.366007	-0.255989	-0.679118	-0.251307
0.5708661417322834	-0.431951	-0.220813	1.18046	-0.469959	-0.18088	-0.286225	-0.184794	-0.13365	-0.335512	-0.525976	-0.0519488	-0.0471864	-0.576012	-0.220852	-0.237836	-0.206964	-0.169375	-0.443358	-0.523147	-0.155802	0.160798	-0.156783	-0.583551	-0.530062	-0.179397	-0.182855	-0.202484	-0.422039	-0.315048	-0.129684	0.114328	-0.473204	-0.1445	-0.438294	-0.354517	-0.204209	-0.465141	-0.217104	-0.204261	0.38448	-0.0435139	-0.168659	-0.403977	0.263387	-0.258283	-0.349304	-0.260336	-0.679578	-0.23492
0.5807086614173228	-0.418001	-0.216259	1.17957	-0.470056	-0.200375	-0.260983	-0.188672	-0.143204	-0.336894	-0.529245	-0.0608124	-0.0513214	-0.586285	-0.232759	-0.239282	-0.208346	-0.169746	-0.428685	-0.527264	-0.152868	0.161431	-0.178195	-0.572346	-0.518385	-0.201484	-0.167246	-0.210759	-0.399336	-0.313065	-0.134805	0.124334	-0.477553	-0.166384	-0.421048	-0.335393	-0.215993	-0.477703	-0.225155	-0.226905	0.383429	-0.0591427	-0.175694	-0.392289	0.251151	-0.271296	-0.331672	-0.264179	-0.679102	-0.217875
0.5905511811023622	-0.404234	-0.210069	1.17119	-0.470454	-0.219905	-0.234764	-0.191891	-0.15168	-0.338682	-0.532353	-0.066699	-0.0540712	-0.593764	-0.241766	-0.240904	-0.208701	-0.169963	-0.413277	-0.53035	-0.14976	0.16027	-0.200136	-0.558869	-0.504688	-0.2241	-0.151345	-0.218263	-0.37649	-0.309662	-0.14068	0.133958	-0.481931	-0.188636	-0.403286	-0.316961	-0.226091	-0.488328	-0.232421	-0.247503	0.381318	-0.0741435	-0.180201	-0.380222	0.236558	-0.283186	-0.313512	-0.267546	-0.67745	-0.200285
0.6003937007874016	-0.391398	-0.202474	1.1556	-0.470835	-0.239676	-0.208317	-0.194236	-0.159524	-0.340944	-0.534889	-0.0696791	-0.0556242	-0.598902	-0.247462	-0.24311	-0.208777	-0.170243	-0.397265	-0.532481	-0.147337	0.157207	-0.222229	-0.542915	-0.489255	-0.247101	-0.135527	-0.22506	-0.35339	-0.304578	-0.147921	0.14291	-0.486668	-0.210428	-0.384612	-0.299351	-0.235532	-0.496995	-0.23829	-0.266223	0.378537	-0.0890633	-0.182846	-0.367464	0.2197	-0.293845	-0.294977	-0.27024	-0.675235	-0.182723
0.610236220472441	-0.379958	-0.193831	1.13326	-0.470908	-0.259293	-0.181997	-0.196082	-0.166553	-0.343325	-0.536353	-0.070762	-0.0556672	-0.601258	-0.250521	-0.245898	-0.208493	-0.171289	-0.380231	-0.533797	-0.145169	0.152244	-0.244134	-0.524594	-0.472027	-0.269669	-0.120111	-0.231397	-0.330311	-0.297528	-0.155772	0.150372	-0.491755	-0.231226	-0.365215	-0.282741	-0.244697	-0.503412	-0.242703	-0.282754	0.374597	-0.103348	-0.183673	-0.353958	0.200976	-0.303981	-0.276335	-0.272187	-0.672003	-0.165236
0.6200787401574803	-0.370137	-0.184111	1.10509	-0.470451	-0.278386	-0.156762	-0.197622	-0.171845	-0.346016	-0.536695	-0.0697716	-0.0544883	-0.60183	-0.25161	-0.248457	-0.208473	-0.172839	-0.362358	-0.534462	-0.142763	0.145471	-0.265216	-0.504083	-0.452445	-0.291582	-0.105697	-0.237153	-0.307797	-0.289088	-0.163767	0.156894	-0.497072	-0.250659	-0.345684	-0.266714	-0.253118	-0.507579	-0.245194	-0.297484	0.369021	-0.115826	-0.183648	-0.339295	0.18101	-0.313712	-0.257964	-0.273	-0.667035	-0.148122
0.6299212598425197	-0.361	-0.173752	1.07182	-0.46986	-0.296209	-0.133244	-0.199087	-0.17583	-0.349233	-0.535952	-0.0666739	-0.0520376	-0.600948	-0.250465	-0.250748	-0.209176	-0.174946	-0.344095	-0.534696	-0.141045	0.13704	-0.285434	-0.480968	-0.431818	-0.313172	-0.0925855	-0.242114	-0.286274	-0.280232	-0.171301	0.161488	-0.502241	-0.268493	-0.326552	-0.250968	-0.26067	-0.509907	-0.246079	-0.310489	0.361447	-0.126475	-0.182912	-0.323487	0.160237	-0.323593	-0.240085	-0.272558	-0.66126	-0.131547
0.639763779527559	-0.352381	-0.162601	1.03478	-0.46976	-0.312235	-0.11192	-0.200355	-0.178861	-0.352576	-0.534099	-0.0617024	-0.0483958	-0.599029	-0.248337	-0.252585	-0.210794	-0.177637	-0.325695	-0.534251	-0.139878	0.127094	-0.305046	-0.455885	-0.410407	-0.334025	-0.08035	-0.246412	-0.265671	-0.271125	-0.178193	0.163768	-0.506679	-0.284659	-0.307463	-0.235143	-0.267207	-0.510179	-0.246104	-0.322024	0.351917	-0.135625	-0.181109	-0.306308	0.13864	-0.333553	-0.222476	-0.270557	-0.654826	-0.115665
0.6496062992125984	-0.345177	-0.150861	0.994351	-0.469854	-0.327058	-0.0931706	-0.201379	-0.180808	-0.355801	-0.531455	-0.0554149	-0.0432918	-0.595841	-0.245441	-0.254051	-0.213867	-0.180424	-0.307215	-0.532757	-0.139004	0.115761	-0.32423	-0.42926	-0.388191	-0.353944	-0.0685963	-0.249679	-0.245456	-0.262254	-0.185164	0.163504	-0.510191	-0.299342	-0.288881	-0.219128	-0.273277	-0.507929	-0.245222	-0.331951	0.34054	-0.143291	-0.178435	-0.287762	0.116282	-0.343406	-0.205571	-0.268121	-0.647675	-0.100806
0.6594488188976377	-0.339042	-0.138149	0.950562	-0.470003	-0.340519	-0.0770908	-0.202353	-0.18165	-0.359111	-0.528637	-0.0486122	-0.0374734	-0.590928	-0.241721	-0.255188	-0.218331	-0.18349	-0.288344	-0.530348	-0.138795	0.103521	-0.342989	-0.401974	-0.365053	-0.372445	-0.0575684	-0.252113	-0.226079	-0.253663	-0.192117	0.161026	-0.512514	-0.311963	-0.270693	-0.202713	-0.278991	-0.503371	-0.243382	-0.339478	0.327563	-0.148897	-0.175497	-0.268548	0.0938189	-0.352836	-0.189352	-0.26469	-0.639847	-0.0876932
0.6692913385826772	-0.334075	-0.124161	0.903788	-0.470245	-0.352142	-0.063721	-0.203195	-0.181641	-0.36227	-0.525165	-0.0409219	-0.0310691	-0.584124	-0.237225	-0.256175	-0.224482	-0.186833	-0.2692	-0.527122	-0.139399	0.0909024	-0.361058	-0.374488	-0.341577	-0.389	-0.0472514	-0.253491	-0.207761	-0.24462	-0.199325	0.156945	-0.514073	-0.322209	-0.252821	-0.185841	-0.28375	-0.49664	-0.240764	-0.345478	0.313505	-0.153163	-0.172357	-0.248763	0.0712067	-0.361973	-0.174057	-0.25961	-0.631312	-0.0765471
0.6791338582677166	-0.329995	-0.108794	0.855604	-0.470409	-0.360672	-0.0533358	-0.203847	-0.180844	-0.364535	-0.520678	-0.0326028	-0.0245874	-0.576362	-0.232407	-0.256843	-0.231934	-0.190826	-0.250059	-0.523199	-0.14098	0.0779007	-0.377973	-0.346701	-0.318111	-0.403215	-0.0382049	-0.253393	-0.190812	-0.23492	-0.206114	0.150475	-0.515126	-0.329947	-0.235029	-0.168965	-0.287465	-0.488636	-0.237925	-0.350147	0.299177	-0.1564	-0.168548	-0.228747	0.0492043	-0.370939	-0.159693	-0.253114	-0.622197	-0.0672817
0.6889763779527559	-0.326408	-0.0921514	0.806117	-0.470247	-0.365851	-0.0460535	-0.204384	-0.179608	-0.365846	-0.514669	-0.0240972	-0.0184706	-0.567983	-0.226979	-0.257006	-0.240643	-0.195159	-0.230711	-0.51851	-0.143802	0.0647019	-0.39378	-0.319302	-0.295471	-0.414893	-0.0302462	-0.251464	-0.17531	-0.224902	-0.211764	0.141353	-0.516111	-0.334996	-0.217052	-0.152626	-0.290874	-0.479948	-0.235228	-0.352278	0.284259	-0.158075	-0.164512	-0.208756	0.0282168	-0.379613	-0.146223	-0.245806	-0.612652	-0.0593271
0.6988188976377953	-0.323441	-0.0746599	0.756651	-0.469582	-0.368059	-0.0417957	-0.205561	-0.177937	-0.366524	-0.507366	-0.015374	-0.0129641	-0.558839	-0.220785	-0.256207	-0.250638	-0.199629	-0.211192	-0.512664	-0.147858	0.0514143	-0.408087	-0.292118	-0.273835	-0.423694	-0.0228375	-0.248106	-0.160903	-0.215101	-0.216028	0.129965	-0.51645	-0.33787	-0.199256	-0.136598	-0.294447	-0.470555	-0.232736	-0.351895	0.269369	-0.15721	-0.160653	-0.189323	0.00818757	-0.388131	-0.133569	-0.23745	-0.602714	-0.0525253
0.7086614173228346	-0.321679	-0.0565967	0.708133	-0.467953	-0.366568	-0.0400604	-0.207567	-0.175871	-0.366499	-0.499457	-0.00626071	-0.00821096	-0.549039	-0.21482	-0.254555	-0.261191	-0.204107	-0.191739	-0.505642	-0.153174	0.0379761	-0.420612	-0.265454	-0.253457	-0.429071	-0.0160694	-0.243293	-0.147598	-0.205748	-0.217404	0.116365	-0.515928	-0.338917	-0.182566	-0.119973	-0.298294	-0.460606	-0.230512	-0.348765	0.254376	-0.153244	-0.156863	-0.170816	-0.0109929	-0.396355	-0.121781	-0.228037	-0.592555	-0.0464742
0.718503937007874	-0.320813	-0.0386967	0.66065	-0.465508	-0.361146	-0.041083	-0.20966	-0.173307	-0.365673	-0.490975	0.00320359	-0.00395063	-0.53848	-0.209452	-0.252404	-0.271383	-0.20814	-0.17265	-0.497631	-0.159747	0.0242176	-0.431409	-0.239268	-0.234911	-0.431381	-0.0102938	-0.237104	-0.135126	-0.19688	-0.216094	0.100793	-0.514352	-0.338658	-0.167569	-0.102992	-0.302068	-0.450189	-0.228537	-0.343576	0.23931	-0.146508	-0.152774	-0.153008	-0.0295079	-0.403972	-0.11084	-0.217027	-0.582308	-0.041088
0.7283464566929134	-0.320289	-0.0207621	0.615085	-0.462124	-0.353114	-0.0440287	-0.211118	-0.170666	-0.364309	-0.482281	0.0127376	-3.31642e-05	-0.527054	-0.204567	-0.250013	-0.281373	-0.211687	-0.154125	-0.48906	-0.167597	0.0101557	-0.440618	-0.213515	-0.217789	-0.431064	-0.00597864	-0.229973	-0.12341	-0.188201	-0.212162	0.0831303	-0.511736	-0.337222	-0.153501	-0.0855166	-0.306272	-0.439204	-0.226656	-0.336599	0.224468	-0.137649	-0.148952	-0.135935	-0.0475083	-0.410968	-0.100453	-0.204075	-0.571568	-0.0363852
0.7381889763779528	-0.319593	-0.00295011	0.571574	-0.457532	-0.342762	-0.0487664	-0.212188	-0.168696	-0.362805	-0.473415	0.023057	0.00337711	-0.515334	-0.200252	-0.247547	-0.290852	-0.214695	-0.135889	-0.479983	-0.17652	-0.00390671	-0.448673	-0.1883	-0.202098	-0.428689	-0.00295565	-0.222106	-0.112302	-0.179854	-0.205751	0.0640827	-0.508146	-0.334765	-0.140102	-0.0679443	-0.310606	-0.427983	-0.224321	-0.328143	0.20975	-0.127392	-0.144948	-0.119187	-0.065767	-0.416874	-0.0904112	-0.189016	-0.559671	-0.0318379
0.7480314960629921	-0.318123	0.0144413	0.530079	-0.451765	-0.330441	-0.0556275	-0.21281	-0.167273	-0.361481	-0.463837	0.0341339	0.00638058	-0.503913	-0.196457	-0.24522	-0.299779	-0.217597	-0.117574	-0.471009	-0.185793	-0.0177911	-0.455188	-0.16424	-0.186932	-0.424586	-0.000971669	-0.213416	-0.101635	-0.171669	-0.197069	0.0437957	-0.502694	-0.331249	-0.127881	-0.0499678	-0.314265	-0.416225	-0.221675	-0.31795	0.195519	-0.115965	-0.141047	-0.102154	-0.0842358	-0.421016	-0.0801266	-0.173015	-0.546601	-0.0277757
0.7578740157480315	-0.315455	0.0319661	0.490824	-0.444724	-0.315796	-0.0639801	-0.212796	-0.165979	-0.360219	-0.453283	0.04628	0.00872643	-0.493417	-0.193486	-0.242876	-0.307739	-0.220777	-0.099392	-0.462023	-0.196197	-0.0315857	-0.460251	-0.141882	-0.172483	-0.418972	-0.000180517	-0.203869	-0.0917397	-0.16348	-0.187073	0.0223496	-0.495265	-0.326024	-0.116754	-0.0312669	-0.317331	-0.404615	-0.218529	-0.306077	0.18257	-0.103596	-0.137516	-0.085121	-0.102931	-0.423559	-0.0692338	-0.155901	-0.532667	-0.024362
0.7677165354330708	-0.31127	0.049011	0.453876	-0.436182	-0.299618	-0.073049	-0.212136	-0.164601	-0.358627	-0.441889	0.0588972	0.0107699	-0.483745	-0.1914	-0.240682	-0.313976	-0.224138	-0.0812747	-0.453102	-0.207101	-0.0451545	-0.46358	-0.120821	-0.158883	-0.411671	0.000412724	-0.194024	-0.0829673	-0.155252	-0.176581	-4.87822e-06	-0.486129	-0.319863	-0.106836	-0.0118828	-0.320014	-0.39319	-0.214928	-0.293905	0.171078	-0.0905273	-0.133772	-0.0686694	-0.120987	-0.424795	-0.0572849	-0.137891	-0.517783	-0.0215097
0.7775590551181102	-0.306425	0.0652526	0.419128	-0.426951	-0.282664	-0.0826423	-0.21129	-0.162782	-0.357025	-0.43006	0.0712488	0.0123736	-0.475037	-0.189612	-0.239164	-0.319196	-0.227591	-0.0632636	-0.444279	-0.21861	-0.0587469	-0.464741	-0.100899	-0.145816	-0.403198	0.00113071	-0.184404	-0.0751687	-0.146417	-0.165135	-0.0231715	-0.475496	-0.312972	-0.0978692	0.00742293	-0.322909	-0.381751	-0.211112	-0.282444	0.160993	-0.0765789	-0.130103	-0.0531995	-0.137856	-0.425087	-0.044484	-0.119598	-0.50204	-0.0191505
0.7874015748031495	-0.300997	0.0808357	0.386857	-0.417177	-0.264985	-0.0924376	-0.210684	-0.160556	-0.355905	-0.418102	0.0832218	0.0136894	-0.467222	-0.188184	-0.238074	-0.323957	-0.230476	-0.0457495	-0.435896	-0.230899	-0.0722549	-0.464163	-0.0823534	-0.1337	-0.394282	0.00174365	-0.175066	-0.0682835	-0.137459	-0.152812	-0.0475978	-0.463529	-0.305222	-0.0898797	0.0259906	-0.326164	-0.369523	-0.207821	-0.27211	0.151938	-0.0616086	-0.126697	-0.0388719	-0.153488	-0.42471	-0.0315003	-0.100844	-0.486252	-0.0170065
0.797244094488189	-0.294818	0.0954092	0.356471	-0.407135	-0.247346	-0.102241	-0.209667	-0.15829	-0.355444	-0.405587	0.0943036	0.0150128	-0.460261	-0.186466	-0.237031	-0.328097	-0.23306	-0.0283041	-0.42782	-0.243445	-0.085427	-0.461799	-0.0650782	-0.122685	-0.384694	0.00169758	-0.166384	-0.0619672	-0.128107	-0.139707	-0.0731822	-0.450554	-0.296505	-0.0825216	0.0438968	-0.330082	-0.356741	-0.204683	-0.262724	0.1437	-0.045696	-0.123787	-0.0251081	-0.167533	-0.423796	-0.0181613	-0.0818941	-0.470517	-0.0151512
0.8070866141732284	-0.288074	0.108946	0.32786	-0.39666	-0.230017	-0.111889	-0.208055	-0.156091	-0.355453	-0.392784	0.104172	0.0162415	-0.453949	-0.184431	-0.23644	-0.331409	-0.235521	-0.0114873	-0.420506	-0.256075	-0.0981632	-0.458471	-0.0491668	-0.112378	-0.374251	0.00102034	-0.15856	-0.0557722	-0.118486	-0.127052	-0.0994333	-0.436372	-0.286899	-0.0760215	0.0615452	-0.334902	-0.344061	-0.201661	-0.254404	0.135654	-0.0290816	-0.120498	-0.01152	-0.180448	-0.422028	-0.00464611	-0.0636405	-0.45475	-0.0136321
0.8169291338582677	-0.280866	0.121686	0.300698	-0.385949	-0.213053	-0.120952	-0.206119	-0.154017	-0.355528	-0.379481	0.112853	0.0175448	-0.447649	-0.182979	-0.236515	-0.33429	-0.237386	0.00435102	-0.413925	-0.267642	-0.110652	-0.454056	-0.0346937	-0.10241	-0.361945	-1.0584e-05	-0.15133	-0.049873	-0.109238	-0.11502	-0.125892	-0.42147	-0.276576	-0.0701615	0.0790449	-0.340588	-0.331472	-0.198796	-0.247027	0.127367	-0.0123454	-0.11654	0.00231287	-0.192306	-0.419442	0.00915829	-0.0462605	-0.438822	-0.0120851
0.8267716535433071	-0.27355	0.133942	0.275483	-0.37517	-0.196318	-0.129398	-0.204066	-0.152026	-0.35559	-0.365808	0.119929	0.0190394	-0.441472	-0.181949	-0.237762	-0.336815	-0.238752	0.0190303	-0.407901	-0.276845	-0.12298	-0.448047	-0.0209428	-0.0936451	-0.348367	-0.000993163	-0.144032	-0.0442642	-0.100181	-0.102944	-0.152055	-0.406368	-0.265645	-0.065339	0.096177	-0.347209	-0.319519	-0.196416	-0.240512	0.118997	0.00374043	-0.112409	0.0165323	-0.202939	-0.415568	0.0234491	-0.0297799	-0.422582	-0.0102373
0.8366141732283464	-0.266351	0.145427	0.251931	-0.363978	-0.180201	-0.137138	-0.201659	-0.151041	-0.355599	-0.351585	0.125584	0.0206414	-0.434731	-0.181009	-0.240318	-0.338758	-0.240022	0.0325284	-0.40268	-0.283495	-0.13487	-0.441051	-0.00768963	-0.0867709	-0.334343	-0.0023161	-0.13722	-0.0387949	-0.0915315	-0.0908561	-0.177668	-0.390688	-0.254399	-0.0616284	0.112544	-0.354226	-0.308224	-0.194508	-0.234676	0.110982	0.0188437	-0.108467	0.0305409	-0.211798	-0.41076	0.0378262	-0.0140883	-0.406099	-0.00783465
0.8464566929133858	-0.259304	0.155769	0.229622	-0.353391	-0.16542	-0.144056	-0.199592	-0.151259	-0.355496	-0.336943	0.129962	0.0221311	-0.427523	-0.180109	-0.243643	-0.339733	-0.242182	0.0448442	-0.398506	-0.288555	-0.145557	-0.433763	0.00520092	-0.0818583	-0.320539	-0.00405783	-0.13109	-0.0333884	-0.0834571	-0.0787242	-0.202641	-0.374622	-0.243643	-0.0590657	0.128456	-0.361913	-0.297879	-0.192896	-0.229084	0.103084	0.0326616	-0.104992	0.0441214	-0.218798	-0.405049	0.0521442	0.000422769	-0.389852	-0.00435118
0.8562992125984252	-0.252888	0.164907	0.208283	-0.342768	-0.152097	-0.150197	-0.198227	-0.152248	-0.355297	-0.322216	0.132936	0.0234609	-0.420135	-0.178859	-0.247187	-0.33942	-0.244155	0.0565052	-0.394946	-0.291228	-0.154979	-0.425532	0.0173425	-0.0786234	-0.307124	-0.00601441	-0.12611	-0.0278997	-0.0757413	-0.0674138	-0.226034	-0.358791	-0.233604	-0.0575445	0.143675	-0.3699	-0.288614	-0.191171	-0.222923	0.0952976	0.0452327	-0.101419	0.0565976	-0.224185	-0.398724	0.0659302	0.0135351	-0.373529	0.000929289
0.8661417322834646	-0.247736	0.172713	0.188372	-0.331946	-0.13991	-0.155929	-0.197403	-0.154059	-0.354934	-0.30752	0.134515	0.0245401	-0.412776	-0.177021	-0.250836	-0.337993	-0.24694	0.0670964	-0.391407	-0.291865	-0.163073	-0.416438	0.028454	-0.0770687	-0.293526	-0.00771387	-0.122252	-0.0225952	-0.0684424	-0.0576897	-0.247755	-0.34331	-0.223327	-0.0570709	0.158072	-0.377329	-0.279718	-0.189081	-0.215837	0.0882443	0.0566951	-0.0977776	0.0679548	-0.22796	-0.391543	0.0785576	0.0252608	-0.35804	0.00777696
0.8759842519685039	-0.243314	0.178932	0.169558	-0.321778	-0.128631	-0.160848	-0.196819	-0.157119	-0.353876	-0.29276	0.135048	0.0253685	-0.405614	-0.174319	-0.254504	-0.335353	-0.249707	0.0762085	-0.387623	-0.290798	-0.169444	-0.406996	0.0379565	-0.0767339	-0.279843	-0.00967492	-0.118634	-0.0174244	-0.0613294	-0.0492029	-0.267102	-0.327678	-0.212453	-0.0576003	0.171774	-0.38401	-0.270722	-0.187122	-0.207114	0.0817315	0.0665095	-0.094077	0.0785885	-0.229911	-0.383267	0.089764	0.0354396	-0.343665	0.0164948
0.8858267716535433	-0.240504	0.183926	0.151979	-0.312599	-0.118658	-0.164759	-0.196075	-0.16128	-0.351636	-0.277587	0.134166	0.025275	-0.398358	-0.171015	-0.257993	-0.332078	-0.251747	0.0840559	-0.383461	-0.288286	-0.174276	-0.397057	0.0461439	-0.0767777	-0.266496	-0.0117448	-0.115665	-0.0125053	-0.0541331	-0.0423169	-0.283394	-0.312348	-0.201348	-0.0590569	0.184616	-0.390786	-0.261541	-0.184945	-0.197126	0.0753182	0.0740253	-0.0904229	0.0881971	-0.230342	-0.374272	0.0995408	0.0444858	-0.330178	0.027027
0.8956692913385826	-0.239533	0.187438	0.135693	-0.303893	-0.110311	-0.167243	-0.195081	-0.165888	-0.349111	-0.262727	0.131989	0.023919	-0.390908	-0.167088	-0.261177	-0.32905	-0.253731	0.0907708	-0.379023	-0.284523	-0.177279	-0.386924	0.0534902	-0.0767981	-0.253476	-0.0139568	-0.113436	-0.00849038	-0.0472972	-0.0375744	-0.296662	-0.297972	-0.190212	-0.0617952	0.1968	-0.396579	-0.252239	-0.182092	-0.186092	0.0685012	0.0793235	-0.0862934	0.0969932	-0.228861	-0.364042	0.108079	0.0525537	-0.316945	0.0394701
0.905511811023622	-0.240365	0.188846	0.120599	-0.295789	-0.103119	-0.16838	-0.194273	-0.17148	-0.346337	-0.248109	0.127959	0.0209776	-0.3835	-0.162702	-0.264333	-0.326272	-0.25519	0.0963386	-0.374244	-0.279899	-0.17846	-0.377081	0.0597743	-0.0767305	-0.240312	-0.0165616	-0.111501	-0.0058495	-0.0408142	-0.0352932	-0.30647	-0.284781	-0.17899	-0.0662011	0.208412	-0.401046	-0.242571	-0.179042	-0.174296	0.0618279	0.0823593	-0.0810349	0.105056	-0.225656	-0.352914	0.115696	0.0591237	-0.304287	0.0535725
0.9153543307086615	-0.242386	0.188108	0.10702	-0.288157	-0.0970381	-0.168773	-0.193061	-0.17864	-0.343075	-0.233571	0.122074	0.0173058	-0.376016	-0.15854	-0.267321	-0.323284	-0.256212	0.100925	-0.368545	-0.275015	-0.178318	-0.367852	0.0648004	-0.0763225	-0.227911	-0.0195959	-0.110531	-0.00464663	-0.0344946	-0.0351396	-0.312755	-0.272352	-0.168044	-0.0718493	0.219777	-0.40435	-0.232681	-0.175594	-0.161458	0.0558076	0.0835801	-0.0741881	0.112183	-0.220303	-0.341591	0.122647	0.0635955	-0.292571	0.0684419
0.9251968503937008	-0.244968	0.185843	0.0948391	-0.281268	-0.0921518	-0.168473	-0.191422	-0.187186	-0.339617	-0.218756	0.115642	0.0129746	-0.367994	-0.154525	-0.27026	-0.319877	-0.257113	0.105022	-0.362005	-0.269906	-0.17654	-0.358869	0.0688421	-0.0756097	-0.215923	-0.0229478	-0.110618	-0.0045729	-0.0280171	-0.0369579	-0.31587	-0.260526	-0.157087	-0.0783551	0.230422	-0.406221	-0.22308	-0.171743	-0.14767	0.0509185	0.0833159	-0.0664327	0.11829	-0.213301	-0.330505	0.129099	0.0666547	-0.282195	0.0843217
0.9350393700787402	-0.247918	0.182418	0.0845484	-0.275081	-0.0881786	-0.167439	-0.189719	-0.197293	-0.335832	-0.203611	0.108794	0.00814827	-0.359036	-0.150589	-0.273235	-0.316067	-0.257303	0.108819	-0.354922	-0.264568	-0.173025	-0.350144	0.072211	-0.074704	-0.205104	-0.0270616	-0.111416	-0.005566	-0.0211773	-0.0405079	-0.315834	-0.248881	-0.146188	-0.0849698	0.239811	-0.406383	-0.213321	-0.167261	-0.132936	0.0468197	0.0817891	-0.0583466	0.123445	-0.205755	-0.319397	0.135207	0.0684345	-0.273337	0.101052
0.9448818897637795	-0.25109	0.178461	0.0767984	-0.269264	-0.0847135	-0.165831	-0.188749	-0.20845	-0.33164	-0.188611	0.101473	0.0027119	-0.349398	-0.146793	-0.276159	-0.312086	-0.255859	0.112664	-0.347657	-0.258592	-0.168301	-0.341035	0.0751872	-0.0735605	-0.195411	-0.032436	-0.11284	-0.00741359	-0.0140744	-0.0451195	-0.312969	-0.238028	-0.136013	-0.0910876	0.248121	-0.4052	-0.203532	-0.161097	-0.117161	0.043726	0.0792603	-0.049756	0.127043	-0.197602	-0.307498	0.140469	0.0691546	-0.266926	0.11828
0.9547244094488189	-0.254491	0.174804	0.0699372	-0.263705	-0.0818863	-0.163964	-0.188306	-0.220239	-0.326791	-0.173773	0.094002	-0.00293438	-0.3392	-0.143509	-0.278991	-0.307609	-0.252967	0.117288	-0.339933	-0.251938	-0.162423	-0.331819	0.0773652	-0.0724504	-0.186405	-0.0390377	-0.115065	-0.00960509	-0.00702706	-0.0507658	-0.307704	-0.227366	-0.127011	-0.0964465	0.255528	-0.403676	-0.193673	-0.153518	-0.100841	0.042097	0.0751432	-0.0411462	0.128929	-0.188784	-0.295113	0.145031	0.0682321	-0.263063	0.135388
0.9645669291338582	-0.257718	0.171255	0.0641396	-0.258783	-0.0800038	-0.161844	-0.18885	-0.232705	-0.320885	-0.159092	0.0872149	-0.00900637	-0.328263	-0.141263	-0.281468	-0.302435	-0.248552	0.123036	-0.331953	-0.24484	-0.155487	-0.322518	0.0781842	-0.0712899	-0.177734	-0.0465825	-0.117822	-0.011598	-6.59781e-05	-0.0577023	-0.300595	-0.21674	-0.119342	-0.101192	0.262027	-0.402031	-0.184104	-0.145722	-0.0846435	0.0418062	0.0693996	-0.0333068	0.131129	-0.179177	-0.282604	0.149616	0.06637	-0.260935	0.152028
0.9744094488188976	-0.260236	0.16847	0.0590727	-0.25442	-0.0789371	-0.159204	-0.190668	-0.245512	-0.314025	-0.144669	0.0813777	-0.0152781	-0.317133	-0.139817	-0.283515	-0.296477	-0.24323	0.129972	-0.323746	-0.237625	-0.147876	-0.313493	0.0785553	-0.0701739	-0.170263	-0.0547953	-0.121388	-0.0129492	0.00683637	-0.0658133	-0.291626	-0.206081	-0.112938	-0.104586	0.267444	-0.40057	-0.175629	-0.13681	-0.068647	0.0419884	0.0622977	-0.0263799	0.133777	-0.168857	-0.270105	0.153798	0.0642092	-0.260612	0.167922
0.984251968503937	-0.261786	0.16583	0.0544337	-0.250253	-0.0785034	-0.155907	-0.193043	-0.258015	-0.306007	-0.130264	0.0768734	-0.0218478	-0.305649	-0.139491	-0.285396	-0.289413	-0.236862	0.13774	-0.31591	-0.230671	-0.139834	-0.304829	0.0786784	-0.0698388	-0.16425	-0.0626741	-0.125242	-0.0140046	0.0129346	-0.0753653	-0.281204	-0.195898	-0.106699	-0.10643	0.272178	-0.398752	-0.16843	-0.126152	-0.0533077	0.042579	0.0545156	-0.0202153	0.136137	-0.158523	-0.257959	0.156895	0.0623209	-0.261582	0.183484
0.9940944881889764	-0.262639	0.163348	0.0500366	-0.246318	-0.0789948	-0.152343	-0.195749	-0.269978	-0.296887	-0.115745	0.0733107	-0.028541	-0.29424	-0.14023	-0.287423	-0.281725	-0.229129	0.146393	-0.308124	-0.223611	-0.131343	-0.296062	0.0784212	-0.0701849	-0.159198	-0.0693978	-0.129137	-0.0151769	0.0177691	-0.0860171	-0.269623	-0.186424	-0.100411	-0.107077	0.276183	-0.396249	-0.161982	-0.114206	-0.0387067	0.0436803	0.0466803	-0.0148339	0.138118	-0.148203	-0.246554	0.1591	0.060944	-0.263119	0.197836
1.0039370078740157	-0.262383	0.160775	0.045976	-0.242369	-0.0806627	-0.148742	-0.198521	-0.28055	-0.287017	-0.100736	0.0706953	-0.035264	-0.283103	-0.142623	-0.289341	-0.273284	-0.220528	0.155687	-0.30088	-0.216243	-0.122402	-0.287711	0.0774152	-0.0711753	-0.15464	-0.0754469	-0.13291	-0.0172082	0.020873	-0.0972814	-0.256901	-0.177589	-0.0942299	-0.106965	0.279246	-0.393516	-0.156719	-0.101763	-0.0252112	0.04566	0.038752	-0.00985879	0.140364	-0.138945	-0.235883	0.160817	0.0594873	-0.265197	0.210642
1.013779527559055	-0.260557	0.157354	0.0419364	-0.238507	-0.0831545	-0.145195	-0.200615	-0.289162	-0.275883	-0.0846898	0.0695066	-0.0418695	-0.27243	-0.146833	-0.290472	-0.264827	-0.211544	0.165191	-0.294449	-0.209197	-0.11367	-0.279972	0.0761647	-0.0725557	-0.149918	-0.0810302	-0.135536	-0.019283	0.0222835	-0.107664	-0.242978	-0.169591	-0.0892476	-0.105177	0.281218	-0.390742	-0.152211	-0.0885366	-0.0124663	0.0482958	0.030859	-0.00533581	0.142384	-0.131033	-0.225931	0.161879	0.0581008	-0.267626	0.221554
1.0236220472440944	-0.258044	0.153649	0.0377561	-0.235614	-0.0857581	-0.141845	-0.202197	-0.29663	-0.263448	-0.0681623	0.0699443	-0.0478799	-0.26251	-0.153233	-0.290814	-0.256806	-0.201842	0.174862	-0.288283	-0.203195	-0.104638	-0.272761	0.0747325	-0.0740387	-0.145481	-0.0862825	-0.137042	-0.0209339	0.0217122	-0.11633	-0.22849	-0.162534	-0.0867154	-0.101835	0.283128	-0.387393	-0.14882	-0.0754104	-0.000643015	0.0516731	0.0237081	-0.000535211	0.143567	-0.124087	-0.217093	0.16229	0.0574563	-0.269845	0.230475
1.0334645669291338	-0.254541	0.150359	0.0332026	-0.233159	-0.0885125	-0.138511	-0.203407	-0.302652	-0.250092	-0.0509563	0.0721085	-0.0529598	-0.253706	-0.161349	-0.290432	-0.248483	-0.19115	0.18505	-0.281938	-0.198552	-0.095067	-0.266215	0.0727419	-0.0755366	-0.141725	-0.0914695	-0.13803	-0.0222811	0.0189172	-0.123387	-0.213558	-0.156221	-0.0863215	-0.0974366	0.284661	-0.382503	-0.147151	-0.0620964	0.0103085	0.0560503	0.0175533	0.00424275	0.143968	-0.117977	-0.209284	0.162478	0.0579393	-0.271125	0.237488
1.0433070866141732	-0.250455	0.147255	0.0274878	-0.23099	-0.0909369	-0.135403	-0.204559	-0.306787	-0.236025	-0.0333082	0.0760107	-0.0570326	-0.245442	-0.170238	-0.289095	-0.239753	-0.180143	0.195582	-0.276242	-0.19405	-0.0851883	-0.260035	0.0704957	-0.0758502	-0.138863	-0.0966312	-0.138925	-0.02309	0.0137885	-0.128909	-0.198055	-0.15087	-0.0868741	-0.0924511	0.2857	-0.376668	-0.146998	-0.0491072	0.0197155	0.0611628	0.0127708	0.00850185	0.143298	-0.111821	-0.202396	0.162602	0.0596501	-0.271182	0.243119
1.0531496062992125	-0.246057	0.143679	0.0206117	-0.229496	-0.0935387	-0.132785	-0.205679	-0.309105	-0.221049	-0.0155946	0.0808108	-0.0600439	-0.23757	-0.179224	-0.286955	-0.231031	-0.169665	0.205588	-0.271469	-0.189413	-0.0753027	-0.253994	0.0682159	-0.0753608	-0.136937	-0.101754	-0.139557	-0.0234186	0.00630224	-0.133224	-0.182393	-0.145745	-0.0879381	-0.0864483	0.286649	-0.370312	-0.147691	-0.0371581	0.027486	0.0667753	0.00911981	0.0132843	0.142587	-0.106165	-0.195345	0.162734	0.0621557	-0.270056	0.246887
1.0629921259842519	-0.240879	0.139888	0.013165	-0.228881	-0.0966048	-0.131082	-0.20706	-0.309865	-0.205218	0.0024454	0.0865081	-0.0619242	-0.230102	-0.188622	-0.284405	-0.222455	-0.160026	0.214688	-0.266972	-0.184979	-0.0656841	-0.248134	0.0662124	-0.0743718	-0.136107	-0.106031	-0.139979	-0.0234652	-0.00336853	-0.136148	-0.166561	-0.140733	-0.0902171	-0.0793659	0.287704	-0.364021	-0.149051	-0.0268294	0.033093	0.0725769	0.00640115	0.018788	0.142716	-0.102032	-0.18793	0.163141	0.0644194	-0.267727	0.248938
1.0728346456692914	-0.234821	0.136134	0.00563597	-0.22926	-0.0989699	-0.129926	-0.208463	-0.309183	-0.188799	0.0206744	0.0929656	-0.0629145	-0.222559	-0.198367	-0.281592	-0.213866	-0.151604	0.222533	-0.262604	-0.181039	-0.0564201	-0.242309	0.0637534	-0.0731888	-0.136439	-0.109036	-0.140658	-0.0235594	-0.014843	-0.137357	-0.15059	-0.135712	-0.0934785	-0.0718506	0.288816	-0.358565	-0.15083	-0.0185095	0.0368391	0.0779977	0.00438183	0.0245	0.143453	-0.0987507	-0.180512	0.163836	0.0664082	-0.264299	0.248807
1.0826771653543308	-0.227554	0.132246	-0.00231738	-0.230654	-0.100334	-0.128871	-0.209809	-0.307628	-0.172395	0.0389008	0.0995241	-0.0632487	-0.215014	-0.208006	-0.278327	-0.204943	-0.145664	0.229458	-0.258569	-0.177054	-0.0474808	-0.236878	0.0613478	-0.0718839	-0.137386	-0.11078	-0.142209	-0.0235915	-0.028226	-0.136317	-0.135094	-0.131294	-0.0980822	-0.0639137	0.290637	-0.353813	-0.152716	-0.0116445	0.0395896	0.0826248	0.00338869	0.0302264	0.144064	-0.0960569	-0.172507	0.165504	0.0691336	-0.260495	0.246153
1.0925196850393701	-0.218922	0.127244	-0.010297	-0.232586	-0.100432	-0.12792	-0.210932	-0.30565	-0.15591	0.0567424	0.105952	-0.062827	-0.207055	-0.216805	-0.275207	-0.196039	-0.142744	0.235221	-0.254874	-0.173504	-0.0389022	-0.231955	0.0591532	-0.0700051	-0.137961	-0.111217	-0.14427	-0.023472	-0.0428227	-0.132551	-0.12032	-0.127465	-0.103896	-0.0553264	0.293537	-0.349069	-0.155357	-0.006561	0.0418446	0.0868851	0.00418662	0.0362139	0.145348	-0.0937087	-0.163968	0.168168	0.0725726	-0.255961	0.240511
1.1023622047244095	-0.209402	0.120715	-0.0180329	-0.234968	-0.0996019	-0.127225	-0.211319	-0.303279	-0.139455	0.0739616	0.112839	-0.0619895	-0.198853	-0.224679	-0.272109	-0.187618	-0.14234	0.239694	-0.251735	-0.169717	-0.0302903	-0.226758	0.057018	-0.0678999	-0.138081	-0.110058	-0.147249	-0.0227462	-0.0585475	-0.126675	-0.106926	-0.123975	-0.11006	-0.0469738	0.29747	-0.344634	-0.157889	-0.00309684	0.0435111	0.0906578	0.00668669	0.0421956	0.147255	-0.0920759	-0.155618	0.172057	0.0761056	-0.250484	0.232374
1.1122047244094488	-0.198761	0.11257	-0.0256995	-0.237342	-0.0983583	-0.127161	-0.210601	-0.300637	-0.123582	0.0906776	0.119292	-0.0606314	-0.190178	-0.231697	-0.268668	-0.178675	-0.144604	0.24274	-0.248636	-0.16619	-0.0222581	-0.220882	0.0547765	-0.0662469	-0.137782	-0.107616	-0.151303	-0.0216362	-0.0754618	-0.119366	-0.094904	-0.120666	-0.116028	-0.03889	0.30243	-0.340878	-0.160289	-0.000738544	0.0447674	0.0931498	0.00972679	0.0481367	0.149779	-0.0908793	-0.147545	0.177194	0.0797498	-0.243981	0.222199
1.1220472440944882	-0.186928	0.102634	-0.033277	-0.238774	-0.096112	-0.127674	-0.208646	-0.297435	-0.10842	0.107289	0.124479	-0.0585638	-0.181451	-0.238072	-0.264554	-0.170066	-0.148799	0.244699	-0.245331	-0.162778	-0.0148288	-0.214027	0.0528758	-0.0654309	-0.136668	-0.103585	-0.156605	-0.0201695	-0.0927204	-0.110433	-0.084804	-0.1181	-0.121377	-0.0310164	0.308086	-0.337803	-0.162386	0.00113249	0.0451334	0.0940918	0.0130233	0.0547627	0.153526	-0.0893675	-0.139965	0.18352	0.0834306	-0.236415	0.210857
1.1318897637795275	-0.174006	0.0909812	-0.0402154	-0.239307	-0.0927713	-0.12849	-0.206217	-0.293867	-0.0936856	0.123423	0.128488	-0.0564499	-0.172228	-0.243778	-0.260045	-0.161664	-0.155188	0.245404	-0.241845	-0.159422	-0.00831271	-0.206211	0.0513831	-0.0650003	-0.133953	-0.0974904	-0.162945	-0.0174513	-0.109782	-0.0996187	-0.0773126	-0.116215	-0.1263	-0.0238439	0.314017	-0.334691	-0.164041	0.002643	0.0446206	0.0941027	0.0168231	0.0616707	0.158229	-0.0882525	-0.133162	0.190757	0.0872084	-0.227988	0.198518
1.141732283464567	-0.160427	0.0784814	-0.0470039	-0.238874	-0.088565	-0.129413	-0.20379	-0.290206	-0.0793679	0.138922	0.131166	-0.0542281	-0.162394	-0.248648	-0.255322	-0.153509	-0.163277	0.24508	-0.237807	-0.156375	-0.00278768	-0.197476	0.0501732	-0.0657318	-0.128866	-0.0890856	-0.170074	-0.01384	-0.126501	-0.0878914	-0.0719932	-0.114595	-0.130898	-0.0177162	0.320451	-0.331404	-0.164648	0.0034997	0.0435966	0.0931713	0.021269	0.0691187	0.163442	-0.0877867	-0.127193	0.198602	0.0909764	-0.219186	0.185353
1.1515748031496063	-0.146853	0.0654858	-0.0539078	-0.237851	-0.0838051	-0.129958	-0.201616	-0.286537	-0.0655561	0.153813	0.131917	-0.0520597	-0.151873	-0.252247	-0.250727	-0.145384	-0.171942	0.243659	-0.233346	-0.153354	0.00219788	-0.188793	0.0489809	-0.0671512	-0.122406	-0.0787245	-0.177623	-0.00943738	-0.142556	-0.0758707	-0.0683312	-0.112644	-0.13513	-0.0125694	0.327994	-0.328402	-0.164176	0.00313557	0.0413348	0.0911689	0.0265924	0.0763451	0.16843	-0.0882206	-0.12204	0.207067	0.0947014	-0.209973	0.171273
1.1614173228346456	-0.133271	0.0518224	-0.0617085	-0.2356	-0.0787077	-0.129917	-0.199452	-0.282411	-0.0521613	0.167884	0.13162	-0.0507777	-0.141103	-0.254538	-0.246585	-0.137277	-0.180234	0.240778	-0.228454	-0.150248	0.00683784	-0.180601	0.0479315	-0.0688109	-0.114869	-0.0670391	-0.186093	-0.00491299	-0.157811	-0.0633243	-0.0669934	-0.110462	-0.139147	-0.00770484	0.335898	-0.325362	-0.163069	0.00198611	0.0378148	0.0884489	0.0322994	0.0832709	0.173072	-0.089238	-0.117307	0.215616	0.0982509	-0.200903	0.156253
1.171259842519685	-0.119356	0.037236	-0.0697835	-0.231836	-0.0727319	-0.129336	-0.19712	-0.278256	-0.0389199	0.181244	0.13029	-0.0505545	-0.130538	-0.255273	-0.2429	-0.129657	-0.187917	0.237092	-0.223036	-0.14684	0.011328	-0.173312	0.047344	-0.0713172	-0.107102	-0.0545153	-0.19536	-0.000197894	-0.17282	-0.0511598	-0.0680203	-0.107866	-0.143117	-0.00319433	0.343335	-0.322566	-0.161077	0.000223278	0.033269	0.0849047	0.0376594	0.0901225	0.177158	-0.0912698	-0.112839	0.223798	0.101718	-0.192453	0.140543
1.1811023622047243	-0.105304	0.0223926	-0.077534	-0.226251	-0.0662687	-0.127882	-0.194095	-0.274183	-0.0261901	0.194082	0.127815	-0.0509239	-0.12067	-0.254969	-0.240052	-0.122525	-0.194381	0.233469	-0.216296	-0.143128	0.0148332	-0.165674	0.046789	-0.0741992	-0.0995185	-0.0416518	-0.20496	0.0053261	-0.187541	-0.040248	-0.0716818	-0.104976	-0.146457	0.00162003	0.350187	-0.319824	-0.158151	-0.00210146	0.0285828	0.0806156	0.0424443	0.0961799	0.181151	-0.0943512	-0.109172	0.231235	0.104622	-0.184951	0.124456
1.1909448818897637	-0.0916969	0.00780375	-0.0842781	-0.21934	-0.0593524	-0.125678	-0.190219	-0.270113	-0.014161	0.206366	0.123777	-0.0519625	-0.110935	-0.253666	-0.237404	-0.115553	-0.20013	0.229956	-0.208758	-0.139638	0.0169259	-0.157119	0.0460945	-0.0771021	-0.0928485	-0.0290811	-0.214861	0.0125739	-0.2019	-0.0311618	-0.0779483	-0.10175	-0.149409	0.00711106	0.356482	-0.316452	-0.154645	-0.00533794	0.0236944	0.0759456	0.046306	0.101749	0.185397	-0.0980237	-0.106464	0.237509	0.106557	-0.178569	0.108181
1.2007874015748032	-0.0782396	-0.00606808	-0.0907961	-0.211266	-0.0521585	-0.12312	-0.185726	-0.266021	-0.00321542	0.217787	0.118204	-0.0545105	-0.101167	-0.250818	-0.234924	-0.108444	-0.204986	0.226995	-0.200077	-0.135568	0.0176226	-0.148126	0.045467	-0.0799588	-0.0868816	-0.0170512	-0.22433	0.0201959	-0.215644	-0.0240238	-0.0864121	-0.098563	-0.151864	0.0133837	0.362465	-0.312308	-0.150387	-0.00890138	0.0188697	0.0702485	0.0494565	0.106961	0.189741	-0.102052	-0.104311	0.243075	0.108283	-0.173565	0.0925353
1.2106299212598426	-0.0640878	-0.0193713	-0.0974757	-0.202462	-0.0457078	-0.119595	-0.18125	-0.262193	0.00629706	0.228728	0.110564	-0.0583796	-0.0919269	-0.246499	-0.232841	-0.101059	-0.208903	0.224403	-0.19056	-0.130209	0.0165387	-0.139078	0.0448967	-0.082287	-0.0818034	-0.0060836	-0.233192	0.0276533	-0.228411	-0.0189548	-0.0963458	-0.0952331	-0.154017	0.0207683	0.36768	-0.307468	-0.145423	-0.0124732	0.0151914	0.0628983	0.0519869	0.112152	0.193969	-0.106534	-0.102335	0.248173	0.109719	-0.170261	0.077638
1.220472440944882	-0.049769	-0.0317845	-0.103989	-0.19331	-0.0396032	-0.115686	-0.177554	-0.258909	0.0145062	0.23893	0.101061	-0.0632778	-0.083296	-0.241505	-0.230551	-0.0936911	-0.211501	0.222159	-0.179918	-0.123883	0.013795	-0.129438	0.0450243	-0.084208	-0.0777023	0.00366499	-0.241594	0.0349879	-0.239951	-0.0152203	-0.107188	-0.091783	-0.155498	0.0291205	0.371575	-0.301599	-0.140144	-0.0160828	0.0132217	0.0543789	0.0535113	0.117379	0.197503	-0.111141	-0.101044	0.252933	0.110998	-0.168573	0.0637437
1.2303149606299213	-0.0366168	-0.0432555	-0.110489	-0.183804	-0.0339249	-0.111685	-0.174307	-0.256205	0.0224499	0.248272	0.0896688	-0.0690963	-0.0756127	-0.236552	-0.227721	-0.0866161	-0.212258	0.220296	-0.168065	-0.117348	0.00937822	-0.119324	0.0459866	-0.0859653	-0.0744319	0.0120742	-0.249528	0.041558	-0.249897	-0.0134392	-0.118605	-0.0882834	-0.156394	0.037559	0.374667	-0.295098	-0.134395	-0.0197696	0.0115022	0.0446039	0.0542692	0.122161	0.199709	-0.116262	-0.100433	0.256877	0.111893	-0.168705	0.0513192
1.2401574803149606	-0.0246393	-0.0534289	-0.116958	-0.174454	-0.0289054	-0.107858	-0.171569	-0.25469	0.0296941	0.256482	0.0768104	-0.0757137	-0.0690775	-0.231736	-0.224558	-0.0801859	-0.211212	0.218771	-0.155563	-0.111366	0.00338548	-0.109625	0.0476941	-0.0871033	-0.071722	0.018456	-0.256897	0.0477524	-0.258129	-0.0136236	-0.130478	-0.0848922	-0.156939	0.0457636	0.376388	-0.288081	-0.128607	-0.0237421	0.00932808	0.0331478	0.0538481	0.125932	0.2008	-0.122397	-0.100579	0.259714	0.112311	-0.170772	0.0406665
1.25	-0.0136486	-0.0625992	-0.12319	-0.165282	-0.0251826	-0.104148	-0.169697	-0.254192	0.0356842	0.263294	0.0632439	-0.0832892	-0.0636637	-0.227737	-0.22095	-0.0743519	-0.209209	0.21753	-0.142302	-0.1068	-0.00374747	-0.0999075	0.0501654	-0.0872724	-0.0697806	0.0228406	-0.263555	0.0535156	-0.26448	-0.0157313	-0.142152	-0.0816043	-0.156682	0.0540137	0.377507	-0.280896	-0.123081	-0.0280773	0.00643595	0.0198117	0.0516146	0.128606	0.200822	-0.128946	-0.101203	0.261534	0.112419	-0.174931	0.0314872
1.2598425196850394	-0.00355087	-0.0708924	-0.128765	-0.156181	-0.0227305	-0.10042	-0.167751	-0.254577	0.0405449	0.268954	0.048461	-0.0912611	-0.0598596	-0.224227	-0.217133	-0.0695558	-0.206519	0.216994	-0.128568	-0.103379	-0.0119552	-0.0898479	0.053309	-0.0865742	-0.0684777	0.0254102	-0.269209	0.0586256	-0.269258	-0.0200001	-0.153391	-0.0784086	-0.156209	0.0620351	0.377768	-0.274035	-0.117692	-0.0326808	0.00320206	0.00491447	0.0478977	0.130481	0.199877	-0.135863	-0.102134	0.262286	0.112298	-0.180367	0.0239828
1.2696850393700787	0.00559852	-0.0778257	-0.132605	-0.147536	-0.0206106	-0.0960961	-0.165493	-0.25645	0.0443773	0.273651	0.0323926	-0.0990631	-0.0576794	-0.220648	-0.213287	-0.0654165	-0.202865	0.21766	-0.114381	-0.100319	-0.0208247	-0.0788238	0.0571952	-0.0848301	-0.067786	0.0260287	-0.273777	0.0637334	-0.272855	-0.0262212	-0.163938	-0.0748132	-0.156606	0.0694249	0.376713	-0.267173	-0.11177	-0.0373187	-3.52593e-06	-0.0111721	0.0426654	0.131699	0.197898	-0.143096	-0.103121	0.262138	0.111533	-0.186837	0.0179785
1.279527559055118	0.0142031	-0.0829743	-0.135071	-0.139897	-0.018638	-0.0911086	-0.163206	-0.259891	0.0471988	0.277833	0.0152122	-0.106954	-0.0562418	-0.216759	-0.209681	-0.0617588	-0.197472	0.219519	-0.099813	-0.0975579	-0.030277	-0.066808	0.0621438	-0.082801	-0.0668155	0.024768	-0.27686	0.0688033	-0.274952	-0.0342946	-0.173436	-0.071198	-0.158506	0.0763307	0.374079	-0.259781	-0.105623	-0.0422628	-0.0035386	-0.02807	0.0358609	0.132822	0.195213	-0.150049	-0.104597	0.261881	0.110469	-0.194121	0.0131248
1.2893700787401574	0.0222564	-0.0862307	-0.136271	-0.133631	-0.0171142	-0.0858417	-0.160295	-0.26443	0.0491145	0.28187	-0.00277626	-0.114589	-0.0556719	-0.21311	-0.20613	-0.0579482	-0.190781	0.222317	-0.0853037	-0.0950746	-0.0406206	-0.0548984	0.0675145	-0.0804305	-0.0657804	0.0217391	-0.278214	0.0735159	-0.27607	-0.0437445	-0.180704	-0.0678741	-0.16119	0.0829926	0.370128	-0.251728	-0.0993244	-0.0477533	-0.00727948	-0.0459378	0.0277011	0.13342	0.191678	-0.156503	-0.106234	0.261135	0.109401	-0.201873	0.0090212
1.2992125984251968	0.0308476	-0.0875027	-0.136563	-0.128805	-0.0167468	-0.0806333	-0.156791	-0.270431	0.0503737	0.285378	-0.0214816	-0.122313	-0.0565819	-0.209993	-0.203212	-0.0541589	-0.183574	0.226095	-0.0715086	-0.0928357	-0.0518931	-0.0435236	0.0730856	-0.0779651	-0.0652138	0.0165909	-0.278001	0.0782181	-0.275765	-0.0546145	-0.186117	-0.0648026	-0.165117	0.0891405	0.365776	-0.24343	-0.0932717	-0.0539641	-0.0110197	-0.0650711	0.0179967	0.133571	0.187361	-0.162206	-0.107686	0.259671	0.10832	-0.208714	0.0062178
1.3090551181102361	0.0395884	-0.0872895	-0.135937	-0.125352	-0.0170225	-0.075741	-0.152929	-0.277396	0.0514963	0.287677	-0.0402807	-0.130287	-0.0594929	-0.207519	-0.200654	-0.050529	-0.176543	0.231202	-0.058383	-0.0910398	-0.0638694	-0.0332388	0.0790735	-0.0754216	-0.0647369	0.00981045	-0.275727	0.082809	-0.273393	-0.0666287	-0.190398	-0.0616129	-0.170498	0.0946043	0.359697	-0.234624	-0.0874359	-0.0606368	-0.0153847	-0.0851606	0.00725959	0.13397	0.182246	-0.167563	-0.108717	0.257759	0.106936	-0.214435	0.00458513
1.3188976377952755	0.0484734	-0.0860524	-0.134435	-0.122905	-0.0177656	-0.0714694	-0.14864	-0.285872	0.0527685	0.288399	-0.0591119	-0.138217	-0.0638072	-0.206523	-0.198309	-0.0470259	-0.169524	0.236794	-0.0453132	-0.0891859	-0.0762953	-0.0229771	0.0854839	-0.0731018	-0.0641452	0.00212749	-0.271583	0.0879361	-0.269058	-0.0791013	-0.194039	-0.0584766	-0.176834	0.0990667	0.352	-0.225875	-0.0818525	-0.067946	-0.0201094	-0.105932	-0.00380282	0.13419	0.176112	-0.172072	-0.10956	0.255529	0.104859	-0.218993	0.00398884
1.328740157480315	0.0575089	-0.0833019	-0.132686	-0.121107	-0.0189743	-0.0677616	-0.143642	-0.296179	0.0536363	0.288387	-0.077589	-0.14558	-0.0696715	-0.206392	-0.196443	-0.0434293	-0.16269	0.243131	-0.0323414	-0.0873929	-0.0889548	-0.0126753	0.0921396	-0.0708119	-0.0628948	-0.00689334	-0.266334	0.093002	-0.263758	-0.0920348	-0.197436	-0.0553422	-0.18414	0.102772	0.343059	-0.216812	-0.0769439	-0.0764533	-0.0246979	-0.127447	-0.0146431	0.133822	0.169514	-0.175271	-0.110017	0.253419	0.102182	-0.22245	0.00423584
1.3385826771653544	0.0670096	-0.0794059	-0.13073	-0.119872	-0.020793	-0.0638098	-0.138048	-0.30822	0.0535667	0.287513	-0.0955649	-0.152496	-0.0768064	-0.206218	-0.195558	-0.040289	-0.156399	0.250053	-0.0193295	-0.0853223	-0.101043	-0.00147168	0.0988112	-0.0686579	-0.060554	-0.0170989	-0.260067	0.0974525	-0.256854	-0.104715	-0.20066	-0.0524287	-0.192006	0.105154	0.333167	-0.207732	-0.0727949	-0.0861454	-0.0284682	-0.14898	-0.0251303	0.132904	0.162125	-0.176164	-0.109938	0.251966	0.0983824	-0.224858	0.00550827
1.3484251968503937	0.0763112	-0.0750309	-0.128501	-0.119194	-0.0232426	-0.06016	-0.132062	-0.321554	0.0523661	0.286274	-0.112101	-0.158522	-0.0855867	-0.205697	-0.19518	-0.0379602	-0.151097	0.257504	-0.00617343	-0.0823221	-0.112328	0.00957274	0.105179	-0.0668098	-0.0575157	-0.0287032	-0.252666	0.101141	-0.249825	-0.116676	-0.202941	-0.0502355	-0.200507	0.106198	0.322914	-0.198393	-0.0692926	-0.0971532	-0.0321445	-0.170295	-0.0353607	0.131548	0.153546	-0.175073	-0.109056	0.250998	0.0935626	-0.22626	0.00782281
1.358267716535433	0.08513	-0.0701238	-0.126475	-0.118806	-0.0258098	-0.057177	-0.125395	-0.336167	0.0508323	0.284782	-0.126806	-0.163848	-0.0954509	-0.20469	-0.194655	-0.0359231	-0.146416	0.264705	0.00671225	-0.0786597	-0.122895	0.0200595	0.111049	-0.0652624	-0.0537174	-0.041162	-0.244444	0.103989	-0.243023	-0.126834	-0.204616	-0.0479253	-0.209255	0.106137	0.31357	-0.189192	-0.0664897	-0.109317	-0.0352303	-0.191391	-0.0460706	0.129512	0.143245	-0.172941	-0.10778	0.249645	0.0880496	-0.225797	0.0111418
1.3681102362204725	0.093442	-0.0645824	-0.124904	-0.118939	-0.0283036	-0.0553449	-0.117919	-0.351371	0.049917	0.28359	-0.140325	-0.167947	-0.106221	-0.202964	-0.194284	-0.0337209	-0.142168	0.271238	0.0194802	-0.0743214	-0.13297	0.0296708	0.116354	-0.0637671	-0.0485603	-0.0540425	-0.235676	0.106702	-0.236852	-0.134382	-0.205687	-0.0454898	-0.217028	0.105275	0.304103	-0.180179	-0.0647091	-0.122407	-0.0374842	-0.212195	-0.0566507	0.127101	0.131464	-0.169995	-0.106611	0.247976	0.0816361	-0.223193	0.0152113
1.3779527559055118	0.100737	-0.0589138	-0.123922	-0.119905	-0.0309818	-0.0546101	-0.109918	-0.366877	0.049836	0.282424	-0.152624	-0.170805	-0.117285	-0.200443	-0.194156	-0.0314616	-0.138429	0.276611	0.0318547	-0.0688318	-0.142706	0.0375171	0.120731	-0.0619935	-0.0424057	-0.0669634	-0.22725	0.109032	-0.230042	-0.13875	-0.206059	-0.0422713	-0.223759	0.103251	0.294332	-0.171607	-0.0640668	-0.136949	-0.039386	-0.232275	-0.0669688	0.124358	0.119287	-0.166158	-0.105516	0.246016	0.0740211	-0.218318	0.0203634
1.3877952755905512	0.107193	-0.0535586	-0.123805	-0.12208	-0.0336852	-0.0546663	-0.101294	-0.382119	0.0509821	0.281284	-0.163903	-0.17289	-0.1287	-0.197309	-0.194459	-0.0291763	-0.135612	0.280511	0.0439273	-0.062511	-0.152138	0.0440722	0.123777	-0.0607116	-0.0357316	-0.07931	-0.219207	0.111197	-0.222628	-0.13976	-0.205855	-0.038389	-0.230567	0.100606	0.284965	-0.163486	-0.064742	-0.153065	-0.0410399	-0.251248	-0.0770198	0.121704	0.106584	-0.161639	-0.104343	0.244432	0.0658805	-0.211792	0.0268718
1.3976377952755905	0.112757	-0.0485197	-0.124245	-0.125432	-0.036665	-0.0557961	-0.0922987	-0.396758	0.054018	0.280283	-0.174018	-0.174435	-0.140183	-0.194271	-0.194744	-0.0272265	-0.133521	0.282889	0.0554885	-0.0563433	-0.161151	0.0488185	0.125685	-0.0602035	-0.0292637	-0.0916125	-0.211705	0.113905	-0.215171	-0.137991	-0.205869	-0.0346469	-0.237928	0.0972614	0.277033	-0.15455	-0.0664865	-0.170313	-0.042086	-0.268644	-0.0866649	0.119473	0.0933543	-0.155648	-0.103504	0.243299	0.0568642	-0.204321	0.034407
1.4074803149606299	0.117429	-0.0438254	-0.12518	-0.130269	-0.0393543	-0.0582225	-0.0830889	-0.410042	0.0589524	0.278824	-0.183197	-0.175836	-0.151415	-0.191449	-0.195529	-0.0257672	-0.132178	0.283913	0.0660792	-0.0501592	-0.169367	0.0523172	0.126736	-0.060682	-0.023317	-0.104644	-0.20483	0.116815	-0.207668	-0.133216	-0.205918	-0.0317126	-0.245723	0.0926503	0.270352	-0.144935	-0.0690188	-0.188499	-0.0422193	-0.284257	-0.0958687	0.117293	0.0798197	-0.148655	-0.102587	0.241895	0.047573	-0.19561	0.043185
1.4173228346456692	0.121267	-0.0388218	-0.127425	-0.136176	-0.0420767	-0.062314	-0.0739989	-0.421933	0.0653015	0.276621	-0.191078	-0.176677	-0.161562	-0.188482	-0.197034	-0.0252061	-0.131584	0.283734	0.0765593	-0.0441571	-0.176566	0.0548586	0.126993	-0.0623067	-0.0180893	-0.118079	-0.198639	0.119294	-0.200381	-0.125995	-0.205977	-0.0295169	-0.253545	0.0872879	0.264646	-0.135227	-0.0719035	-0.207053	-0.0424555	-0.297608	-0.104156	0.115101	0.0662808	-0.141228	-0.10115	0.23987	0.0377934	-0.185644	0.0525024
1.4271653543307086	0.124441	-0.0349076	-0.131014	-0.142726	-0.0454651	-0.0680903	-0.0658086	-0.432136	0.0722864	0.273938	-0.197756	-0.177534	-0.170678	-0.185401	-0.199072	-0.0250379	-0.131239	0.282565	0.0860456	-0.0388214	-0.18274	0.0564935	0.126423	-0.0652246	-0.0132728	-0.132014	-0.193858	0.121851	-0.193712	-0.117107	-0.206267	-0.0278436	-0.260965	0.0809981	0.260384	-0.125541	-0.0748336	-0.225138	-0.0432369	-0.308969	-0.111258	0.112311	0.0535821	-0.133678	-0.0991369	0.237216	0.0271357	-0.174821	0.0615051
1.437007874015748	0.127009	-0.0321684	-0.135853	-0.149441	-0.0490317	-0.0754312	-0.0586292	-0.440041	0.0795348	0.271409	-0.203072	-0.17891	-0.178064	-0.182084	-0.201339	-0.0251682	-0.130757	0.280655	0.0942935	-0.0339964	-0.187603	0.0575205	0.125183	-0.0693532	-0.00989747	-0.146595	-0.190922	0.124661	-0.187391	-0.107439	-0.206594	-0.0264523	-0.267063	0.0738672	0.257092	-0.116262	-0.0778788	-0.242056	-0.0446912	-0.319298	-0.117834	0.108611	0.0422979	-0.126352	-0.0965373	0.233907	0.0153482	-0.163867	0.071157
1.4468503937007873	0.12888	-0.0306798	-0.14174	-0.156834	-0.0530014	-0.0842558	-0.0517289	-0.445735	0.0865739	0.269169	-0.207328	-0.18061	-0.183841	-0.179378	-0.203848	-0.0253195	-0.130266	0.277622	0.101574	-0.0286286	-0.190917	0.0581312	0.123862	-0.074652	-0.00817592	-0.161232	-0.189442	0.127519	-0.181426	-0.0976335	-0.207192	-0.0259887	-0.272256	0.0656247	0.254493	-0.107362	-0.0812094	-0.257985	-0.0469342	-0.328789	-0.124079	0.104338	0.0328142	-0.119363	-0.0944353	0.229887	0.00308674	-0.153494	0.081461
1.4566929133858268	0.12962	-0.0301866	-0.148488	-0.164198	-0.0573958	-0.0941201	-0.0454144	-0.449286	0.0938676	0.267194	-0.21015	-0.183429	-0.18764	-0.177945	-0.206431	-0.0253762	-0.129976	0.273857	0.107884	-0.0232598	-0.192445	0.058595	0.122117	-0.0807976	-0.00783588	-0.175304	-0.189069	0.130522	-0.175357	-0.0873448	-0.20749	-0.0261402	-0.27702	0.057387	0.252569	-0.0988433	-0.0846803	-0.272851	-0.0495761	-0.336846	-0.129959	0.0996827	0.0256572	-0.111959	-0.0922856	0.225341	-0.0086898	-0.144031	0.0923535
1.4665354330708662	0.129578	-0.0300663	-0.155335	-0.170998	-0.0619503	-0.105181	-0.0400557	-0.45105	0.101277	0.265367	-0.212192	-0.187672	-0.189769	-0.178555	-0.208938	-0.0259853	-0.129639	0.26906	0.11321	-0.0183669	-0.192134	0.0593755	0.11985	-0.088293	-0.00880434	-0.188648	-0.189087	0.133643	-0.168747	-0.0766671	-0.20756	-0.0264658	-0.281793	0.0500451	0.251564	-0.0909277	-0.088022	-0.28675	-0.0520916	-0.34271	-0.135487	0.0938466	0.0198585	-0.104446	-0.0902065	0.220354	-0.019745	-0.135336	0.103658
1.4763779527559056	0.128965	-0.0308357	-0.161638	-0.177498	-0.0663819	-0.117465	-0.0354972	-0.450979	0.107882	0.263567	-0.213794	-0.192852	-0.19099	-0.181247	-0.211818	-0.0270345	-0.128463	0.263583	0.117764	-0.013602	-0.190721	0.0602607	0.117222	-0.0975443	-0.0107797	-0.201987	-0.18932	0.136721	-0.161151	-0.0659945	-0.207535	-0.0272176	-0.285647	0.0430516	0.251293	-0.0836819	-0.090907	-0.298801	-0.0544915	-0.346964	-0.140836	0.0869386	0.0151496	-0.0972234	-0.0876317	0.214826	-0.0298987	-0.127975	0.114809
1.486220472440945	0.127897	-0.0326001	-0.167561	-0.18371	-0.0709404	-0.130537	-0.0316238	-0.449445	0.113461	0.262476	-0.214648	-0.198734	-0.19108	-0.185034	-0.214415	-0.0286069	-0.126513	0.257423	0.121938	-0.00922495	-0.187436	0.0606733	0.114379	-0.108624	-0.013977	-0.215189	-0.189731	0.139708	-0.153119	-0.0555583	-0.20755	-0.0282173	-0.288194	0.0363932	0.25182	-0.0777084	-0.0934925	-0.309272	-0.0569901	-0.349867	-0.146624	0.0790617	0.0118952	-0.0909333	-0.0842411	0.208806	-0.0389535	-0.121485	0.126057
1.4960629921259843	0.126653	-0.03557	-0.173052	-0.189947	-0.0753483	-0.143135	-0.0283503	-0.446401	0.118231	0.262058	-0.214565	-0.204767	-0.189888	-0.18949	-0.216756	-0.0313853	-0.123854	0.250471	0.125483	-0.00605612	-0.182649	0.0601933	0.111522	-0.121831	-0.0178296	-0.228054	-0.190153	0.142636	-0.145027	-0.0458643	-0.207423	-0.0286777	-0.288643	0.0302387	0.252836	-0.0728999	-0.0962116	-0.318139	-0.060563	-0.351635	-0.153244	0.0701406	0.0107353	-0.0846389	-0.0803536	0.202212	-0.0469275	-0.116048	0.13753
1.5059055118110236	0.125559	-0.0396262	-0.178105	-0.195936	-0.0800691	-0.15521	-0.026198	-0.441768	0.122633	0.262783	-0.213813	-0.210788	-0.187966	-0.194601	-0.219068	-0.0354955	-0.120736	0.242914	0.128335	-0.00463119	-0.176251	0.0589397	0.109363	-0.13592	-0.0223623	-0.239762	-0.190552	0.145826	-0.137712	-0.036915	-0.207479	-0.0280919	-0.287271	0.0244832	0.254497	-0.0691902	-0.0987954	-0.32584	-0.0655649	-0.352311	-0.160397	0.0605858	0.0126983	-0.0785302	-0.0757558	0.195115	-0.0540386	-0.111012	0.149307
1.515748031496063	0.125028	-0.0445793	-0.183131	-0.201594	-0.0852593	-0.166041	-0.0248339	-0.436045	0.12661	0.264647	-0.212522	-0.217127	-0.185422	-0.201171	-0.221255	-0.0403859	-0.117666	0.235447	0.130798	-0.00508038	-0.169195	0.0568447	0.107806	-0.151005	-0.0270988	-0.249899	-0.190783	0.148944	-0.131723	-0.0286921	-0.207988	-0.0263594	-0.284374	0.0195804	0.256731	-0.0659871	-0.100939	-0.331276	-0.0714451	-0.352152	-0.168397	0.0515134	0.0165513	-0.0731108	-0.0707647	0.187704	-0.0606129	-0.106769	0.160711
1.5255905511811023	0.125261	-0.0502077	-0.188156	-0.207418	-0.0912672	-0.175753	-0.0239736	-0.429806	0.130039	0.266964	-0.211369	-0.223943	-0.182339	-0.208459	-0.223201	-0.0460752	-0.114795	0.228815	0.133171	-0.00717847	-0.162331	0.053912	0.106733	-0.166558	-0.0316457	-0.259614	-0.190622	0.151741	-0.127043	-0.0219287	-0.208469	-0.0236862	-0.280257	0.0158283	0.259937	-0.0630137	-0.102982	-0.333965	-0.0769875	-0.351367	-0.177154	0.0421884	0.0218854	-0.0682859	-0.0654103	0.180033	-0.0668551	-0.104005	0.171003
1.5354330708661417	0.125742	-0.0558891	-0.193241	-0.212593	-0.0977551	-0.184144	-0.0237217	-0.422998	0.132858	0.270445	-0.210081	-0.230502	-0.178871	-0.216392	-0.224469	-0.0522795	-0.111923	0.223842	0.135329	-0.010926	-0.156229	0.0505833	0.10647	-0.182246	-0.036475	-0.269182	-0.189585	0.154108	-0.123368	-0.0170917	-0.209216	-0.0200578	-0.275205	0.0132191	0.264303	-0.0604226	-0.105339	-0.333167	-0.0817965	-0.350416	-0.186283	0.0331233	0.0284497	-0.0640383	-0.0592225	0.172158	-0.0726526	-0.10184	0.180576
1.545275590551181	0.126523	-0.0622862	-0.198462	-0.216727	-0.104385	-0.191476	-0.0238579	-0.416193	0.135285	0.275367	-0.208718	-0.236674	-0.175211	-0.224831	-0.224359	-0.0588044	-0.108218	0.220522	0.137113	-0.016374	-0.150942	0.0463584	0.106965	-0.197021	-0.0413104	-0.278748	-0.187189	0.155766	-0.120615	-0.0138866	-0.210813	-0.0148965	-0.269434	0.0116046	0.269736	-0.0578693	-0.107917	-0.329622	-0.0875927	-0.349063	-0.19523	0.0251959	0.0364853	-0.0604759	-0.0525392	0.164437	-0.0781586	-0.10005	0.189821
1.5551181102362204	0.127155	-0.0692292	-0.203968	-0.219957	-0.110992	-0.197988	-0.0243994	-0.410034	0.13742	0.280571	-0.207704	-0.242453	-0.17114	-0.234301	-0.223385	-0.0658185	-0.103812	0.218334	0.138448	-0.023396	-0.146458	0.0409512	0.107461	-0.210098	-0.0456778	-0.288092	-0.184182	0.157281	-0.118505	-0.0114446	-0.213294	-0.00815857	-0.262741	0.0114117	0.276027	-0.0555913	-0.110065	-0.323927	-0.094827	-0.347702	-0.203302	0.0182269	0.0453503	-0.0574721	-0.0455227	0.15803	-0.0831653	-0.0981155	0.197999
1.5649606299212597	0.127823	-0.0761832	-0.210083	-0.222848	-0.117737	-0.203539	-0.02524	-0.404271	0.139537	0.286199	-0.207152	-0.248265	-0.166561	-0.24439	-0.221429	-0.0733467	-0.0993213	0.216609	0.139584	-0.0314907	-0.143138	0.0341422	0.10727	-0.22139	-0.0495592	-0.297025	-0.180618	0.158747	-0.117449	-0.00982615	-0.215783	0.000158219	-0.254786	0.0124906	0.282964	-0.0531686	-0.11203	-0.316276	-0.103059	-0.34663	-0.210676	0.0120004	0.055457	-0.0550329	-0.0379614	0.152643	-0.0879244	-0.096095	0.20478
1.574803149606299	0.12812	-0.0829431	-0.216925	-0.22541	-0.124229	-0.208311	-0.0266404	-0.398818	0.141292	0.292626	-0.207662	-0.254612	-0.161701	-0.254191	-0.218392	-0.0810906	-0.0942256	0.215208	0.140856	-0.0404315	-0.140886	0.0261355	0.106528	-0.230692	-0.0533616	-0.304912	-0.1764	0.159937	-0.117271	-0.00921301	-0.217797	0.0101519	-0.245986	0.0143822	0.290527	-0.0510228	-0.114218	-0.306663	-0.111591	-0.346294	-0.216493	0.00704746	0.066473	-0.0534189	-0.0300924	0.149158	-0.0935419	-0.0940106	0.2105
1.5846456692913387	0.127948	-0.0899014	-0.224646	-0.227247	-0.130262	-0.21196	-0.0286135	-0.394003	0.142514	0.299562	-0.208969	-0.26118	-0.156671	-0.263553	-0.214285	-0.0882231	-0.0885495	0.214463	0.141982	-0.050066	-0.139141	0.017751	0.105092	-0.238436	-0.0571659	-0.311512	-0.171587	0.160618	-0.117696	-0.00967153	-0.21947	0.0211925	-0.236487	0.0166755	0.299285	-0.0499886	-0.117017	-0.295516	-0.120178	-0.346896	-0.220259	0.00310458	0.0781424	-0.0522257	-0.0216995	0.148066	-0.0999942	-0.0918399	0.21505
1.594488188976378	0.127193	-0.0971674	-0.23319	-0.227862	-0.135688	-0.214267	-0.0305158	-0.390119	0.142726	0.30661	-0.211231	-0.267773	-0.151153	-0.272762	-0.209394	-0.0948912	-0.0826881	0.213806	0.142882	-0.0600875	-0.13768	0.00896554	0.103255	-0.244437	-0.0613709	-0.316555	-0.165909	0.1604	-0.118868	-0.0110652	-0.220458	0.033019	-0.22677	0.0193377	0.308915	-0.0492874	-0.120228	-0.283476	-0.128265	-0.348119	-0.221748	0.000255833	0.0898769	-0.0515612	-0.0127513	0.149106	-0.107203	-0.0899281	0.218118
1.6043307086614174	0.125507	-0.103606	-0.242079	-0.228092	-0.140356	-0.215339	-0.0324725	-0.386962	0.142006	0.314013	-0.213864	-0.274184	-0.144665	-0.282119	-0.203547	-0.101188	-0.0768098	0.213541	0.143539	-0.0705908	-0.136367	-0.00022337	0.10107	-0.24904	-0.0656644	-0.319892	-0.158913	0.160115	-0.120794	-0.0133614	-0.220422	0.0460598	-0.217069	0.0225266	0.318436	-0.0486155	-0.123831	-0.270758	-0.136234	-0.349762	-0.220304	-0.00257241	0.101135	-0.0514572	-0.00331273	0.152554	-0.113906	-0.087661	0.220075
1.6141732283464567	0.123161	-0.108985	-0.251327	-0.22813	-0.143751	-0.215047	-0.0337113	-0.384585	0.140652	0.321835	-0.217123	-0.280126	-0.137568	-0.292215	-0.197113	-0.106837	-0.0707827	0.213448	0.144514	-0.081072	-0.135646	-0.00912871	0.0976387	-0.25283	-0.0695662	-0.321408	-0.151025	0.159136	-0.12364	-0.0165968	-0.219624	0.0600127	-0.207282	0.0260934	0.327444	-0.0483689	-0.127132	-0.257432	-0.144522	-0.351796	-0.215612	-0.00578365	0.111664	-0.0521985	0.00640382	0.158189	-0.119906	-0.0847603	0.220229
1.624015748031496	0.120603	-0.113002	-0.26097	-0.22753	-0.146765	-0.213735	-0.0339054	-0.382773	0.138691	0.33039	-0.221224	-0.285746	-0.129847	-0.302263	-0.190151	-0.111848	-0.0646398	0.213511	0.145862	-0.0909359	-0.136197	-0.0181027	0.0926389	-0.255843	-0.0724736	-0.321991	-0.14237	0.157312	-0.127258	-0.0209819	-0.217586	0.0751225	-0.197748	0.0299313	0.335877	-0.0487216	-0.129421	-0.243735	-0.153042	-0.354355	-0.208117	-0.00952742	0.12208	-0.0534972	0.0161543	0.16567	-0.124966	-0.0812803	0.218648
1.6338582677165354	0.11837	-0.115838	-0.271334	-0.22726	-0.149716	-0.211987	-0.0330098	-0.381665	0.136473	0.339247	-0.225515	-0.290849	-0.121561	-0.311782	-0.182659	-0.116522	-0.0584267	0.213976	0.147829	-0.100104	-0.137573	-0.0272347	0.086398	-0.257866	-0.0749705	-0.322435	-0.13367	0.155008	-0.131805	-0.0264085	-0.214137	0.0911509	-0.18889	0.0338506	0.343352	-0.0496197	-0.131313	-0.230353	-0.160857	-0.357482	-0.198624	-0.0138933	0.132111	-0.0548265	0.0253222	0.174465	-0.129424	-0.0774819	0.215178
1.6437007874015748	0.115997	-0.117695	-0.282586	-0.227072	-0.152596	-0.209574	-0.030917	-0.380744	0.133809	0.348074	-0.229838	-0.295484	-0.112196	-0.320146	-0.174918	-0.121244	-0.0526013	0.215578	0.150761	-0.108717	-0.139167	-0.0366876	0.0797006	-0.259304	-0.0779303	-0.32205	-0.125562	0.151931	-0.13757	-0.0326515	-0.209951	0.107122	-0.180485	0.0380594	0.349867	-0.0515744	-0.132781	-0.217626	-0.167362	-0.360723	-0.188213	-0.0182395	0.141862	-0.0559653	0.0339562	0.183832	-0.133319	-0.0733942	0.209449
1.6535433070866141	0.114126	-0.118837	-0.294421	-0.226978	-0.155021	-0.206434	-0.0278546	-0.379963	0.13071	0.356132	-0.234618	-0.299831	-0.101918	-0.326761	-0.167006	-0.125523	-0.0479681	0.218104	0.154518	-0.117005	-0.140761	-0.0476008	0.0729802	-0.260535	-0.0813755	-0.320617	-0.117722	0.148254	-0.144179	-0.0392093	-0.205286	0.122833	-0.173062	0.042868	0.3553	-0.0544785	-0.133101	-0.205687	-0.173223	-0.36438	-0.176749	-0.0228959	0.15208	-0.0564445	0.042296	0.193542	-0.13676	-0.0692732	0.202181
1.6633858267716535	0.112373	-0.119394	-0.306587	-0.2266	-0.156646	-0.202986	-0.0240146	-0.379206	0.127323	0.363412	-0.239816	-0.303844	-0.0910473	-0.33192	-0.158828	-0.128984	-0.0440374	0.221532	0.158594	-0.124746	-0.142209	-0.0595063	0.0659284	-0.261527	-0.0850808	-0.318361	-0.110279	0.14442	-0.151752	-0.0464163	-0.199994	0.13824	-0.166882	0.0480712	0.36003	-0.0580446	-0.131676	-0.194121	-0.178225	-0.368268	-0.164784	-0.02791	0.162919	-0.0564279	0.0501195	0.203144	-0.139462	-0.0651258	0.193312
1.6732283464566928	0.11106	-0.119697	-0.318612	-0.225643	-0.157852	-0.199478	-0.0203676	-0.378764	0.124224	0.370303	-0.245268	-0.307413	-0.0800231	-0.335717	-0.150131	-0.132356	-0.0402729	0.225492	0.163216	-0.131923	-0.143374	-0.071329	0.0584743	-0.261969	-0.0890996	-0.316039	-0.102782	0.140598	-0.159666	-0.0536736	-0.194179	0.152935	-0.161152	0.0538648	0.364349	-0.0621751	-0.129609	-0.183404	-0.18196	-0.372026	-0.152712	-0.032855	0.173693	-0.0565378	0.0573813	0.212028	-0.140528	-0.0605874	0.182678
1.6830708661417322	0.109662	-0.120245	-0.330245	-0.22425	-0.15853	-0.195819	-0.0168162	-0.37867	0.121871	0.376214	-0.251102	-0.30971	-0.069017	-0.338035	-0.141408	-0.135214	-0.0367654	0.230021	0.168719	-0.138406	-0.144758	-0.082973	0.0506312	-0.262037	-0.0930898	-0.313786	-0.0957135	0.136504	-0.167654	-0.0612123	-0.188952	0.1668	-0.156051	0.0603978	0.368597	-0.0668452	-0.127273	-0.174248	-0.184154	-0.375524	-0.141603	-0.0378217	0.184383	-0.0567478	0.0634695	0.219467	-0.140308	-0.0556506	0.170267
1.6929133858267715	0.108594	-0.121305	-0.341472	-0.222968	-0.158647	-0.192251	-0.0130261	-0.378762	0.119796	0.381546	-0.257069	-0.310731	-0.0580889	-0.338877	-0.132784	-0.137515	-0.0340568	0.235135	0.174781	-0.14453	-0.145556	-0.094997	0.0423183	-0.261716	-0.0969221	-0.311656	-0.0898948	0.132482	-0.17514	-0.0681829	-0.185106	0.179497	-0.151962	0.0676957	0.372471	-0.0720304	-0.12434	-0.166541	-0.185033	-0.379243	-0.131969	-0.0434059	0.195154	-0.0566255	0.0679699	0.226065	-0.139073	-0.050682	0.156798
1.702755905511811	0.108252	-0.122954	-0.352578	-0.221313	-0.158696	-0.188701	-0.00985963	-0.379072	0.117441	0.387102	-0.263646	-0.310371	-0.0472965	-0.338495	-0.124543	-0.138815	-0.0324649	0.240453	0.180844	-0.149915	-0.145736	-0.107279	0.0344304	-0.261703	-0.100416	-0.309193	-0.0852318	0.128466	-0.181296	-0.0743312	-0.182323	0.191387	-0.148961	0.0758593	0.375481	-0.0771974	-0.12024	-0.16006	-0.184633	-0.383066	-0.123844	-0.0503215	0.205762	-0.0566357	0.0708923	0.231355	-0.136765	-0.0449148	0.142323
1.7125984251968505	0.108421	-0.125119	-0.362928	-0.219317	-0.159461	-0.184991	-0.00812674	-0.379139	0.115083	0.392046	-0.270654	-0.309105	-0.0363792	-0.337061	-0.116456	-0.138738	-0.0325104	0.24602	0.185922	-0.154543	-0.145135	-0.119704	0.027674	-0.262666	-0.103103	-0.306345	-0.0817619	0.124319	-0.185965	-0.0797726	-0.180627	0.202334	-0.147043	0.0846991	0.377743	-0.0823606	-0.114591	-0.154734	-0.182672	-0.387028	-0.117282	-0.0589062	0.215474	-0.0566615	0.0720809	0.235063	-0.133182	-0.0384227	0.127196
1.7224409448818898	0.109257	-0.127797	-0.372753	-0.217029	-0.161112	-0.181499	-0.00721228	-0.379003	0.112931	0.396328	-0.278284	-0.307055	-0.0251103	-0.334825	-0.108205	-0.137707	-0.0342044	0.251712	0.189719	-0.158192	-0.144231	-0.131241	0.0219091	-0.264399	-0.105604	-0.303065	-0.0794267	0.120386	-0.188586	-0.0848226	-0.180012	0.212801	-0.145969	0.0941854	0.379379	-0.0872326	-0.107566	-0.149707	-0.179023	-0.390929	-0.112534	-0.069025	0.224227	-0.0559963	0.0720917	0.237388	-0.128379	-0.0318478	0.111571
1.7322834645669292	0.11057	-0.131815	-0.382273	-0.215492	-0.163057	-0.177964	-0.00649119	-0.378469	0.111882	0.399835	-0.286817	-0.304226	-0.0140052	-0.331975	-0.0995507	-0.13604	-0.037535	0.257421	0.192558	-0.161524	-0.143466	-0.141841	0.0173231	-0.266916	-0.108456	-0.299575	-0.0782527	0.117023	-0.189502	-0.0896888	-0.179812	0.222914	-0.145535	0.10486	0.380472	-0.0923883	-0.0988112	-0.1467	-0.173763	-0.394395	-0.109154	-0.0808457	0.232771	-0.0550544	0.071034	0.238358	-0.123431	-0.0254869	0.0955668
1.7421259842519685	0.113006	-0.137137	-0.390969	-0.214004	-0.16515	-0.174201	-0.00504275	-0.377853	0.11287	0.402064	-0.296248	-0.300689	-0.00296668	-0.328204	-0.0900914	-0.133276	-0.0421211	0.262915	0.194326	-0.16438	-0.142852	-0.15148	0.0147375	-0.26993	-0.111319	-0.296726	-0.0779636	0.114507	-0.188701	-0.0942776	-0.179978	0.232712	-0.146214	0.11538	0.380652	-0.0981138	-0.0880924	-0.14564	-0.167167	-0.397979	-0.107567	-0.0945162	0.241625	-0.0550477	0.0686874	0.238425	-0.117946	-0.0196894	0.0793181
1.7519685039370079	0.116342	-0.143363	-0.398867	-0.212403	-0.167051	-0.170486	-0.00289843	-0.377528	0.115507	0.403025	-0.3064	-0.296459	0.00772148	-0.324178	-0.08043	-0.129033	-0.0478168	0.268034	0.194586	-0.166693	-0.142566	-0.160139	0.0139365	-0.272997	-0.113809	-0.294825	-0.0787122	0.112696	-0.185964	-0.0983537	-0.180354	0.242071	-0.148078	0.125316	0.380129	-0.103365	-0.0760448	-0.145968	-0.160307	-0.401708	-0.107075	-0.109765	0.250989	-0.0552617	0.0652662	0.23755	-0.111847	-0.0142765	0.0634482
1.7618110236220472	0.119975	-0.15055	-0.405886	-0.211066	-0.168624	-0.166825	-0.000392158	-0.377676	0.119354	0.40361	-0.316911	-0.291783	0.0174675	-0.320275	-0.070793	-0.122881	-0.0546227	0.272022	0.193607	-0.168259	-0.142813	-0.167825	0.0147732	-0.275387	-0.116143	-0.293774	-0.080387	0.111932	-0.180848	-0.102034	-0.180899	0.251012	-0.15094	0.134951	0.379051	-0.107657	-0.0631007	-0.148305	-0.153108	-0.405653	-0.107898	-0.126225	0.261432	-0.0552314	0.0609439	0.235534	-0.105138	-0.00920499	0.0480772
1.7716535433070866	0.123875	-0.158685	-0.412176	-0.210326	-0.170193	-0.162817	0.00236459	-0.378236	0.12441	0.403818	-0.328171	-0.286653	0.0259682	-0.316107	-0.0610348	-0.115105	-0.0630864	0.274902	0.191337	-0.168996	-0.143717	-0.173867	0.0167975	-0.277041	-0.11863	-0.293298	-0.0825264	0.111802	-0.173495	-0.105192	-0.181843	0.258906	-0.155626	0.145012	0.377762	-0.110652	-0.0490305	-0.152077	-0.145428	-0.409743	-0.110085	-0.143255	0.272117	-0.0554405	0.0555978	0.233147	-0.0977145	-0.00498306	0.0338542
1.781496062992126	0.127779	-0.168059	-0.417641	-0.209377	-0.171565	-0.158288	0.00540458	-0.379008	0.129929	0.403401	-0.340409	-0.280969	0.033623	-0.312215	-0.0509182	-0.106839	-0.0725006	0.27674	0.18797	-0.168523	-0.145436	-0.178329	0.0197041	-0.278843	-0.121175	-0.293346	-0.0843873	0.111932	-0.164143	-0.107792	-0.183144	0.26583	-0.162136	0.155343	0.375744	-0.112635	-0.033518	-0.156316	-0.137148	-0.413393	-0.112902	-0.160284	0.282956	-0.0561497	0.049523	0.230919	-0.0899878	-0.00107333	0.0209311
1.7913385826771653	0.131863	-0.17866	-0.422053	-0.207777	-0.172312	-0.15311	0.00878832	-0.379896	0.135769	0.402608	-0.352974	-0.274821	0.0407508	-0.308608	-0.0405302	-0.0973371	-0.0825397	0.277918	0.183948	-0.166915	-0.148129	-0.181258	0.0234544	-0.280582	-0.124018	-0.29431	-0.0859005	0.112372	-0.153373	-0.108869	-0.185251	0.271864	-0.169837	0.165424	0.373586	-0.114511	-0.0165546	-0.161041	-0.127593	-0.416648	-0.115867	-0.177429	0.294309	-0.0575734	0.0429586	0.22853	-0.0825551	0.00295764	0.00895189
1.8011811023622046	0.136545	-0.190807	-0.42565	-0.206978	-0.172261	-0.148124	0.0120402	-0.380681	0.141809	0.400885	-0.365508	-0.268874	0.0476335	-0.304949	-0.0300124	-0.0862821	-0.0927482	0.278875	0.180228	-0.165346	-0.151283	-0.183328	0.0283403	-0.281831	-0.126527	-0.295392	-0.0876056	0.112978	-0.141619	-0.108351	-0.187956	0.277415	-0.178502	0.17528	0.371432	-0.116444	0.00128403	-0.166035	-0.116818	-0.419049	-0.118957	-0.195069	0.305185	-0.060047	0.0364806	0.226353	-0.0760633	0.00767664	-0.00212704
1.811023622047244	0.141816	-0.204521	-0.428155	-0.207019	-0.171408	-0.14342	0.0154637	-0.381093	0.147912	0.398435	-0.377753	-0.262846	0.0543101	-0.301284	-0.0193731	-0.0738941	-0.102741	0.279169	0.176626	-0.164359	-0.15463	-0.184076	0.034399	-0.281743	-0.12791	-0.296086	-0.0896225	0.113522	-0.128613	-0.106771	-0.190655	0.282209	-0.188196	0.185164	0.368982	-0.118096	0.0199403	-0.171115	-0.105598	-0.42001	-0.121944	-0.212823	0.315551	-0.0630945	0.0303343	0.224532	-0.0700327	0.0138939	-0.0124541
1.8208661417322833	0.147631	-0.219518	-0.429558	-0.207509	-0.169752	-0.139125	0.018502	-0.380747	0.154404	0.395825	-0.390101	-0.257076	0.0598844	-0.29754	-0.00896616	-0.0603322	-0.112621	0.279368	0.173378	-0.164184	-0.158359	-0.18377	0.041543	-0.28043	-0.12861	-0.295947	-0.0915973	0.113777	-0.114647	-0.104667	-0.192962	0.286651	-0.198528	0.195235	0.36636	-0.119301	0.0390469	-0.175712	-0.0935467	-0.419683	-0.125075	-0.230189	0.325839	-0.0668297	0.024029	0.223013	-0.064041	0.0217896	-0.0217103
1.830708661417323	0.153118	-0.234905	-0.430138	-0.208137	-0.167092	-0.135347	0.020989	-0.379586	0.160615	0.393458	-0.402218	-0.251758	0.0642165	-0.293443	0.00130489	-0.0458444	-0.122158	0.279172	0.170832	-0.163898	-0.162006	-0.183221	0.050056	-0.277816	-0.12867	-0.295731	-0.0939069	0.113753	-0.100122	-0.10147	-0.195405	0.290654	-0.209697	0.204843	0.363612	-0.120106	0.0585315	-0.179515	-0.0811783	-0.418163	-0.129197	-0.246164	0.336236	-0.0721184	0.0174018	0.222384	-0.058359	0.0316093	-0.0295201
1.8405511811023623	0.159105	-0.24983	-0.430175	-0.208014	-0.163558	-0.131844	0.0226217	-0.377524	0.166715	0.391881	-0.413806	-0.246997	0.0674839	-0.28923	0.0123372	-0.0313558	-0.131776	0.278182	0.169472	-0.162902	-0.165428	-0.181949	0.0602551	-0.273798	-0.12786	-0.295135	-0.0963076	0.113435	-0.0855962	-0.0972261	-0.197279	0.293991	-0.221804	0.213531	0.361084	-0.12026	0.0774446	-0.182273	-0.0692168	-0.415541	-0.133644	-0.259942	0.346622	-0.079013	0.0107196	0.222937	-0.0528054	0.0428044	-0.0356553
1.8503937007874016	0.165297	-0.263649	-0.429775	-0.207233	-0.158751	-0.128919	0.0235903	-0.37391	0.172361	0.391418	-0.424309	-0.242476	0.070115	-0.284985	0.0240497	-0.0165432	-0.141277	0.276783	0.169793	-0.161756	-0.168434	-0.179532	0.0718114	-0.267857	-0.126321	-0.293581	-0.0979803	0.113082	-0.0714301	-0.0919059	-0.198776	0.297474	-0.233387	0.221492	0.35863	-0.120555	0.0960118	-0.184043	-0.0574474	-0.41142	-0.137725	-0.27198	0.356622	-0.086971	0.00398134	0.225064	-0.0473167	0.0542857	-0.0397525
1.860236220472441	0.171649	-0.276246	-0.428442	-0.205184	-0.152725	-0.126473	0.0237899	-0.369112	0.178125	0.391857	-0.432793	-0.238077	0.0730045	-0.280737	0.0366718	-0.00139724	-0.15011	0.275012	0.172447	-0.160708	-0.170789	-0.176025	0.0847698	-0.259824	-0.123992	-0.290607	-0.0985485	0.112549	-0.0575496	-0.0861681	-0.201129	0.301465	-0.243491	0.229166	0.356218	-0.121365	0.113677	-0.184477	-0.0454436	-0.405556	-0.142803	-0.282696	0.367114	-0.0958631	-0.00264934	0.229034	-0.0424206	0.0653804	-0.041789
1.8700787401574803	0.179226	-0.287206	-0.425851	-0.200927	-0.14556	-0.124232	0.02389	-0.363325	0.183985	0.392941	-0.438994	-0.233716	0.0755149	-0.276303	0.0501224	0.0143626	-0.157301	0.272801	0.17783	-0.159073	-0.17264	-0.170269	0.0987289	-0.249769	-0.12063	-0.286577	-0.0979474	0.112323	-0.0440202	-0.0802918	-0.203987	0.305884	-0.2509	0.237006	0.354323	-0.12202	0.130516	-0.183466	-0.0341567	-0.398453	-0.148793	-0.292129	0.37765	-0.105939	-0.00900772	0.234113	-0.0378451	0.0764955	-0.0417459
1.8799212598425197	0.18835	-0.296298	-0.422571	-0.194416	-0.137213	-0.121802	0.0242099	-0.356283	0.190479	0.394596	-0.442652	-0.229123	0.0782048	-0.270926	0.0644175	0.0309283	-0.162772	0.269954	0.185301	-0.156399	-0.173831	-0.162331	0.113051	-0.237175	-0.116005	-0.281803	-0.0960738	0.113006	-0.0308661	-0.0738764	-0.206963	0.310661	-0.25554	0.245229	0.35312	-0.121836	0.147033	-0.18041	-0.0242847	-0.390373	-0.155007	-0.300253	0.387788	-0.117304	-0.0147783	0.239946	-0.032632	0.0889031	-0.0393953
1.889763779527559	0.198717	-0.302936	-0.418602	-0.184906	-0.12681	-0.119459	0.0244158	-0.347898	0.197551	0.397355	-0.443599	-0.224566	0.0812984	-0.264266	0.0795791	0.047093	-0.16637	0.26658	0.194757	-0.152329	-0.174066	-0.152683	0.127299	-0.22266	-0.109653	-0.276165	-0.093142	0.114957	-0.0189808	-0.0664192	-0.209772	0.315444	-0.257662	0.253906	0.352005	-0.121186	0.163211	-0.176014	-0.0151892	-0.381354	-0.161049	-0.307134	0.397818	-0.128875	-0.0197667	0.246379	-0.0266879	0.103181	-0.0350597
1.8996062992125984	0.21031	-0.306558	-0.414111	-0.17182	-0.114409	-0.117191	0.0244307	-0.33836	0.205349	0.401315	-0.441958	-0.22026	0.0847753	-0.255746	0.0952378	0.0619276	-0.1679	0.262993	0.205762	-0.146845	-0.173347	-0.140852	0.141371	-0.206269	-0.102246	-0.268904	-0.0892608	0.117722	-0.00916992	-0.0571014	-0.211944	0.32	-0.25689	0.26293	0.350864	-0.119521	0.179585	-0.170802	-0.0065131	-0.37052	-0.166775	-0.311398	0.40791	-0.140815	-0.0236677	0.253136	-0.020661	0.119349	-0.0289502
1.9094488188976377	0.223155	-0.306995	-0.409748	-0.155478	-0.0997919	-0.114671	0.0238757	-0.327407	0.214192	0.406746	-0.436932	-0.216133	0.0891292	-0.245842	0.111429	0.0751153	-0.167677	0.259972	0.217997	-0.139811	-0.172106	-0.127226	0.1553	-0.188531	-0.0940824	-0.259494	-0.0841042	0.120907	-0.00119656	-0.0456873	-0.213282	0.325157	-0.252801	0.272013	0.349547	-0.117104	0.196239	-0.164385	0.00127034	-0.357897	-0.172695	-0.312443	0.418383	-0.15297	-0.0267106	0.260091	-0.0152225	0.13773	-0.0208652
1.919291338582677	0.236924	-0.304081	-0.405575	-0.136385	-0.0830485	-0.111936	0.0221166	-0.315363	0.224298	0.413492	-0.428463	-0.211721	0.0946215	-0.234597	0.128248	0.0871991	-0.165368	0.257844	0.231529	-0.130814	-0.170136	-0.111787	0.168431	-0.169723	-0.0842545	-0.248073	-0.0776169	0.124805	0.00584187	-0.0327164	-0.214085	0.33052	-0.244874	0.281351	0.348489	-0.114314	0.213207	-0.156306	0.00833095	-0.34353	-0.178639	-0.310311	0.429803	-0.164986	-0.0287807	0.268051	-0.0107243	0.158363	-0.01093
1.9291338582677164	0.252333	-0.298293	-0.400887	-0.113664	-0.0637829	-0.108578	0.0201153	-0.301824	0.235323	0.421593	-0.416721	-0.205917	0.102352	-0.222148	0.145905	0.0974806	-0.160335	0.255491	0.246182	-0.120026	-0.167071	-0.094968	0.181287	-0.149577	-0.0731333	-0.234683	-0.0699662	0.129899	0.0122184	-0.0182236	-0.214294	0.335833	-0.232686	0.290922	0.347833	-0.110393	0.230829	-0.14667	0.0155661	-0.327551	-0.184672	-0.305071	0.44139	-0.176435	-0.0296637	0.276515	-0.00634302	0.181569	0.00100396
1.9389763779527558	0.269339	-0.290308	-0.395029	-0.0872316	-0.042091	-0.103786	0.0180229	-0.286241	0.247622	0.431003	-0.402036	-0.198828	0.112659	-0.208338	0.164935	0.106588	-0.152766	0.252628	0.261952	-0.10662	-0.162895	-0.0761278	0.193814	-0.128323	-0.0611222	-0.219224	-0.0608441	0.136713	0.018823	-0.00171703	-0.213616	0.340963	-0.216155	0.300578	0.347864	-0.10431	0.249892	-0.135334	0.0227086	-0.310101	-0.190548	-0.296536	0.452696	-0.186834	-0.0297105	0.285259	-0.00218845	0.20796	0.0152781
1.9488188976377951	0.28824	-0.280252	-0.388205	-0.0583156	-0.0178156	-0.0969719	0.015754	-0.268612	0.261254	0.441452	-0.384565	-0.189831	0.125626	-0.193274	0.185341	0.115496	-0.143377	0.249873	0.278946	-0.0907118	-0.157612	-0.0548584	0.206373	-0.106059	-0.0482588	-0.202212	-0.0505502	0.145274	0.0258055	0.0168825	-0.211335	0.346055	-0.194658	0.309938	0.348608	-0.0969923	0.270055	-0.122707	0.0297666	-0.291546	-0.195549	-0.284909	0.463881	-0.196424	-0.0285684	0.293977	0.00268538	0.237715	0.0318702
1.9586614173228347	0.309853	-0.267743	-0.380725	-0.0271261	0.00905505	-0.0880112	0.0134678	-0.248732	0.275866	0.45211	-0.364899	-0.178961	0.141692	-0.176783	0.206857	0.123752	-0.132261	0.247641	0.297592	-0.0728103	-0.151261	-0.0310032	0.219309	-0.0833584	-0.0343789	-0.183625	-0.038921	0.156121	0.0327057	0.036718	-0.20709	0.351086	-0.167933	0.318861	0.35031	-0.0886948	0.291282	-0.109061	0.0365397	-0.271691	-0.199162	-0.271447	0.475358	-0.204952	-0.02581	0.302261	0.00855883	0.271553	0.0511701
1.968503937007874	0.333953	-0.251975	-0.373433	0.00665513	0.0389078	-0.0769077	0.011897	-0.226585	0.291114	0.463373	-0.343294	-0.165802	0.161484	-0.158927	0.229275	0.131688	-0.118831	0.246432	0.31797	-0.0528945	-0.144048	-0.0048116	0.232572	-0.0602598	-0.0187498	-0.163708	-0.025254	0.169038	0.0394441	0.0568495	-0.200581	0.355944	-0.136373	0.327798	0.352825	-0.0789826	0.312841	-0.0941918	0.0429225	-0.250616	-0.201578	-0.256511	0.48663	-0.21208	-0.0212061	0.310044	0.0155229	0.309623	0.0731642
1.9783464566929134	0.360567	-0.233493	-0.365853	0.0434546	0.0715818	-0.0633681	0.0110925	-0.202392	0.306676	0.474918	-0.320358	-0.15017	0.184792	-0.140011	0.252481	0.139721	-0.102568	0.246165	0.339908	-0.0310261	-0.136112	0.0237006	0.246109	-0.0368483	-0.00181075	-0.14231	-0.010285	0.1836	0.0463384	0.0774114	-0.192731	0.360635	-0.100793	0.336583	0.356056	-0.0674572	0.334702	-0.0780101	0.0498274	-0.228794	-0.202416	-0.23907	0.49721	-0.217655	-0.0148003	0.317005	0.0229113	0.351718	0.0967481
1.9881889763779528	0.388967	-0.213928	-0.357998	0.0830159	0.106476	-0.0469925	0.0113402	-0.176279	0.323176	0.486363	-0.296133	-0.132055	0.210573	-0.12004	0.276723	0.148289	-0.0837923	0.245506	0.363386	-0.00816552	-0.127593	0.0541466	0.260313	-0.0128915	0.0164919	-0.118884	0.00541879	0.199023	0.0540176	0.098499	-0.183741	0.36482	-0.0621205	0.344612	0.359666	-0.0536728	0.357054	-0.0597491	0.0576539	-0.205771	-0.202105	-0.219664	0.506272	-0.221161	-0.00696909	0.323184	0.0310773	0.397596	0.121406
1.9980314960629921	0.418991	-0.192642	-0.349641	0.124415	0.143879	-0.0279459	0.0126578	-0.148245	0.339724	0.497813	-0.270472	-0.111689	0.238262	-0.0987852	0.301585	0.1583	-0.0617963	0.243841	0.387812	0.0146318	-0.118893	0.0862469	0.275241	0.011882	0.0362159	-0.0933284	0.0220862	0.215818	0.0622005	0.119673	-0.173916	0.36864	-0.0206297	0.352465	0.363079	-0.0374417	0.380155	-0.0393572	0.0662169	-0.181607	-0.200679	-0.198687	0.513854	-0.223044	0.00180209	0.328523	0.0393842	0.4472	0.146852
2.0078740157480315	0.326375	-0.108465	-0.364968	0.141481	0.207368	-0.0186728	0.0272553	-0.0899866	0.318264	0.465536	-0.251649	-0.0328653	0.18125	-0.0536453	0.288478	0.142773	0.000679893	0.257399	0.410659	0.18028	-0.0594334	0.156633	0.18815	0.050585	0.0932242	-0.113856	0.0871661	0.200383	0.00861971	0.171398	-0.0909388	0.307831	0.0308526	0.375819	0.369769	-0.069739	0.499955	-0.0138061	0.149079	-0.161289	-0.190925	-0.162956	0.439556	-0.135631	0.0563781	0.287835	0.112148	0.471303	0.178745
2.017716535433071	0.357309	-0.0877798	-0.353788	0.183665	0.250824	-7.69451e-05	0.0358816	-0.0601359	0.334049	0.471759	-0.221198	-0.00912794	0.214136	-0.0250897	0.314902	0.154715	0.0341941	0.255433	0.433462	0.192816	-0.0449173	0.185419	0.202846	0.0750925	0.120153	-0.0811889	0.105412	0.216567	0.0148159	0.194695	-0.0846988	0.314454	0.08126	0.385413	0.372509	-0.0494252	0.524033	0.00691359	0.157269	-0.133323	-0.191787	-0.141461	0.443509	-0.134244	0.06404	0.289956	0.124244	0.530596	0.207553
2.02755905511811	0.388466	-0.068335	-0.341515	0.225762	0.29459	0.0205362	0.0453289	-0.0288173	0.348365	0.47615	-0.190892	0.0153907	0.24727	0.00370662	0.341832	0.168256	0.0684072	0.251945	0.455918	0.202493	-0.0306866	0.213868	0.218159	0.0982423	0.146561	-0.048022	0.12253	0.233248	0.0210176	0.217775	-0.0767066	0.320848	0.134094	0.394068	0.374739	-0.026491	0.546715	0.0289875	0.165544	-0.104673	-0.192258	-0.118151	0.447046	-0.132096	0.0728533	0.291147	0.135835	0.591014	0.236285
2.0374015748031495	0.419185	-0.050414	-0.328327	0.26785	0.337544	0.0428071	0.0556235	0.00358915	0.361068	0.478957	-0.161287	0.03984	0.278997	0.0324595	0.36891	0.183336	0.103236	0.246472	0.477145	0.20936	-0.017504	0.241797	0.233332	0.119644	0.171724	-0.0143321	0.138859	0.250231	0.0274337	0.240169	-0.0670352	0.326959	0.188971	0.40217	0.37544	-0.00153628	0.567933	0.0513084	0.174166	-0.0760387	-0.192622	-0.093165	0.449908	-0.129902	0.0821594	0.290777	0.146796	0.651456	0.264871
2.047244094488189	0.448738	-0.0347997	-0.314173	0.308987	0.378647	0.066698	0.0661261	0.0363061	0.371579	0.480471	-0.13292	0.0637723	0.308547	0.0613543	0.396008	0.19945	0.138774	0.238833	0.496728	0.212693	-0.00501667	0.268428	0.247524	0.138846	0.195056	0.0195082	0.154217	0.266905	0.0345713	0.261137	-0.0563423	0.332436	0.244347	0.409261	0.373666	0.0245487	0.587005	0.0728024	0.182333	-0.0480992	-0.193812	-0.0666158	0.451561	-0.128632	0.0923078	0.288684	0.156921	0.711319	0.292798
2.0570866141732282	0.476355	-0.0218024	-0.299428	0.348671	0.417708	0.0915601	0.0758177	0.0685791	0.379343	0.480436	-0.106629	0.0866283	0.335467	0.0900083	0.422387	0.216267	0.174221	0.229477	0.514605	0.213436	0.00612983	0.293274	0.261237	0.156527	0.21581	0.0525911	0.167963	0.28217	0.0412959	0.280629	-0.0453953	0.337148	0.298202	0.415135	0.368755	0.0520902	0.603012	0.0938474	0.18896	-0.0217439	-0.195825	-0.0400301	0.451747	-0.128289	0.103007	0.285156	0.165881	0.769435	0.31928
2.0669291338582676	0.501409	-0.0115643	-0.284255	0.386622	0.453106	0.116458	0.0844373	0.100091	0.384374	0.477955	-0.0832368	0.10773	0.359329	0.117342	0.447949	0.2334	0.209354	0.21849	0.53031	0.211522	0.0159194	0.314783	0.274099	0.172294	0.233395	0.0842398	0.180115	0.295069	0.0479681	0.297449	-0.0336971	0.340776	0.349562	0.419864	0.36038	0.0811724	0.615419	0.113757	0.193896	0.00195504	-0.19797	-0.013916	0.450306	-0.12918	0.113564	0.280206	0.172757	0.824572	0.343367
2.076771653543307	0.522969	-0.00460799	-0.269128	0.421462	0.483494	0.141195	0.0923283	0.130093	0.386348	0.473259	-0.06328	0.126158	0.379747	0.142738	0.47236	0.250315	0.242804	0.204982	0.542969	0.206582	0.0241769	0.331971	0.286295	0.186071	0.247401	0.114027	0.191172	0.3055	0.0540544	0.311529	-0.0214104	0.343156	0.397327	0.423473	0.348525	0.111432	0.623119	0.131843	0.196886	0.0228215	-0.200955	0.0112052	0.446886	-0.131417	0.123391	0.273484	0.17687	0.875341	0.365133
2.0866141732283463	0.540271	-0.00133325	-0.254526	0.452167	0.50766	0.164759	0.0995971	0.157883	0.385321	0.466832	-0.0468945	0.141142	0.396475	0.166054	0.49517	0.266627	0.273904	0.18916	0.552298	0.198653	0.0306548	0.344977	0.29745	0.197542	0.257933	0.14131	0.201215	0.312777	0.0598668	0.322603	-0.00854985	0.34373	0.44115	0.425783	0.333021	0.142009	0.625697	0.147232	0.198875	0.0400958	-0.205663	0.0350788	0.440821	-0.134381	0.13213	0.264777	0.177929	0.921262	0.383979
2.0964566929133857	0.552962	-0.00190612	-0.240987	0.477794	0.52565	0.186295	0.10545	0.183029	0.380974	0.458532	-0.0344015	0.152354	0.408814	0.187842	0.515501	0.28213	0.301836	0.170961	0.558555	0.18847	0.035297	0.353178	0.306877	0.206467	0.264924	0.165271	0.210353	0.316572	0.0656543	0.330414	0.00436185	0.342127	0.479645	0.426699	0.313763	0.172115	0.622689	0.15952	0.199034	0.0532702	-0.211462	0.0575487	0.431766	-0.138684	0.139575	0.253964	0.175611	0.960699	0.399243
2.106299212598425	0.55996	-0.0065614	-0.228753	0.497972	0.537076	0.205353	0.109397	0.205025	0.372449	0.448466	-0.0250999	0.15953	0.416594	0.207841	0.532955	0.296486	0.325856	0.150147	0.56136	0.175451	0.0375854	0.355941	0.314187	0.212605	0.268296	0.185641	0.218744	0.317102	0.0710487	0.334481	0.0172249	0.339051	0.511993	0.425275	0.29085	0.201057	0.613223	0.168552	0.197332	0.0620172	-0.217933	0.0779935	0.419621	-0.144824	0.144734	0.241138	0.169687	0.99203	0.410492
2.1161417322834644	0.56097	-0.0148065	-0.218533	0.513083	0.541738	0.22186	0.11168	0.223409	0.359714	0.435909	-0.0194915	0.161986	0.419111	0.225141	0.547102	0.308838	0.345878	0.127272	0.560415	0.159145	0.0373139	0.353017	0.319291	0.215734	0.267803	0.201471	0.226007	0.314706	0.0762421	0.334547	0.0298004	0.334703	0.537339	0.420946	0.264683	0.227851	0.597182	0.174778	0.193467	0.066327	-0.224287	0.0958973	0.404623	-0.153051	0.147752	0.226294	0.160589	1.01471	0.417436
2.1259842519685037	0.556054	-0.0263086	-0.210912	0.523069	0.539878	0.235685	0.112788	0.238008	0.342977	0.420971	-0.0173275	0.159395	0.41615	0.239506	0.557603	0.31888	0.361126	0.101994	0.556041	0.139873	0.0344942	0.344468	0.322212	0.215437	0.263686	0.212501	0.231934	0.309019	0.0810571	0.330254	0.0418034	0.329081	0.554921	0.413626	0.234978	0.251769	0.574946	0.178362	0.187856	0.0657842	-0.230638	0.111086	0.386396	-0.163633	0.148993	0.209472	0.148744	1.02828	0.419748
2.135826771653543	0.54544	-0.040314	-0.205597	0.528265	0.53222	0.246939	0.111847	0.248908	0.323501	0.404212	-0.0185761	0.151796	0.4076	0.251177	0.564263	0.326503	0.370372	0.0747057	0.548222	0.117891	0.0288381	0.33111	0.322657	0.212196	0.256273	0.219008	0.236855	0.2993	0.0858863	0.320844	0.0527884	0.322614	0.564406	0.40344	0.201946	0.272607	0.546911	0.17907	0.180449	0.060792	-0.237308	0.123141	0.365513	-0.175794	0.148513	0.190406	0.13391	1.0324	0.41817
2.145669291338583	0.529143	-0.0556017	-0.202719	0.528559	0.518473	0.255316	0.108375	0.255935	0.301609	0.385608	-0.0228066	0.138825	0.393835	0.259535	0.566524	0.331503	0.373945	0.0459287	0.536904	0.093529	0.0206914	0.312929	0.320391	0.20576	0.24545	0.221215	0.240824	0.285359	0.0904152	0.306449	0.0627176	0.315027	0.565353	0.389744	0.166371	0.290046	0.513445	0.176197	0.170919	0.051797	-0.244557	0.132093	0.342625	-0.189318	0.146168	0.16957	0.117396	1.02718	0.412832
2.155511811023622	0.507804	-0.0722225	-0.202946	0.524383	0.498658	0.261615	0.102362	0.258804	0.277354	0.365276	-0.0298515	0.120945	0.375413	0.264051	0.563763	0.333206	0.372344	0.0157284	0.522268	0.0671226	0.00984956	0.28986	0.314392	0.195433	0.230925	0.21915	0.243853	0.267889	0.0941265	0.286961	0.0709932	0.305998	0.558509	0.372615	0.128692	0.303673	0.475495	0.169402	0.159377	0.0388733	-0.252119	0.137535	0.317137	-0.203941	0.141848	0.147701	0.10006	1.01291	0.403157
2.1653543307086616	0.481672	-0.0903215	-0.206084	0.515851	0.472744	0.264638	0.0939975	0.257435	0.250509	0.342574	-0.0391787	0.0982876	0.35264	0.264523	0.555884	0.331791	0.365869	-0.0154	0.504843	0.039566	-0.00319577	0.262619	0.304621	0.181829	0.213241	0.212769	0.24638	0.247128	0.0969611	0.262889	0.0773609	0.295786	0.544591	0.352142	0.0890713	0.3135	0.433415	0.15846	0.147124	0.0218624	-0.260089	0.13956	0.288799	-0.219606	0.135921	0.124783	0.0827641	0.990174	0.388829
2.175196850393701	0.451453	-0.109768	-0.212568	0.502848	0.440955	0.263836	0.0837422	0.252435	0.221557	0.318047	-0.050999	0.0711581	0.325603	0.260383	0.54319	0.327953	0.353924	-0.0472196	0.485257	0.0110975	-0.0184836	0.232346	0.291795	0.165524	0.193244	0.201893	0.247904	0.223895	0.098725	0.233978	0.0817575	0.285103	0.523614	0.328855	0.0476626	0.31969	0.388023	0.144146	0.134001	0.00158354	-0.26829	0.138304	0.257563	-0.236244	0.129137	0.100931	0.0650265	0.959394	0.370238
2.1850393700787403	0.4176	-0.130054	-0.222309	0.485306	0.404134	0.259498	0.0718509	0.244128	0.19113	0.291696	-0.0650055	0.0407685	0.294941	0.251809	0.526108	0.321828	0.336222	-0.0793337	0.463811	-0.0176445	-0.035573	0.200211	0.276823	0.147097	0.171216	0.186874	0.248467	0.198089	0.100203	0.20122	0.084001	0.273667	0.496168	0.303168	0.00482398	0.322215	0.34021	0.126955	0.121182	-0.0211163	-0.276112	0.132949	0.22411	-0.253873	0.121257	0.0762837	0.0463681	0.921168	0.347593
2.1948818897637796	0.380931	-0.151298	-0.234961	0.463922	0.362991	0.251796	0.0583848	0.233539	0.159561	0.263771	-0.0814306	0.00747737	0.261735	0.23906	0.504937	0.313779	0.313105	-0.111053	0.440877	-0.0456347	-0.0536701	0.167046	0.260207	0.126651	0.146688	0.167459	0.247738	0.169475	0.101271	0.165469	0.0843454	0.261324	0.463214	0.276044	-0.0388339	0.320907	0.290859	0.106769	0.108725	-0.045759	-0.283435	0.124334	0.189004	-0.272437	0.112276	0.0513239	0.02776	0.875876	0.32111
2.204724409448819	0.341678	-0.173489	-0.2503	0.439427	0.318445	0.240966	0.0438949	0.221002	0.127097	0.235	-0.0999263	-0.027849	0.226176	0.222233	0.479569	0.303877	0.285091	-0.142564	0.416718	-0.0723397	-0.0726024	0.133413	0.24221	0.10487	0.120411	0.144491	0.24577	0.138694	0.102397	0.127613	0.0832845	0.248532	0.425139	0.247446	-0.0830346	0.316633	0.240508	0.0838914	0.0966841	-0.071637	-0.289842	0.112824	0.153098	-0.29154	0.102275	0.0266805	0.00977528	0.824514	0.291175
2.2145669291338583	0.300074	-0.195603	-0.268	0.412903	0.272079	0.227663	0.0290089	0.206542	0.094262	0.205702	-0.120252	-0.0648476	0.189039	0.201525	0.449933	0.292611	0.252937	-0.173624	0.391797	-0.0971887	-0.0923915	0.09962	0.222822	0.0823758	0.092855	0.118749	0.243018	0.106612	0.103502	0.0877319	0.0810267	0.235187	0.383061	0.217729	-0.126492	0.308938	0.189836	0.0589458	0.0856008	-0.09843	-0.294739	0.0992376	0.116749	-0.311178	0.0911648	0.00297424	-0.0072243	0.76751	0.258613
2.2244094488188977	0.257487	-0.216693	-0.287594	0.384433	0.225171	0.212382	0.0138694	0.190427	0.0614377	0.175958	-0.142837	-0.102737	0.151106	0.177375	0.416758	0.280485	0.218542	-0.204178	0.366153	-0.119348	-0.112715	0.0664483	0.202559	0.0593479	0.0647495	0.0914388	0.239344	0.0740909	0.103714	0.0460881	0.0774188	0.221803	0.338289	0.187244	-0.168765	0.29794	0.139584	0.0322397	0.0757707	-0.12567	-0.298731	0.0834595	0.0805077	-0.331034	0.0793479	-0.0194593	-0.0235343	0.706091	0.223494
2.234251968503937	0.214329	-0.236547	-0.308068	0.354036	0.17823	0.195175	-0.00136137	0.173	0.0294317	0.146963	-0.167222	-0.140781	0.113061	0.150469	0.380634	0.26733	0.181767	-0.233657	0.340803	-0.13821	-0.133526	0.0342711	0.18184	0.0363995	0.0362782	0.0626952	0.234221	0.0416675	0.102812	0.00364438	0.0727387	0.209484	0.291524	0.157085	-0.209334	0.284656	0.0905245	0.00428079	0.0668596	-0.152565	-0.302474	0.0653676	0.0448969	-0.350265	0.0675972	-0.0403646	-0.0385414	0.641066	0.186593
2.2440944881889764	0.17138	-0.254887	-0.328323	0.322334	0.131749	0.176106	-0.0167484	0.154862	-0.00156578	0.119563	-0.192931	-0.17882	0.0753306	0.121416	0.342659	0.253623	0.1429	-0.260599	0.31607	-0.153713	-0.154222	0.00263505	0.161484	0.0145361	0.00781471	0.0325557	0.228068	0.010138	0.100496	-0.038507	0.0671793	0.198092	0.244402	0.127849	-0.247535	0.269322	0.0432947	-0.0244344	0.0594667	-0.17819	-0.305061	0.0451122	0.0108338	-0.368498	0.0562909	-0.0600329	-0.0508468	0.574054	0.148615
2.2539370078740157	0.129573	-0.27163	-0.348111	0.28938	0.0868359	0.155721	-0.0316682	0.136431	-0.0307472	0.0941745	-0.219864	-0.21574	0.038287	0.0906936	0.303235	0.239005	0.102919	-0.284883	0.292012	-0.166111	-0.173915	-0.0282705	0.142051	-0.00556126	-0.0201195	0.0014702	0.220858	-0.0198476	0.0969299	-0.0798736	0.0608472	0.187987	0.197985	0.0997665	-0.283389	0.252559	-0.00148294	-0.0528065	0.0541255	-0.201746	-0.305751	0.0229954	-0.0215949	-0.385543	0.046121	-0.0785009	-0.0612755	0.506335	0.110293
2.263779527559055	0.0887199	-0.286892	-0.367467	0.255957	0.0444724	0.134495	-0.045887	0.118319	-0.0584371	0.0712144	-0.247075	-0.250065	0.00273183	0.0590273	0.262823	0.223589	0.0622494	-0.306635	0.269358	-0.175544	-0.192352	-0.0579682	0.12379	-0.0234336	-0.0475748	-0.0299107	0.213119	-0.0483285	0.0931026	-0.119953	0.0537889	0.179494	0.152708	0.0734777	-0.316876	0.234307	-0.0430649	-0.0801668	0.0503105	-0.222977	-0.305102	-0.000195809	-0.0525408	-0.401664	0.0372677	-0.0952528	-0.0707228	0.438741	0.0723623
2.2736220472440944	0.0494958	-0.300657	-0.386624	0.222595	0.00584232	0.11308	-0.0595264	0.101052	-0.0845902	0.0505266	-0.273662	-0.281795	-0.0309909	0.0267333	0.222055	0.208361	0.0222936	-0.32564	0.248406	-0.182981	-0.20909	-0.0860661	0.10672	-0.0384018	-0.0738754	-0.0609238	0.205217	-0.0750951	0.0884699	-0.157449	0.0455099	0.172231	0.109591	0.0484662	-0.347022	0.214699	-0.0809464	-0.106967	0.0476908	-0.241663	-0.303374	-0.0238116	-0.0816102	-0.416255	0.0297566	-0.109909	-0.0800111	0.372405	0.0349995
2.283464566929134	0.012862	-0.313099	-0.40548	0.188763	-0.0295728	0.0925635	-0.0721943	0.0852579	-0.109102	0.0320402	-0.299949	-0.311177	-0.0624186	-0.00546181	0.181805	0.193958	-0.0158338	-0.341769	0.228564	-0.188165	-0.224602	-0.111664	0.0910655	-0.0507798	-0.0989116	-0.0913081	0.196928	-0.0995674	0.0833917	-0.192814	0.0365512	0.166409	0.0701127	0.0243372	-0.373285	0.194172	-0.115165	-0.132085	0.0462134	-0.257789	-0.300831	-0.0475835	-0.108249	-0.428912	0.0229735	-0.122564	-0.0886893	0.307674	-0.000703814
2.293307086614173	-0.0205051	-0.324405	-0.424026	0.154307	-0.0616906	0.0731095	-0.0844402	0.0709735	-0.131908	0.0156217	-0.325993	-0.337962	-0.0913282	-0.0372201	0.143041	0.180804	-0.0517935	-0.354883	0.209369	-0.191453	-0.238792	-0.134625	0.0766614	-0.0608526	-0.121945	-0.121341	0.188339	-0.121256	0.0779205	-0.226166	0.0278791	0.162077	0.0346593	0.00118977	-0.396215	0.17322	-0.145702	-0.156006	0.0457913	-0.271317	-0.297657	-0.0710708	-0.131731	-0.439913	0.0168463	-0.133244	-0.0965604	0.24544	-0.0343302
2.3031496062992125	-0.0503533	-0.334458	-0.441746	0.119442	-0.090134	0.0548835	-0.0961917	0.058313	-0.152452	0.00107607	-0.351125	-0.362289	-0.117986	-0.0680732	0.105944	0.168432	-0.0846126	-0.365771	0.190964	-0.193533	-0.251633	-0.15471	0.0635706	-0.0683354	-0.142703	-0.150701	0.179053	-0.139573	0.0714715	-0.2575	0.0197832	0.158753	0.00290023	-0.0204618	-0.415856	0.152218	-0.172976	-0.177795	0.0462067	-0.282531	-0.293519	-0.094304	-0.151905	-0.448602	0.0108637	-0.141495	-0.104058	0.187212	-0.0656733
2.312992125984252	-0.0767094	-0.343089	-0.458005	0.0838536	-0.114972	0.0383047	-0.107725	0.0472325	-0.169932	-0.0119741	-0.37525	-0.384293	-0.142337	-0.0979898	0.071153	0.156706	-0.114026	-0.37416	0.17296	-0.194913	-0.263072	-0.171455	0.0517288	-0.0728639	-0.161291	-0.178863	0.169117	-0.155105	0.0637847	-0.285382	0.0125312	0.156141	-0.0249648	-0.0405335	-0.43164	0.131528	-0.197613	-0.19683	0.0464724	-0.291789	-0.288595	-0.117226	-0.168764	-0.45518	0.00474526	-0.147424	-0.111408	0.134004	-0.0949222
2.322834645669291	-0.0998426	-0.350596	-0.472952	0.0483141	-0.13622	0.0233287	-0.119235	0.0376231	-0.185008	-0.0236716	-0.397501	-0.404213	-0.164	-0.126762	0.039219	0.145107	-0.140379	-0.379842	0.155501	-0.195776	-0.273238	-0.185117	0.0411125	-0.0751487	-0.177394	-0.205806	0.158794	-0.167179	0.0549471	-0.308978	0.00620329	0.154355	-0.048905	-0.0584093	-0.44375	0.111612	-0.219067	-0.212625	0.0467602	-0.299943	-0.283341	-0.139455	-0.182594	-0.459601	-0.00190943	-0.150836	-0.118052	0.0857887	-0.121889
2.3326771653543306	-0.119335	-0.357283	-0.485957	0.0133105	-0.153894	0.00988554	-0.130948	0.0297722	-0.19806	-0.0338055	-0.416814	-0.421629	-0.182543	-0.153814	0.0103744	0.133726	-0.162741	-0.383113	0.138917	-0.196165	-0.282212	-0.196393	0.0319079	-0.0753428	-0.191961	-0.231392	0.148246	-0.175785	0.0455371	-0.327936	0.000769782	0.153887	-0.0691977	-0.074698	-0.45209	0.0925343	-0.238	-0.22465	0.0466721	-0.307153	-0.277757	-0.160303	-0.193251	-0.461087	-0.00866087	-0.151125	-0.123576	0.0426131	-0.146189
2.34251968503937	-0.135137	-0.362947	-0.496668	-0.0208519	-0.168066	-0.00209719	-0.142587	0.0241473	-0.208767	-0.0420773	-0.433532	-0.436534	-0.198212	-0.178222	-0.0152207	0.12304	-0.180362	-0.38403	0.122432	-0.195827	-0.290398	-0.205106	0.0241333	-0.0732373	-0.204494	-0.255992	0.137794	-0.181174	0.0350423	-0.342136	-0.00365033	0.154127	-0.0857745	-0.0898687	-0.456909	0.0743753	-0.254773	-0.232428	0.0465297	-0.312756	-0.271989	-0.179245	-0.201765	-0.459925	-0.0157821	-0.14872	-0.128676	0.00433756	-0.167007
2.3523622047244093	-0.146924	-0.367336	-0.50454	-0.0531066	-0.179011	-0.0118211	-0.153871	0.0205982	-0.217835	-0.0484914	-0.447948	-0.449036	-0.210437	-0.199955	-0.0373315	0.112835	-0.193226	-0.382524	0.105809	-0.194744	-0.297863	-0.21068	0.0174564	-0.0685738	-0.214614	-0.279914	0.127585	-0.183753	0.0235632	-0.352064	-0.00687195	0.155106	-0.0987284	-0.104612	-0.458247	0.0575789	-0.269372	-0.236247	0.0463798	-0.316505	-0.266165	-0.19606	-0.209312	-0.456037	-0.0230019	-0.144282	-0.133591	-0.0292827	-0.184221
2.3622047244094486	-0.155269	-0.370175	-0.50951	-0.0827906	-0.186792	-0.0191686	-0.16416	0.0190261	-0.224707	-0.0536653	-0.459336	-0.458907	-0.21831	-0.219172	-0.0557371	0.103417	-0.201408	-0.378861	0.0900322	-0.193041	-0.304015	-0.212761	0.0115368	-0.0604898	-0.222574	-0.302579	0.117439	-0.183508	0.011881	-0.358438	-0.00923599	0.157446	-0.108519	-0.118706	-0.456394	0.0422592	-0.28165	-0.236288	0.0457312	-0.319063	-0.259746	-0.209671	-0.215916	-0.449738	-0.0299002	-0.138214	-0.138478	-0.0584556	-0.19816
2.372047244094488	-0.160407	-0.371617	-0.511131	-0.109147	-0.191144	-0.0245882	-0.173205	0.0196512	-0.229045	-0.0582086	-0.467319	-0.46563	-0.222595	-0.235863	-0.0706929	0.0948641	-0.204792	-0.373496	0.0752356	-0.191046	-0.30898	-0.210984	0.00668604	-0.0492332	-0.228282	-0.323009	0.108076	-0.180231	0.000664199	-0.361623	-0.0110508	0.161509	-0.11579	-0.131391	-0.452146	0.0280944	-0.291281	-0.232992	0.0436408	-0.320655	-0.252181	-0.220015	-0.220932	-0.441013	-0.0361563	-0.130546	-0.143053	-0.0831362	-0.209301
2.3818897637795273	-0.162373	-0.371434	-0.509619	-0.131282	-0.192113	-0.0276612	-0.180892	0.0229353	-0.230944	-0.0617958	-0.471221	-0.468509	-0.22261	-0.249672	-0.0821163	0.0870002	-0.203834	-0.366787	0.0621317	-0.189029	-0.312489	-0.205311	0.00340199	-0.0351396	-0.231119	-0.340432	0.099936	-0.174507	-0.00970405	-0.361516	-0.0115525	0.16731	-0.120865	-0.142629	-0.445364	0.0154628	-0.298466	-0.226447	0.0409387	-0.321504	-0.243852	-0.227275	-0.224422	-0.429419	-0.0419174	-0.121674	-0.146264	-0.103086	-0.217836
2.3917322834645667	-0.161348	-0.369471	-0.504462	-0.148631	-0.189581	-0.0278448	-0.186008	0.0289012	-0.230046	-0.0640531	-0.470704	-0.467538	-0.218213	-0.260334	-0.089851	0.0796166	-0.199147	-0.357993	0.0512478	-0.186117	-0.313765	-0.195002	0.00187209	-0.0176855	-0.230225	-0.354463	0.0925664	-0.166227	-0.0191253	-0.358315	-0.0104394	0.174859	-0.123574	-0.152811	-0.436322	0.00489397	-0.302639	-0.217036	0.0373693	-0.321196	-0.234329	-0.231449	-0.227562	-0.414707	-0.046949	-0.111346	-0.148203	-0.118202	-0.224478
2.4015748031496065	-0.156732	-0.365564	-0.495467	-0.160474	-0.183442	-0.0248067	-0.187856	0.0377369	-0.226343	-0.0649028	-0.465869	-0.462672	-0.208975	-0.267282	-0.0938831	0.0725983	-0.190444	-0.347569	0.0426611	-0.182373	-0.312502	-0.180675	0.0024397	0.00354402	-0.22557	-0.364647	0.0860517	-0.155635	-0.0277514	-0.351588	-0.0072295	0.183722	-0.124258	-0.161727	-0.4251	-0.00339832	-0.302822	-0.205169	0.0331636	-0.319312	-0.2233	-0.232226	-0.229311	-0.396509	-0.0507398	-0.098648	-0.148245	-0.128227	-0.229257
2.411417322834646	-0.148815	-0.35914	-0.48308	-0.165904	-0.174028	-0.0182398	-0.186473	0.049725	-0.220151	-0.0649338	-0.456036	-0.453713	-0.194404	-0.27025	-0.093938	0.0665988	-0.177816	-0.335964	0.0363289	-0.177119	-0.308632	-0.162281	0.00528987	0.0293616	-0.216745	-0.371131	0.0812599	-0.142519	-0.0347563	-0.342205	-0.0010162	0.194139	-0.12227	-0.168344	-0.412296	-0.00884816	-0.29873	-0.190399	0.0288495	-0.316265	-0.210303	-0.229507	-0.229934	-0.374168	-0.0524256	-0.0845511	-0.145928	-0.132146	-0.231497
2.421259842519685	-0.136681	-0.349159	-0.466958	-0.164388	-0.16136	-0.00754332	-0.181136	0.0654126	-0.210817	-0.0640309	-0.439958	-0.440084	-0.174472	-0.268674	-0.0898022	0.0617012	-0.160998	-0.322928	0.0324126	-0.169418	-0.302546	-0.139979	0.0104652	0.0588491	-0.203018	-0.373881	0.0788745	-0.127167	-0.0395375	-0.32921	0.00750498	0.206042	-0.117109	-0.172136	-0.398209	-0.0117648	-0.290132	-0.172122	0.024146	-0.312058	-0.195322	-0.223632	-0.229381	-0.347934	-0.0521493	-0.0699954	-0.140254	-0.128674	-0.23025
2.4311023622047245	-0.12048	-0.335161	-0.446477	-0.155461	-0.144861	0.00758071	-0.170908	0.0855322	-0.198245	-0.0623762	-0.417755	-0.421264	-0.148643	-0.261575	-0.0818038	0.0579725	-0.140148	-0.307712	0.0317129	-0.158994	-0.293814	-0.113295	0.0180273	0.0920149	-0.183829	-0.371758	0.0784304	-0.109791	-0.0412769	-0.312369	0.017919	0.219483	-0.109054	-0.173095	-0.382824	-0.0120871	-0.27662	-0.149667	0.019452	-0.306317	-0.177619	-0.214592	-0.226652	-0.317769	-0.0498849	-0.055892	-0.130815	-0.118202	-0.225837
2.440944881889764	-0.0999603	-0.316621	-0.421184	-0.13861	-0.123592	0.0271237	-0.155672	0.111087	-0.182163	-0.0596724	-0.389614	-0.396928	-0.11649	-0.249695	-0.0700433	0.0555507	-0.116028	-0.28993	0.0348148	-0.145125	-0.281662	-0.0817643	0.0279017	0.129267	-0.159181	-0.364467	0.0801619	-0.0906294	-0.0397846	-0.292059	0.0307168	0.234734	-0.0969179	-0.171188	-0.36597	-0.00969723	-0.257921	-0.122499	0.0150813	-0.299298	-0.156707	-0.202465	-0.221741	-0.283794	-0.0453248	-0.0419144	-0.11709	-0.100942	-0.218572
2.4507874015748032	-0.0752948	-0.293463	-0.391153	-0.113015	-0.0974661	0.0510714	-0.135019	0.141933	-0.162322	-0.0558342	-0.355425	-0.366268	-0.0783131	-0.232518	-0.0544879	0.0548191	-0.0874816	-0.269696	0.0424148	-0.127332	-0.266384	-0.0453645	0.0405662	0.169573	-0.128088	-0.351659	0.0845045	-0.0691013	-0.0348052	-0.268327	0.0462405	0.252305	-0.0810411	-0.165979	-0.347474	-0.00446561	-0.232313	-0.0916227	0.0113715	-0.290512	-0.132864	-0.187924	-0.213445	-0.246065	-0.038476	-0.0282328	-0.0995313	-0.0761941	-0.208734
2.4606299212598426	-0.0461779	-0.265257	-0.35646	-0.0778076	-0.0657038	0.0794877	-0.1087	0.178324	-0.139008	-0.0507315	-0.314519	-0.329416	-0.0329042	-0.208137	-0.0350272	0.0559923	-0.0552759	-0.246963	0.0551723	-0.10485	-0.248207	-0.00355186	0.0557897	0.21298	-0.0901277	-0.332368	0.091618	-0.0456146	-0.0259528	-0.241532	0.0646103	0.27202	-0.0612704	-0.157115	-0.327594	0.00417287	-0.19867	-0.0567595	0.00915827	-0.279091	-0.106158	-0.170939	-0.201903	-0.205595	-0.0287209	-0.0149249	-0.0786976	-0.0443263	-0.195796
2.470472440944882	-0.0133556	-0.231742	-0.317184	-0.0326368	-0.0295816	0.11234	-0.0769399	0.221033	-0.112297	-0.0442279	-0.267089	-0.286537	0.0194125	-0.17566	-0.0118533	0.0607135	-0.0198533	-0.222078	0.0735493	-0.0769992	-0.227731	0.0432128	0.07375	0.260215	-0.0464691	-0.306964	0.101463	-0.020719	-0.0122197	-0.211175	0.0855588	0.293676	-0.0368551	-0.144521	-0.307199	0.0166182	-0.157921	-0.0176954	0.0083674	-0.264927	-0.0762572	-0.151385	-0.187804	-0.162897	-0.0152792	-0.00233025	-0.0542856	-0.0060643	-0.180186
2.4803149606299213	0.0230581	-0.193071	-0.273233	0.0215647	0.0100396	0.149221	-0.0400847	0.270409	-0.0816398	-0.0363121	-0.213433	-0.238237	0.0780166	-0.13613	0.0149064	0.068416	0.0187618	-0.195109	0.0972385	-0.0448358	-0.204434	0.0938263	0.0950801	0.311367	0.00295595	-0.275343	0.113899	0.00569876	0.00759854	-0.177069	0.108585	0.317721	-0.00747464	-0.127773	-0.286752	0.032715	-0.110055	0.0247979	0.00959751	-0.248052	-0.0424292	-0.128862	-0.172189	-0.11857	0.00221436	0.00930529	-0.0257393	0.0383098	-0.162388
2.490157480314960	0.0630659	-0.149744	-0.225139	0.084202	0.0529139	0.189961	0.00174419	0.326203	-0.0466981	-0.0271291	-0.153071	-0.184515	0.143425	-0.0907017	0.045269	0.0790565	0.0599738	-0.166127	0.125683	-0.00826206	-0.178194	0.147564	0.119247	0.366798	0.0574841	-0.237514	0.12869	0.0343019	0.0329289	-0.139802	0.134071	0.344062	0.0266539	-0.106918	-0.266379	0.0517275	-0.0548077	0.0704998	0.0129556	-0.228349	-0.00468639	-0.104129	-0.155642	-0.0732005	0.0234601	0.0199667	0.00594154	0.0895434	-0.142669
[truncated: 367 more columns]

## Sheet: Figure 5
Subject	# state changes	Response time	Behavior PC
100307	8.0	0.829	0.892
877168	7.0	0.942	-1.033
102816	8.0	0.864	-1.045
891667	4.0	0.968	-1.531
898176	11.0	0.824	1.77
912447	7.0	0.683	1.061
917255	6.0	0.709	0.944
990366	14.0	0.948	0.888
104012	12.0	0.944	-0.923
105923	6.0	0.751	0.502
106521	9.0	0.707	1.393
108323	6.0	0.896	-0.874
109123	8.0	0.833	-0.447
111514	15.0	0.809	-1.69
112920	6.0	0.633	3.105
113922	10.0	0.888	0.221
116726	7.0	0.874	-0.247
125525	9.0	0.569	1.365
133019	7.0	0.724	-0.734
140117	10.0	0.703	0.692
146129	7.0	0.77	0.929
149741	7.0	0.978	0.301
151526	5.0	0.716	-0.555
156334	11.0	0.813	0.264
158136	5.0	0.89	-0.137
162026	7.0	0.607	1.653
162935	10.0	0.761	0.413
164636	7.0	0.808	-0.863
166438	4.0	0.837	0.91
169040	12.0	0.559	2.477
172029	7.0	0.913	1.31
175237	8.0	0.743	0.328
175540	5.0	0.936	-2.244
177746	3.0	0.957	-0.351
182840	14.0	0.761	0.775
185442	6.0	0.774	0.592
189349	8.0	0.736	2.646
191033	4.0	0.991	2.454
191437	4.0	0.867	-1.127
191841	6.0	0.828	-0.168
192641	10.0	0.557	0.405
195041	7.0	0.689	0.018
198653	7.0	0.508	0.842
200109	6.0	0.805	1.793
204521	9.0	0.652	2.458
205119	6.0	0.875	0.158
212318	11.0	0.629	-0.153
212823	6.0	0.581	1.488
214524	6.0	0.625	2.005
223929	7.0	0.805	1.287
248339	10.0	0.632	2.381
250427	7.0	0.66	1.865
255639	5.0	0.695	1.892
257845	8.0	0.452	0.128
283543	10.0	0.748	0.137
293748	8.0	0.752	1.403
352738	7.0	0.934	-0.54
353740	13.0	0.888	-2.727
358144	8.0	0.695	1.454
406836	9.0	0.596	3.597
433839	14.0	0.586	1.109
500222	8.0	0.612	2.227
512835	4.0	0.916	-2.194
555348	6.0	0.849	-0.551
568963	7.0	0.622	1.311
581450	10.0	0.811	1.633
599671	8.0	0.699	0.166
601127	10.0	1.182	0.584
660951	15.0	0.912	-2.628
662551	7.0	0.714	-0.543
665254	6.0	0.75	0.131
667056	4.0	0.775	-0.089
679770	11.0	0.548	3.368
680957	7.0	0.939	0.743
706040	7.0	0.869	-0.188
707749	12.0	0.782	-0.558
715950	10.0	0.713	0.179
725751	9.0	0.789	-0.933
735148	10.0	0.769	-1.713
783462	6.0	0.91	1.801
814649	5.0	0.868	-0.305
825048	6.0	0.62	0.971
872764	5.0	0.622	1.642

## Sheet: Figure 6
	State ratio VSWM
	Grid																												Odd One Out
	Subject1							Subject2							Subject3							Subject4							Subject1						Subject2						Subject3						Subject4
Time	Session1	Session2	Session3	Session4	Session5	Session6	Session7	Session1	Session2	Session3	Session4	Session5	Session6	Session7	Session1	Session2	Session3	Session4	Session5	Session6	Session7	Session1	Session2	Session3	Session4	Session5	Session6	Session7	Session1	Session2	Session4	Session5	Session6	Session7	Session1	Session2	Session4	Session5	Session6	Session7	Session1	Session2	Session4	Session5	Session6	Session7	Session1	Session2	Session4
0.0	0	4	4	4	4	4	4	4	4	4	4	4	4	3	4	3	0	3	4	3	3	3	3	3	3	3	4	4	0	0	0	0	0	0	4	0	0	0	0	0	0	3	3	1	3	0	0	0	0
0.005	0	4	0	4	4	4	4	4	4	4	4	4	4	3	4	3	0	3	4	3	3	3	3	3	3	3	4	4	0	0	0	0	0	0	4	0	0	0	0	0	0	3	3	1	3	0	0	0	0
0.01	0	4	0	4	4	4	4	4	4	4	4	4	4	3	4	3	0	3	4	3	3	3	3	3	3	3	4	4	0	0	0	0	0	0	4	0	0	0	0	0	0	3	3	1	3	0	0	0	0
0.015	0	4	0	4	4	4	0	4	4	4	4	4	4	3	4	3	0	3	4	3	3	3	3	3	3	3	4	4	0	0	0	0	0	0	4	0	0	0	0	0	0	3	0	1	3	0	0	0	0
0.02	0	4	0	4	4	4	0	4	4	4	4	4	4	3	4	3	0	3	4	3	3	3	3	3	3	3	4	4	0	0	0	0	0	0	4	0	0	0	0	0	0	1	0	1	3	0	0	0	0
0.025	0	4	0	4	4	4	0	4	4	4	4	4	4	3	4	3	0	3	4	3	3	3	3	3	3	3	4	0	0	0	0	0	0	0	4	0	0	0	0	0	0	1	0	1	1	0	0	0	0
0.03	0	4	0	4	4	4	0	4	4	4	4	4	4	3	4	3	0	3	0	3	3	3	3	3	3	3	4	0	0	0	0	0	0	0	4	0	0	0	0	0	0	1	0	1	1	0	0	0	0
0.035	0	4	0	4	4	4	0	4	4	4	4	4	4	3	4	3	0	3	0	3	3	3	3	3	3	3	4	0	0	0	0	0	0	0	4	0	0	0	0	0	0	1	0	0	1	0	0	0	0
0.04	0	4	0	4	4	4	0	4	4	4	4	4	4	3	4	3	0	3	0	3	3	3	3	3	3	3	4	0	0	0	0	0	0	0	4	0	0	0	0	0	0	1	0	0	1	0	0	0	0
0.045	0	4	0	4	4	4	0	4	4	4	4	4	4	3	4	3	0	3	0	3	3	3	3	3	3	3	4	0	0	0	0	0	0	0	4	0	0	0	0	0	0	1	0	0	1	0	0	0	0
0.05	0	3	0	4	4	1	0	4	4	4	4	4	4	0	4	3	0	3	0	3	3	3	3	3	3	3	4	0	0	0	0	0	0	0	4	0	0	0	0	0	0	1	0	0	1	0	0	0	0
0.055	0	3	0	4	4	1	0	4	4	4	4	4	4	0	4	3	0	0	0	0	3	3	3	3	3	3	4	0	0	0	0	0	0	0	0	0	0	0	0	0	0	1	0	0	1	0	0	0	0
0.06	0	3	0	4	4	0	0	4	4	4	4	4	4	0	4	3	0	0	0	0	3	3	3	3	3	3	4	0	0	0	0	0	0	0	0	0	0	0	0	0	0	1	0	0	1	0	0	0	0
0.065	0	3	0	4	4	0	0	4	4	4	4	4	4	0	4	3	0	0	0	0	3	3	3	3	3	3	4	0	0	0	0	0	0	0	0	0	0	0	0	0	0	1	0	0	1	0	0	0	0
0.07	0	3	0	4	4	0	0	4	4	4	4	4	4	0	4	3	0	0	0	0	3	3	3	3	3	3	4	0	0	0	0	0	0	0	0	0	0	0	0	0	0	1	0	0	1	0	0	0	0
0.075	0	3	0	4	4	0	0	4	4	4	4	4	4	0	4	0	0	0	0	0	3	3	3	3	3	3	4	0	0	0	0	0	0	0	0	0	0	0	0	0	0	1	0	0	1	0	0	0	0
0.08	0	3	0	4	4	0	0	0	4	4	4	4	4	0	4	0	0	0	0	0	3	3	3	3	3	3	4	0	0	0	0	0	0	0	0	0	0	0	0	0	4	1	0	0	1	0	0	0	0
0.085	0	3	0	4	4	0	0	0	4	4	4	4	4	0	0	0	0	0	0	0	3	3	3	3	3	3	4	0	0	0	0	0	0	0	0	0	0	0	0	0	4	4	0	0	1	0	0	0	0
0.09	0	3	0	4	4	0	0	0	4	4	4	4	4	0	0	0	0	0	0	0	3	3	3	3	3	3	4	0	0	0	0	0	0	0	0	0	0	0	0	0	4	4	0	0	1	0	0	0	0
0.095	0	3	0	4	4	0	0	0	4	4	1	4	4	0	0	0	0	0	0	0	3	3	3	3	3	3	4	0	0	0	0	0	0	0	0	0	0	0	0	0	4	4	0	0	1	0	0	0	0
0.1	0	3	0	0	4	0	0	0	4	4	1	4	4	0	0	0	0	0	0	0	3	3	3	3	3	3	4	0	0	0	0	0	0	0	0	0	0	0	0	0	4	4	0	0	1	0	0	0	0
0.105	0	3	0	0	0	0	0	0	4	4	1	4	4	0	0	0	0	0	0	0	3	3	3	3	3	3	4	0	0	0	0	0	0	0	0	0	0	0	0	0	4	0	0	0	1	0	0	0	0
0.11	0	3	0	0	0	0	0	0	4	4	1	4	4	0	0	0	0	0	0	0	3	3	3	3	3	3	4	0	0	0	0	0	0	0	0	0	0	0	0	0	4	0	0	0	1	0	0	0	0
0.115	0	3	0	0	0	0	0	0	4	4	1	4	4	0	0	0	0	0	0	0	3	3	3	3	3	3	4	0	0	0	0	0	0	0	0	0	0	0	0	0	4	0	0	0	1	0	0	0	0
0.12	0	3	0	0	1	0	0	0	4	4	1	4	4	0	0	0	0	0	0	0	3	3	3	3	3	3	0	0	0	0	0	0	0	0	0	0	0	0	0	0	4	0	0	2	1	0	0	0	0
0.125	0	3	0	0	1	0	0	0	4	4	1	1	0	0	0	0	0	0	0	0	3	3	3	3	3	3	0	0	0	0	0	0	0	0	0	0	0	0	0	0	4	0	0	2	0	0	0	0	0
0.13	0	3	0	0	1	0	0	0	0	4	1	0	0	0	0	0	0	0	0	0	3	3	3	3	3	3	0	0	0	0	0	0	0	0	0	0	0	0	0	0	4	0	0	2	0	0	0	0	0
0.135	0	3	0	0	1	0	0	0	0	4	1	0	0	0	0	0	0	0	0	0	3	3	3	3	3	3	0	0	0	0	0	0	0	0	0	0	0	0	0	0	4	0	0	2	0	0	0	0	0
0.14	0	3	0	0	1	0	0	0	0	4	1	0	0	0	0	0	0	0	0	0	3	3	3	3	3	3	0	0	0	0	0	0	0	0	0	0	0	0	0	0	4	0	0	2	0	0	0	0	0
0.145	0	3	0	0	1	0	0	0	0	4	1	0	0	0	0	0	0	0	0	0	3	3	3	3	3	3	0	0	0	0	0	0	0	0	0	0	0	0	0	0	4	0	0	2	0	0	0	0	0
0.15	0	3	0	0	1	0	0	0	0	4	1	0	0	0	0	0	0	0	0	0	3	3	3	3	3	3	0	0	0	0	0	0	0	0	0	0	0	0	0	0	4	0	0	2	0	0	0	0	0
0.155	0	3	0	0	1	0	0	0	0	4	1	0	0	0	0	0	0	0	0	0	0	3	3	3	3	3	0	0	0	0	0	0	0	0	0	0	0	0	0	0	4	0	0	2	0	0	0	0	0
0.16	0	3	0	0	1	0	0	0	0	4	1	0	0	0	0	0	0	0	0	0	0	3	3	3	3	3	0	0	0	0	0	0	0	0	0	0	0	0	0	0	4	0	0	2	0	0	0	0	0
0.165	0	3	0	0	1	0	0	0	0	4	1	0	0	0	0	0	0	0	0	0	0	3	3	3	3	3	0	0	0	0	0	0	0	0	0	0	0	0	0	0	4	0	0	2	0	0	0	0	0
0.17	0	3	0	0	1	0	0	0	0	0	1	0	0	0	0	0	0	0	0	0	0	3	3	3	3	3	0	0	0	0	0	0	0	0	0	0	0	0	0	0	4	0	0	2	0	0	0	0	0
0.175	0	3	2	0	1	2	0	0	0	0	1	0	0	0	0	0	0	0	0	0	0	3	3	3	3	3	0	0	0	0	0	0	0	0	0	0	0	0	0	0	4	0	0	2	0	0	0	0	0
0.18	0	3	2	0	1	2	0	0	0	0	1	0	0	0	0	0	0	0	0	0	0	3	3	3	3	3	0	0	0	0	0	0	0	0	0	0	0	0	0	0	4	0	0	2	0	0	0	0	0
0.185	0	3	2	0	1	2	0	0	0	0	1	0	0	0	0	0	0	0	0	0	0	3	3	3	3	3	0	0	0	0	0	0	0	0	0	0	0	0	0	0	0	0	0	2	0	0	0	0	0
0.19	0	3	2	0	1	2	0	0	0	0	1	0	0	0	0	0	0	0	0	0	0	3	3	3	3	3	0	0	0	0	0	2	0	0	0	0	0	0	0	0	0	0	0	2	0	0	0	0	0
0.195	0	3	2	0	2	2	0	0	0	0	1	0	0	0	0	0	0	0	0	0	0	3	3	3	3	3	0	0	0	0	0	2	0	0	0	0	0	0	0	0	0	0	0	2	0	0	0	0	0
0.2	0	3	2	0	2	2	0	0	0	0	0	0	0	0	0	0	0	0	0	0	0	3	3	3	3	3	0	0	0	0	0	2	0	0	0	0	0	0	0	0	0	0	0	2	0	0	0	0	0
0.205	2	2	2	0	2	2	0	0	0	0	0	0	0	0	0	0	0	0	0	0	0	3	3	3	3	3	0	0	0	0	0	2	0	0	0	0	0	0	0	0	0	0	0	2	0	0	0	0	0
0.21	2	2	2	0	2	2	0	0	0	0	0	0	0	0	0	0	0	0	0	0	0	3	3	3	3	3	0	0	0	0	0	2	0	0	0	0	0	0	0	0	0	0	0	2	0	0	0	0	0
0.215	2	2	2	2	2	2	0	0	0	0	0	0	0	0	0	0	0	0	0	0	0	3	3	3	3	3	0	0	0	0	0	2	0	0	0	0	0	0	0	0	0	0	0	2	0	0	0	0	0
0.22	2	2	2	2	2	2	0	0	0	0	0	0	0	0	0	0	0	0	0	0	0	3	3	3	3	3	0	0	0	0	0	2	0	0	0	0	0	0	0	0	0	0	0	2	0	0	0	0	0
0.225	2	2	2	2	2	2	0	0	0	0	0	0	0	0	0	2	0	2	2	0	0	3	3	3	3	3	0	0	0	0	0	2	0	0	0	0	0	0	0	0	0	0	0	2	0	4	0	0	0
0.23	2	2	2	2	2	2	0	0	0	0	0	0	0	2	0	2	2	2	2	0	0	3	3	3	3	3	0	0	0	0	0	2	0	0	0	0	0	0	0	0	0	0	0	2	0	4	0	0	0
0.235	2	2	2	2	2	2	0	0	0	0	0	0	0	2	0	2	2	2	2	0	0	3	3	3	3	3	0	0	0	0	0	2	0	0	0	0	0	0	0	0	0	0	0	2	2	4	0	0	0
0.24	2	2	2	2	2	2	0	0	0	0	0	0	0	2	0	2	2	2	2	0	0	3	3	3	3	3	0	0	0	0	0	2	0	0	0	0	0	0	0	0	0	0	0	2	2	4	0	0	0
0.245	2	2	2	2	2	2	0	0	0	0	0	0	0	2	0	2	2	2	2	0	0	3	3	3	3	3	0	0	0	0	0	2	0	0	0	0	0	0	0	0	0	0	0	2	2	4	0	0	0
0.25	2	2	2	2	2	2	0	0	0	0	0	0	0	2	0	2	2	2	2	0	0	3	3	3	3	3	0	0	0	0	0	2	0	0	0	0	0	0	0	0	0	0	0	2	2	4	0	0	4
0.255	2	2	2	2	2	2	0	0	0	0	0	0	0	2	0	2	2	2	2	0	0	0	3	3	3	3	0	0	2	0	0	2	0	0	0	0	0	0	0	0	0	0	0	2	2	4	4	0	4
0.26	2	2	2	2	2	2	0	0	0	0	0	0	0	2	0	2	2	2	2	0	0	0	3	3	3	3	0	0	2	0	0	2	0	0	0	0	0	0	0	0	0	0	0	2	2	4	4	0	4
0.265	2	2	2	2	2	2	0	0	0	0	0	0	0	2	2	2	2	2	2	0	0	0	3	3	3	3	0	2	2	0	0	2	0	0	0	0	0	0	0	0	0	0	0	2	2	4	4	0	4
0.27	2	2	2	2	2	2	0	0	0	0	0	0	0	2	2	2	2	2	2	0	0	0	3	3	3	3	2	2	2	0	0	2	0	0	0	0	0	0	0	0	0	0	0	2	2	4	4	0	4
0.275	2	2	2	2	2	2	0	0	0	0	0	0	0	2	2	2	2	2	2	0	0	0	3	3	3	3	2	2	2	0	0	2	0	0	0	0	0	0	0	0	0	0	0	2	2	4	4	0	4
0.28	2	2	2	2	2	2	0	0	0	0	0	0	0	2	2	2	2	2	2	0	0	0	3	3	3	3	2	2	2	0	0	2	0	0	0	0	0	0	0	0	0	0	0	2	2	4	4	0	4
0.285	2	2	2	2	2	2	0	0	0	0	0	0	0	2	2	2	2	2	2	0	0	0	3	3	3	3	2	2	2	0	0	2	0	0	0	0	0	0	0	0	0	0	0	2	2	4	4	0	4
0.29	2	2	2	2	2	2	0	0	0	0	0	0	0	2	2	2	2	2	2	0	0	0	3	3	3	3	2	2	2	0	0	2	0	0	0	0	0	0	0	0	0	2	0	2	2	4	4	0	4
0.295	2	2	2	2	2	2	0	0	0	0	0	0	0	2	2	2	2	2	2	0	0	0	3	3	3	3	2	2	2	0	0	2	0	0	0	0	0	0	0	0	0	2	0	2	2	4	4	0	4
0.3	2	2	2	2	2	2	0	0	0	0	0	0	0	2	2	2	2	2	2	0	0	0	3	3	3	3	2	2	2	0	0	2	0	0	0	0	0	0	0	0	0	2	0	2	2	4	4	0	4
0.305	2	2	2	2	2	2	0	0	0	0	0	0	0	2	2	2	2	2	2	0	0	0	3	3	3	3	2	2	2	0	0	2	0	0	0	0	0	0	0	0	0	2	0	2	2	4	4	0	4
0.31	2	2	2	2	2	2	0	0	0	0	0	0	0	2	2	2	2	2	2	0	0	0	3	3	3	3	2	2	2	0	0	2	0	0	0	0	0	0	0	0	0	2	0	2	2	4	4	0	4
0.315	2	2	2	2	2	2	0	0	0	0	0	0	0	2	2	2	2	2	2	3	0	0	3	3	3	3	2	2	2	0	0	2	0	0	0	0	0	0	0	0	0	2	0	2	2	4	4	0	4
0.32	2	2	2	2	2	2	0	0	0	0	0	0	0	2	2	2	2	2	2	3	0	0	3	3	3	3	2	2	2	0	0	2	0	0	0	0	0	0	0	0	0	2	0	2	2	0	4	0	4
0.325	2	2	2	2	2	2	0	0	0	0	0	0	0	2	2	2	2	2	2	3	0	0	3	3	3	3	2	2	2	0	0	2	0	0	0	0	0	0	0	0	0	2	0	2	2	0	4	0	4
0.33	2	2	2	2	2	2	0	0	0	0	0	0	0	2	2	2	2	2	2	3	0	0	3	3	3	3	2	2	2	0	0	2	0	0	0	0	0	0	0	0	0	2	0	2	2	0	4	0	4
0.335	2	2	2	2	2	2	0	0	0	0	0	0	0	2	2	2	2	2	2	3	0	0	3	3	3	3	2	2	2	0	0	2	0	0	0	0	0	0	0	0	0	2	0	2	2	0	4	0	0
0.34	2	2	2	2	2	2	0	0	0	0	0	0	0	2	2	2	2	2	2	3	0	0	3	3	3	3	2	2	2	0	0	2	0	0	0	0	0	0	0	0	0	2	0	2	2	0	4	0	0
0.345	2	2	2	2	2	2	0	0	0	0	0	0	0	2	2	2	2	2	2	3	0	0	3	3	3	3	2	2	2	0	0	2	0	0	0	0	0	0	0	0	0	2	0	2	2	0	4	0	0
0.35	2	2	2	2	2	2	0	3	0	0	0	0	0	2	2	2	2	2	2	3	0	0	3	3	3	3	2	2	2	0	0	2	0	0	0	0	0	0	0	0	0	2	0	2	2	0	4	0	0
0.355	2	2	2	2	2	2	0	3	0	0	0	0	0	2	2	2	2	2	2	3	0	0	3	3	3	3	2	2	2	0	0	2	0	0	0	0	0	0	0	0	0	2	0	2	2	0	4	0	0
0.36	2	2	2	2	2	2	0	3	0	0	0	0	0	2	2	2	2	2	2	3	0	0	3	3	3	3	2	2	2	0	0	2	0	0	0	0	0	0	0	0	0	2	0	2	2	0	4	0	0
0.365	2	2	2	2	2	2	0	3	0	0	0	0	0	2	2	2	2	2	2	3	0	0	3	3	3	3	2	2	2	0	0	2	0	0	0	0	0	0	0	0	0	2	0	2	2	0	4	0	0
0.37	2	2	2	2	2	2	0	3	0	0	0	0	0	2	2	2	2	2	2	3	0	0	3	3	3	3	2	2	2	0	0	2	0	0	0	0	0	0	0	0	0	2	0	2	2	0	4	0	0
0.375	2	2	2	2	2	2	0	3	0	0	0	0	0	2	2	2	2	2	2	3	0	0	3	3	3	3	2	2	2	0	0	2	0	0	0	0	0	0	0	0	0	2	0	2	2	0	4	0	0
0.38	2	2	2	2	2	2	0	3	0	1	0	0	0	2	2	2	2	2	2	3	0	0	3	3	3	3	2	2	2	0	0	2	0	0	0	0	0	0	0	0	0	2	0	2	2	0	4	0	0
0.385	2	2	2	2	2	2	2	3	0	1	0	0	0	2	2	2	2	2	2	3	0	0	3	3	3	3	2	2	2	0	0	2	0	0	0	0	0	0	0	0	0	2	0	2	2	0	4	0	0
0.39	2	2	2	2	2	2	2	3	0	1	0	0	0	2	2	2	2	2	2	3	0	0	3	3	3	3	2	2	2	0	0	2	0	0	0	0	0	0	0	0	0	2	3	2	2	0	4	0	0
0.395	2	2	2	2	2	2	2	1	0	1	0	0	0	2	2	2	2	2	2	3	0	0	3	3	3	3	2	2	2	0	0	2	0	0	0	0	0	0	0	1	0	2	3	2	2	0	4	0	0
0.4	2	2	2	2	2	2	2	1	0	1	0	0	0	2	2	2	2	2	2	3	0	0	3	3	3	3	2	2	2	0	0	2	0	0	0	0	0	0	0	1	0	2	3	2	2	0	4	0	0
0.405	2	2	2	2	2	2	2	1	0	1	0	0	0	2	2	2	2	2	2	3	0	0	3	3	3	3	2	2	2	0	0	2	0	0	0	0	0	0	0	1	0	2	3	2	2	0	4	0	0
0.41	2	2	2	2	2	2	2	1	0	1	0	0	0	2	2	2	2	2	2	3	0	0	3	3	3	3	2	2	2	0	0	2	0	0	0	0	0	0	0	1	0	2	2	2	2	0	4	0	0
0.415	2	2	2	2	2	2	2	1	0	1	0	0	0	2	2	2	2	2	2	3	0	0	3	3	3	3	2	2	2	2	0	2	0	0	0	0	0	0	0	1	0	2	2	2	2	0	4	0	0
0.42	2	2	2	2	2	2	2	1	0	1	0	3	0	2	2	2	2	2	2	3	0	0	3	3	3	3	2	2	2	2	0	2	0	0	0	0	0	0	0	1	0	2	2	2	2	0	0	0	0
0.425	2	2	2	2	2	2	2	1	0	1	0	3	0	2	2	2	2	2	2	3	0	0	3	3	3	3	2	2	2	2	0	2	0	0	0	0	0	0	0	1	0	2	2	2	2	0	0	0	0
0.43	2	2	2	2	2	2	2	1	0	1	0	3	0	2	2	2	2	2	2	3	0	0	3	3	3	3	2	2	2	2	0	2	0	0	0	0	0	0	0	1	0	2	2	2	2	0	0	0	0
0.435	2	2	2	2	2	2	2	1	0	1	0	3	0	2	2	2	2	2	2	3	3	0	3	3	3	3	2	2	2	2	0	2	0	0	0	0	0	0	0	1	0	2	2	2	2	0	0	0	0
0.44	2	2	2	2	2	2	2	1	0	1	0	3	1	2	2	2	2	2	2	3	3	0	3	3	3	3	2	2	2	2	0	2	0	0	0	0	0	0	0	1	0	2	2	2	2	0	1	0	0
0.445	2	2	2	2	2	2	2	1	0	1	0	3	1	2	2	2	2	2	2	3	3	0	3	3	3	3	2	2	2	2	2	2	0	0	0	0	0	0	0	1	0	2	2	2	2	0	1	0	0
0.45	2	2	2	2	2	2	2	1	0	1	0	3	1	2	2	2	2	2	2	3	3	0	0	3	3	3	2	2	2	2	2	2	0	0	0	0	0	0	0	1	1	2	2	2	2	0	1	0	0
0.455	2	2	2	2	2	2	2	1	0	1	1	3	1	2	2	2	2	2	2	3	3	0	0	3	3	3	2	2	2	2	2	2	0	0	0	0	0	0	0	1	1	2	2	2	2	0	1	0	0
0.46	2	2	2	2	2	2	2	1	0	1	1	3	1	2	2	2	2	2	2	3	3	0	0	3	3	3	2	2	2	2	2	2	0	0	0	0	0	0	0	1	1	2	1	2	2	0	1	0	0
0.465	2	2	2	2	2	2	2	1	0	1	1	3	1	2	2	2	2	2	2	3	3	0	0	3	3	3	2	2	2	2	2	2	0	0	0	0	0	0	0	1	1	2	1	2	2	0	1	0	0
0.47	2	2	2	2	2	2	1	1	0	1	1	3	1	2	2	2	2	2	2	3	3	0	0	3	3	3	2	2	2	2	2	2	0	0	0	0	0	0	0	1	1	2	1	2	2	0	1	0	0
0.475	2	2	2	2	2	2	1	1	0	1	1	3	1	2	2	2	2	2	2	3	3	0	0	3	3	3	2	2	2	2	2	2	0	0	0	0	0	0	0	1	1	2	1	2	2	0	1	0	0
0.48	2	2	2	2	2	2	1	1	0	1	1	3	1	2	2	2	2	2	2	3	3	0	0	3	3	3	2	2	2	2	2	2	0	0	0	0	0	0	0	1	1	2	1	2	2	0	1	0	0
0.485	2	2	2	2	2	2	1	1	0	1	1	3	1	2	2	2	2	2	2	3	3	0	0	3	3	3	2	2	2	2	2	2	0	0	0	0	0	0	0	1	1	2	1	2	2	0	1	0	0
0.49	2	2	2	2	2	2	1	1	0	1	1	3	1	2	2	2	2	2	2	3	3	0	0	3	3	3	2	2	2	2	2	2	0	0	0	0	0	0	0	1	1	0	1	2	2	0	1	0	0
0.495	2	2	2	2	2	2	1	1	0	1	1	3	1	2	2	2	2	2	2	3	3	0	0	3	3	3	2	2	2	2	2	2	0	0	0	0	0	0	0	1	1	0	1	2	2	0	1	0	0
0.5	2	2	2	2	2	2	1	1	0	1	1	3	1	2	2	2	2	2	2	3	3	0	0	3	3	3	2	2	2	2	2	2	0	0	0	0	0	0	0	1	1	0	1	2	2	0	1	0	0
0.505	2	2	2	2	2	2	1	1	0	1	1	3	1	2	2	2	2	2	2	3	3	0	0	3	3	3	2	2	2	2	2	2	0	0	0	0	0	0	0	1	1	0	1	2	2	0	1	0	0
0.51	2	2	2	2	2	2	1	1	0	1	1	3	1	2	2	2	2	2	2	3	3	0	0	3	3	3	2	2	2	2	2	2	0	0	0	0	0	0	0	1	1	0	1	2	2	0	1	0	1
0.515	2	2	2	2	2	2	1	1	0	1	1	3	1	2	2	2	2	2	2	3	3	0	0	3	3	3	2	2	2	2	2	2	0	0	0	0	0	0	0	1	1	0	1	2	2	0	1	0	1
0.52	2	2	2	2	2	2	1	1	0	1	1	3	1	2	2	2	2	2	2	3	3	0	0	3	3	3	2	2	2	2	2	2	0	0	0	0	0	0	0	1	1	0	1	2	2	3	3	0	1
0.525	2	2	2	2	2	2	1	1	0	1	1	3	1	2	2	2	2	2	2	3	3	0	0	3	3	3	2	2	2	2	2	2	0	0	0	0	0	0	0	1	1	0	1	2	2	3	3	0	1
0.53	2	2	2	2	2	2	1	1	0	1	1	3	1	2	2	2	2	2	2	3	3	0	0	3	3	3	2	2	2	2	2	2	0	0	0	0	0	0	0	1	1	1	1	2	2	3	3	0	1
0.535	2	2	2	2	2	2	1	1	0	1	1	0	1	2	2	2	2	2	2	3	3	0	0	3	3	3	2	2	2	2	2	2	0	0	0	0	0	0	0	1	1	1	1	2	2	3	3	0	1
0.54	2	2	2	2	2	2	1	1	0	1	1	0	1	2	2	2	2	2	2	3	3	0	0	3	3	3	2	2	2	2	2	2	0	0	0	0	0	0	0	1	1	1	1	2	2	3	3	0	1
0.545	2	2	2	2	2	2	1	1	0	1	1	0	1	2	2	2	2	2	2	3	3	0	0	3	3	3	2	2	2	2	2	2	0	0	0	0	0	0	0	1	1	1	1	2	2	3	3	0	1
0.55	2	2	2	2	2	2	1	1	0	1	1	0	1	2	2	2	2	2	2	3	3	0	0	3	3	3	2	2	2	2	2	2	0	0	0	0	0	0	0	1	1	1	1	2	2	3	3	0	1
0.555	2	2	2	2	2	2	1	1	0	1	1	0	1	2	2	2	2	2	2	3	3	0	0	3	3	3	2	2	2	2	2	2	0	0	0	0	0	0	0	1	1	1	1	2	2	3	3	1	1
0.56	2	2	2	2	2	2	1	1	0	1	1	0	1	2	2	2	2	2	2	3	3	0	0	3	3	3	2	2	2	2	2	2	0	0	0	0	0	0	0	1	1	1	2	2	2	3	3	1	1
0.565	2	2	2	2	2	2	1	1	0	1	1	0	1	2	2	2	2	2	2	3	3	0	0	3	3	3	2	2	2	2	2	2	0	0	0	0	0	0	0	1	1	1	2	2	2	3	3	1	1
0.57	2	2	2	2	2	2	1	1	0	1	1	0	1	2	2	2	2	2	2	3	3	0	0	3	3	3	2	2	2	2	2	2	0	0	0	0	0	0	0	1	1	1	2	2	2	3	3	1	1
0.575	2	2	2	2	2	2	1	1	1	1	1	0	1	2	2	2	2	2	2	3	3	0	0	3	3	3	2	2	2	2	2	2	0	0	0	0	0	0	0	1	1	1	2	2	2	3	3	1	1
0.58	2	2	2	2	2	2	1	1	1	1	1	0	1	2	2	2	2	2	2	3	3	0	0	3	3	3	2	2	2	2	2	2	0	0	0	0	0	0	0	1	1	1	2	2	2	3	3	1	1
0.585	2	2	2	2	2	2	1	1	1	1	1	0	1	2	2	2	2	2	2	3	3	0	0	3	3	3	2	2	2	2	2	2	0	0	0	0	0	0	0	1	1	1	3	2	2	3	3	1	1
0.59	2	2	2	2	2	2	1	1	1	1	1	0	1	2	2	2	2	2	2	3	3	0	0	3	3	3	2	2	1	2	2	2	0	0	0	0	0	0	0	1	1	1	3	2	2	3	3	1	1
0.595	2	2	2	2	2	2	1	1	1	1	1	1	1	2	2	2	2	2	2	3	3	0	0	3	3	3	2	2	1	2	2	2	0	0	0	0	0	0	0	1	1	1	3	2	2	3	3	1	1
0.6	2	2	2	2	2	2	1	1	1	1	1	1	1	2	2	2	2	2	2	3	3	0	0	3	3	3	2	2	1	2	2	2	0	0	0	0	0	0	0	1	1	1	3	2	2	3	3	1	1
0.605	2	2	2	2	2	2	1	1	1	0	1	1	1	2	2	2	2	2	2	3	3	0	0	3	3	3	2	2	1	2	2	2	0	0	0	0	0	0	0	1	1	1	3	2	2	3	3	1	1
0.61	2	2	2	2	2	2	1	1	1	0	1	1	1	2	2	2	2	2	2	3	3	0	0	3	3	3	2	2	1	2	2	2	0	0	0	0	0	0	0	1	1	1	3	2	2	3	3	1	1
0.615	2	2	2	2	2	2	1	1	1	0	0	1	1	2	2	2	2	2	2	3	3	0	0	3	3	3	2	2	1	2	2	2	0	0	0	0	0	0	0	1	1	1	3	2	2	3	3	1	1
0.62	2	2	2	2	2	2	1	1	1	0	0	1	1	2	2	2	2	2	2	3	3	0	0	3	3	3	2	2	1	2	2	2	0	0	0	0	0	0	0	1	1	1	3	2	3	3	3	1	1
0.625	2	2	2	2	2	2	1	1	1	0	0	1	1	2	2	2	2	2	2	3	3	0	0	3	3	3	2	2	1	2	2	2	0	0	0	0	0	0	0	1	1	1	3	2	3	3	3	1	1
0.63	2	2	2	2	2	2	1	1	1	0	0	0	1	2	2	2	3	2	2	3	3	0	0	3	3	3	2	2	1	2	2	2	0	0	0	0	0	0	0	1	1	1	3	2	3	3	3	1	1
0.635	2	2	2	2	2	2	1	1	1	0	0	0	1	2	2	2	3	2	2	3	3	0	0	3	3	3	2	2	1	2	2	2	0	0	0	0	0	0	0	1	1	1	1	2	3	3	3	1	1
0.64	2	2	2	2	2	2	1	1	1	0	0	0	1	2	2	2	3	2	2	3	3	0	0	3	3	3	2	2	1	2	2	2	0	0	0	0	0	0	0	1	1	1	1	2	3	3	3	1	1
0.645	2	0	1	2	2	2	1	1	1	0	0	0	1	2	2	2	3	2	2	3	3	0	0	3	3	3	2	2	1	2	2	2	0	0	0	0	0	0	0	1	1	1	1	2	3	3	3	1	1
0.65	2	0	1	2	2	2	1	1	1	0	0	0	1	2	2	2	3	2	2	3	3	0	0	3	3	3	2	2	1	2	2	2	0	0	0	0	0	0	0	1	1	1	1	2	3	3	3	1	1
0.655	2	0	1	2	2	2	1	1	1	0	0	0	1	2	2	2	3	2	2	3	3	0	0	3	3	3	2	1	1	2	2	2	0	0	0	0	0	0	0	1	1	1	1	2	3	3	3	1	1
0.66	2	0	1	2	2	2	1	1	1	0	4	0	1	3	2	2	3	2	2	3	3	0	0	3	3	3	2	1	1	2	2	2	0	0	0	0	0	0	0	1	1	1	1	2	1	3	3	1	1
0.665	2	0	1	2	2	2	1	1	1	0	4	1	1	3	2	2	3	2	2	3	3	0	0	3	3	3	2	1	1	2	2	2	0	0	0	0	0	0	0	1	1	1	1	2	1	3	3	1	1
0.67	2	0	1	2	2	2	1	1	1	0	4	1	1	3	2	2	3	2	2	3	3	0	0	3	3	3	2	1	1	2	2	2	0	0	0	0	0	0	0	1	1	1	1	2	1	3	1	1	1
0.675	2	0	1	2	2	2	1	1	1	0	4	1	1	3	2	2	3	2	2	3	3	0	0	3	3	3	2	1	1	2	2	2	0	0	0	0	0	0	0	1	1	1	1	2	1	3	1	1	1
0.68	2	0	1	2	2	2	1	1	1	0	4	1	1	3	2	2	3	2	2	3	3	0	0	3	3	3	3	1	1	2	2	2	0	0	0	0	0	0	0	1	1	1	1	2	1	3	1	1	1
0.685	2	0	1	2	2	2	1	1	1	0	4	1	1	3	2	2	3	2	2	3	3	0	0	3	3	3	3	1	1	2	2	2	0	0	0	0	0	0	0	1	1	1	1	2	1	3	1	1	1
0.69	2	0	1	2	1	2	1	1	1	0	4	1	1	3	2	2	3	2	2	3	3	0	0	3	3	3	3	1	1	2	2	2	0	0	0	0	0	0	0	1	1	1	1	2	1	3	1	1	1
0.695	2	0	1	2	1	2	1	1	1	0	4	1	1	3	2	3	3	2	2	3	3	0	0	3	3	3	3	1	1	2	0	2	0	0	0	0	0	0	0	1	1	1	1	2	1	3	1	1	1
0.7	2	0	1	2	1	2	1	1	1	4	4	1	1	3	2	3	3	2	2	3	3	0	0	3	3	3	3	1	1	2	0	2	0	0	0	0	0	0	0	1	1	1	1	2	1	3	1	1	1
0.705	2	0	1	2	1	2	1	1	1	4	4	1	1	3	2	3	3	2	2	3	3	0	0	3	3	3	3	1	1	2	0	2	0	0	0	0	0	0	0	1	1	1	1	2	1	3	1	1	1
0.71	2	0	1	2	1	2	1	1	1	4	4	1	1	3	2	3	3	2	2	3	3	0	0	3	3	3	3	1	1	2	0	2	0	0	0	0	0	0	0	1	1	1	1	2	1	3	1	1	1
0.715	2	0	1	2	1	2	1	1	1	4	4	1	1	3	2	3	3	2	2	3	3	0	0	3	3	3	3	1	1	2	0	2	0	0	0	0	0	0	0	1	1	1	1	2	1	3	1	1	1
0.72	2	0	1	1	1	2	1	1	1	4	4	1	1	3	2	3	3	2	2	3	3	0	0	3	3	3	3	1	1	2	0	2	0	0	0	0	0	0	0	1	1	1	1	1	1	3	1	1	1
0.725	2	0	1	1	1	2	1	1	1	4	4	1	1	3	2	3	3	2	2	3	3	0	0	3	3	3	3	1	1	2	0	0	0	0	0	0	0	0	0	1	1	1	1	1	1	3	1	1	1
0.73	2	0	1	1	1	2	1	1	1	4	4	1	4	3	2	3	3	2	2	3	3	0	0	3	3	3	3	1	1	0	0	0	0	0	0	0	0	0	0	1	1	1	1	1	1	3	1	1	1
0.735	2	0	1	1	1	2	1	1	1	4	4	1	4	3	3	3	3	2	2	3	3	0	0	3	3	3	3	1	1	0	0	0	0	0	0	0	0	0	0	1	1	1	1	1	1	3	1	1	1
0.74	2	0	1	1	1	2	1	1	1	4	4	1	4	3	3	3	3	2	2	3	3	0	0	3	3	3	3	1	1	0	0	0	0	0	0	0	0	0	0	1	1	1	1	1	1	3	1	1	1
0.745	3	0	1	1	1	2	1	1	1	4	4	1	4	3	3	3	3	2	2	3	3	0	0	3	3	3	3	1	1	0	0	0	0	0	0	0	0	0	0	1	1	1	3	1	1	3	1	1	1
0.75	3	0	1	1	1	2	1	1	1	4	4	1	4	3	0	3	3	2	2	3	3	0	0	3	3	3	3	1	1	0	0	0	0	0	0	0	0	0	0	1	1	1	3	1	1	3	1	1	1
0.755	3	1	1	1	1	2	1	1	1	4	4	1	4	3	0	3	3	2	3	3	3	0	0	3	3	3	3	1	1	0	0	0	0	0	0	0	0	0	0	3	1	1	3	1	1	3	1	1	1
0.76	3	1	1	1	1	2	1	1	1	4	4	1	4	3	0	3	3	2	3	3	3	0	0	3	3	3	3	1	1	0	0	0	0	0	0	0	0	0	0	3	1	1	3	1	1	3	1	1	1
0.765	3	4	1	1	1	2	1	1	1	4	4	1	4	3	0	3	3	2	3	3	3	0	0	3	3	3	3	1	1	0	0	0	0	0	0	0	0	0	0	3	1	1	3	1	1	3	1	1	1
0.77	3	4	1	1	1	2	1	1	1	4	4	1	4	3	0	3	3	3	3	3	3	0	0	3	3	3	1	1	1	0	0	0	0	0	0	0	0	0	0	3	1	1	3	1	1	3	1	1	1
0.775	3	4	1	1	1	2	1	1	1	4	4	1	4	3	0	3	3	3	3	3	3	0	0	3	3	3	1	1	1	0	0	0	0	0	0	0	0	0	0	3	1	1	3	1	1	3	1	1	1
0.78	3	4	1	1	1	2	1	1	1	4	4	1	4	3	0	3	3	0	3	3	3	0	0	3	3	3	1	1	1	0	0	0	0	0	0	0	0	0	0	3	1	1	3	1	1	3	1	1	1
0.785	3	4	1	1	1	2	1	1	1	4	4	1	4	3	0	3	3	0	3	3	3	0	0	0	3	3	1	1	1	0	0	0	0	0	0	0	0	0	0	3	1	1	3	1	1	3	1	1	1
0.79	3	4	1	1	1	2	1	1	1	4	4	1	4	3	0	3	0	0	3	3	3	0	0	0	3	3	1	1	1	0	0	0	0	0	0	0	0	0	0	3	1	1	3	1	1	3	1	1	1
0.795	3	4	1	1	1	2	1	1	1	4	4	1	4	3	0	3	0	0	3	3	3	0	0	0	3	3	1	1	1	0	0	0	0	0	0	0	0	0	0	3	1	1	3	1	1	3	1	1	1
0.8	3	4	1	1	1	2	1	1	1	4	4	1	4	3	0	3	0	0	3	3	3	0	0	0	3	3	1	1	1	0	0	0	0	0	0	0	0	0	0	3	1	1	3	1	1	3	1	1	1
0.805	3	4	1	1	1	2	1	1	1	4	4	1	4	3	0	3	0	0	3	3	3	0	0	0	3	3	1	1	1	0	0	0	0	0	0	0	0	0	0	3	1	1	3	1	1	3	1	1	1
0.81	3	4	1	1	1	2	1	1	1	4	4	1	4	3	0	3	0	1	3	3	3	0	0	0	3	3	1	1	1	0	0	0	0	0	0	0	0	0	0	3	1	1	3	0	1	3	1	1	1
0.815	3	4	1	1	1	2	1	1	1	4	4	1	4	3	0	3	0	1	3	3	3	0	0	0	3	3	1	1	1	0	0	0	0	0	0	4	0	0	0	3	1	1	3	0	1	3	1	1	1
0.82	3	4	1	1	1	2	1	1	1	4	4	1	4	3	0	3	0	1	3	3	3	0	0	0	3	3	1	1	1	0	0	0	0	0	0	4	0	0	0	3	1	1	4	0	1	3	1	3	1
0.825	3	4	1	1	1	2	1	1	1	4	4	1	4	3	0	3	0	1	3	3	3	0	0	0	3	3	1	1	1	0	0	0	0	0	0	4	0	0	0	3	1	1	4	0	1	3	1	3	1
0.83	3	4	1	1	1	1	1	1	1	4	4	1	4	3	0	3	0	1	3	3	3	0	0	0	3	3	1	1	1	0	0	0	0	0	0	4	0	0	0	3	1	1	4	0	1	3	1	3	1
0.835	3	4	1	1	1	1	1	1	1	4	4	1	4	3	0	3	0	1	3	3	3	0	0	0	3	3	1	1	1	0	4	0	0	0	0	4	0	0	0	3	1	1	4	0	1	3	1	3	1
0.84	3	4	1	1	1	1	1	1	1	4	4	1	4	3	0	3	0	1	3	3	3	0	0	0	3	3	1	1	1	0	4	0	0	0	0	4	0	0	0	3	1	1	4	0	1	3	1	3	1
0.845	3	4	1	1	1	1	1	1	1	4	4	1	4	3	0	3	0	1	3	3	3	3	0	0	3	3	1	1	1	0	4	0	0	0	0	4	0	0	0	3	1	1	4	0	1	3	1	3	1
0.85	3	4	1	1	1	1	1	1	1	4	4	1	4	3	0	3	0	1	3	3	3	3	0	0	3	0	1	1	1	0	4	0	0	0	0	4	0	0	0	3	1	1	4	0	1	3	1	3	1
0.855	3	4	1	1	1	1	1	1	1	4	4	1	4	3	0	3	0	1	3	3	3	3	0	0	0	0	1	1	1	4	4	0	0	0	0	4	0	0	0	3	1	1	4	0	1	3	1	3	1
0.86	3	4	1	1	1	1	1	1	1	4	4	1	4	3	0	3	0	1	3	3	3	3	0	0	0	0	1	1	1	4	4	4	0	0	0	4	0	0	0	3	1	4	4	0	1	3	1	3	1
0.865	3	4	1	1	1	1	1	1	1	4	4	1	4	3	0	3	0	1	3	3	3	3	0	0	0	0	1	1	1	4	4	4	0	0	0	4	0	0	4	3	1	4	4	0	1	3	1	3	1
0.87	3	4	1	1	1	1	1	1	1	4	4	1	4	3	0	3	0	1	3	3	3	3	0	0	0	0	1	1	1	4	4	4	0	0	0	4	0	0	4	3	1	4	4	0	1	3	1	3	1
0.875	4	4	1	1	1	1	1	1	1	4	4	1	4	3	0	3	0	1	3	3	3	3	0	0	0	0	1	1	1	4	4	4	0	0	0	4	0	0	4	3	1	4	4	0	1	3	3	3	1
0.88	4	4	1	1	1	1	1	1	1	4	4	1	4	3	0	3	0	1	3	3	3	3	0	0	0	0	1	1	1	4	4	4	0	0	0	4	0	0	4	3	1	4	4	1	1	3	3	3	1
0.885	4	4	1	1	1	1	1	1	1	4	4	1	4	3	0	3	0	1	3	3	3	3	0	0	0	0	1	1	1	4	4	4	0	0	0	4	0	0	4	3	1	4	4	1	1	3	3	3	1
0.89	4	4	1	1	1	1	1	1	1	4	4	1	4	3	0	3	0	1	3	3	3	3	0	0	0	0	1	1	1	4	4	4	0	0	0	4	0	0	4	3	1	4	4	1	1	3	3	3	1
0.895	4	4	1	1	1	1	1	1	1	4	4	1	4	3	0	3	0	1	3	3	3	3	0	0	0	0	1	1	1	4	4	4	0	0	0	4	0	0	4	3	1	4	4	1	1	3	3	3	1
0.9	4	4	1	1	1	1	1	1	1	4	4	1	4	3	0	3	0	1	3	3	3	3	0	0	0	0	1	1	1	4	4	4	0	0	0	4	0	0	4	3	1	4	4	1	1	3	3	3	1
0.905	4	4	1	1	1	1	1	1	1	4	4	1	4	3	0	3	0	1	3	3	3	3	0	0	0	0	1	1	1	4	4	4	0	0	0	4	0	0	4	3	1	4	4	1	1	3	3	3	1
0.91	4	4	1	1	1	1	1	1	1	4	4	4	4	3	0	3	0	1	3	3	3	3	0	0	0	0	1	1	1	4	4	4	0	0	0	4	0	0	4	3	1	4	4	1	1	3	3	3	1
0.915	4	4	1	1	1	1	1	1	1	4	4	4	4	3	0	3	0	1	3	3	3	3	0	0	0	0	1	1	1	4	4	4	0	0	0	4	0	0	4	3	1	4	4	1	1	3	3	3	1
0.92	4	4	1	1	1	1	1	1	1	4	4	4	4	3	0	3	0	0	3	3	3	3	0	0	0	0	1	1	1	4	4	4	0	0	0	4	0	0	4	3	1	4	4	1	1	3	3	3	1
0.925	4	4	1	1	1	1	1	1	1	4	4	4	4	3	0	3	0	0	3	3	3	3	0	0	0	0	1	1	1	4	4	4	0	0	0	4	0	0	4	3	1	4	4	1	1	3	3	3	1
0.93	4	4	1	1	1	1	1	1	1	4	4	4	4	3	0	3	0	0	3	3	3	3	0	0	0	0	1	1	1	4	4	4	0	0	0	4	0	0	4	3	1	3	4	1	1	3	3	3	1
0.935	4	4	1	1	1	1	1	1	1	4	4	4	4	3	0	3	0	0	3	3	3	3	0	0	0	0	1	1	1	4	4	4	0	0	0	4	0	0	4	1	1	3	4	1	1	3	3	3	1
0.94	4	4	4	1	1	1	1	1	1	4	4	4	4	3	0	3	0	0	3	3	3	3	0	0	0	0	1	1	1	4	4	4	0	0	0	4	0	0	4	1	1	3	4	1	3	3	3	3	1
0.945	4	4	4	1	1	1	1	1	1	4	4	4	4	3	0	3	0	0	3	3	3	3	0	0	0	0	1	1	1	4	4	4	0	0	0	4	0	0	4	1	2	3	4	1	3	3	3	3	1
0.95	4	4	4	1	4	1	1	1	1	4	4	4	4	3	0	3	0	0	3	3	3	3	0	0	0	0	4	4	1	4	4	4	0	0	0	4	0	0	4	1	2	3	4	1	3	3	3	3	1
0.955	4	4	4	4	4	1	1	1	1	4	4	4	4	3	0	3	0	0	3	3	3	3	0	0	0	0	4	4	1	4	4	4	0	0	0	4	0	0	4	1	2	3	4	1	3	3	3	3	1
0.96	4	4	4	4	4	1	1	1	1	4	1	4	4	3	0	3	0	0	3	3	3	3	0	0	0	0	4	4	1	4	4	4	0	0	0	4	0	0	4	1	2	3	4	1	3	3	3	3	1
0.965	4	4	4	4	4	1	1	1	1	4	1	4	4	3	0	3	0	0	3	3	3	3	0	0	0	0	4	4	1	4	4	4	0	0	0	4	0	0	4	1	2	3	4	1	3	3	3	3	1
0.97	4	4	4	4	4	1	1	1	1	4	1	4	4	3	0	3	0	0	3	3	3	3	0	0	0	0	4	4	1	4	4	4	0	0	0	4	0	0	4	1	2	3	4	1	3	3	3	3	1
0.975	4	4	4	4	4	1	1	1	1	4	1	4	4	3	0	3	0	0	3	3	3	3	0	0	0	0	4	4	1	4	4	4	0	0	0	4	0	0	4	1	2	3	4	1	3	1	3	3	1
0.98	4	4	4	4	4	1	1	1	1	4	1	4	4	3	0	3	0	0	3	3	3	3	0	0	0	0	4	4	1	4	4	4	0	0	0	4	0	0	4	1	2	3	4	1	3	1	3	3	1
0.985	4	4	4	4	4	1	1	1	1	4	1	4	4	3	0	3	0	0	3	3	3	3	0	0	0	0	4	4	1	4	4	4	0	0	0	4	0	0	4	1	2	3	4	1	3	1	3	3	1
0.99	4	4	4	4	4	1	1	1	1	4	1	4	4	3	0	3	0	0	3	3	3	3	0	0	0	0	4	4	1	4	4	4	0	0	0	4	0	0	4	1	2	3	4	1	3	1	3	3	1
0.995	4	4	4	4	4	1	1	1	1	4	1	4	4	3	0	3	0	0	3	3	3	3	0	0	0	0	4	4	1	4	4	4	0	0	0	4	0	0	4	1	2	3	4	1	3	1	3	3	1
1.0	4	4	4	4	4	1	1	1	1	4	1	4	4	3	0	3	0	0	0	3	3	3	0	0	0	0	4	4	1	4	4	4	0	0	0	4	0	0	4	1	2	3	4	1	3	1	3	3	1
1.005	4	4	4	4	4	1	1	1	1	4	1	4	4	3	0	3	0	0	0	3	3	3	0	0	0	0	4	4	1	4	4	4	0	0	0	4	0	0	4	1	2	3	4	1	3	1	3	3	1
1.01	4	4	4	4	4	1	1	1	1	4	1	4	4	3	0	3	0	0	0	3	3	3	0	0	0	0	4	4	4	4	4	4	0	0	0	4	0	0	4	1	2	3	4	1	3	1	3	3	1
1.015	4	4	4	4	4	1	1	1	1	4	1	4	4	3	3	3	0	0	0	3	3	3	0	0	0	0	4	4	4	4	4	4	0	0	0	4	0	0	4	1	1	3	4	1	3	1	3	3	1
1.02	4	4	4	4	4	1	1	1	1	4	1	4	4	3	3	3	0	0	0	3	3	3	0	0	0	0	4	4	4	4	4	4	0	0	0	4	0	0	4	1	1	3	4	1	3	1	3	3	1
1.025	4	4	4	4	4	1	1	1	4	4	1	4	4	3	3	3	0	0	0	3	3	3	0	0	0	0	4	4	4	4	4	4	0	0	0	4	0	0	4	1	1	3	4	1	3	1	3	3	1
1.03	4	4	4	4	4	1	1	1	4	4	1	4	4	3	3	3	0	0	0	3	3	3	0	0	0	0	4	4	4	4	4	4	0	0	0	4	0	0	4	1	1	3	4	1	3	1	3	3	1
1.035	4	4	4	4	4	1	1	1	4	4	1	4	4	3	3	3	0	0	0	3	3	3	0	0	0	0	4	4	4	4	4	4	0	0	0	4	0	0	4	1	1	3	4	1	3	1	3	3	1
1.04	4	4	4	4	4	1	1	1	4	4	1	4	4	3	3	3	0	0	0	3	3	3	0	0	0	0	4	4	4	4	4	4	0	0	0	4	0	0	4	1	1	3	4	4	3	1	3	3	1
1.045	4	4	4	4	4	1	1	1	4	4	1	4	4	3	3	3	0	0	0	3	3	3	0	0	0	0	4	4	4	4	4	4	0	0	0	4	0	0	4	1	1	3	4	4	3	1	3	3	1
1.05	4	4	4	4	4	4	1	1	4	4	1	4	4	3	3	3	0	0	0	3	3	3	0	0	0	0	4	4	4	4	4	4	0	0	0	4	0	0	4	1	1	3	4	4	3	1	3	3	1
1.055	4	4	4	4	4	4	1	1	4	4	1	4	4	3	3	3	0	0	0	3	3	3	0	0	0	0	4	4	4	4	4	4	0	0	0	4	0	0	4	1	1	3	4	4	3	1	3	3	1
1.06	4	4	4	4	4	4	1	1	4	4	1	4	4	3	3	3	0	0	0	3	3	3	0	3	0	0	4	4	4	4	4	4	0	0	0	1	0	0	4	1	1	3	4	4	3	1	3	3	1
1.065	4	4	4	4	4	4	1	1	4	4	1	4	4	3	3	3	0	0	0	3	3	3	0	3	0	0	4	4	4	4	4	4	0	0	0	1	0	0	4	1	1	3	4	4	3	1	3	3	1
1.07	4	4	4	4	4	4	1	1	4	4	1	4	4	3	3	3	0	0	0	3	3	3	0	3	0	0	4	4	4	4	4	4	0	0	0	1	0	0	4	1	1	3	4	4	3	1	3	3	1
1.075	4	4	4	4	4	4	1	1	4	4	1	4	4	3	3	3	0	0	0	3	3	3	0	3	0	0	4	4	4	4	4	4	0	0	0	1	0	0	4	1	1	3	4	4	3	1	3	3	1
1.08	4	4	4	4	4	4	1	1	4	4	1	4	4	3	3	3	0	0	0	3	3	3	0	3	0	0	4	4	4	4	4	4	0	0	0	1	0	0	4	1	1	3	4	4	3	1	3	3	1
1.085	4	4	4	4	4	4	1	1	4	4	1	4	4	3	3	3	0	0	0	3	3	3	0	3	0	0	4	4	4	4	4	4	0	0	0	1	0	0	4	1	1	3	4	4	3	1	3	3	1
1.09	4	4	4	4	4	4	1	1	4	4	1	4	4	3	3	3	0	0	0	3	3	3	0	3	0	0	4	4	4	4	4	4	0	0	0	1	0	0	4	1	1	3	4	4	4	1	3	3	1
1.095	4	4	4	4	4	4	1	1	4	4	1	4	4	3	3	3	0	0	0	3	3	3	0	3	0	3	4	4	4	4	4	4	0	0	0	1	0	0	4	1	1	3	4	4	4	1	3	3	1
1.1	4	4	4	4	4	4	1	1	4	4	1	4	4	3	3	3	0	0	0	3	3	3	0	3	0	3	4	4	4	4	4	4	0	0	0	1	0	0	4	1	1	3	4	4	4	1	3	3	1
1.105	4	4	4	4	4	4	1	1	4	4	1	4	4	3	3	3	0	0	0	3	3	3	0	3	0	3	4	4	4	4	4	4	0	0	0	1	0	0	4	1	1	3	4	4	4	1	3	3	1
1.11	4	4	4	4	4	4	1	1	4	4	1	4	4	3	3	3	0	0	0	3	3	3	0	3	0	3	4	4	4	4	4	4	0	0	0	1	0	0	4	1	1	3	4	4	4	1	3	3	1
1.115	4	4	4	4	4	4	1	1	4	4	1	4	4	3	3	3	0	0	0	3	3	3	0	3	0	3	4	4	4	4	4	4	0	0	0	1	0	0	4	1	1	3	4	4	4	1	3	3	1
1.12	4	4	4	4	4	4	1	1	4	4	1	4	4	3	3	3	0	0	0	3	3	3	0	3	0	3	4	4	4	4	4	4	0	0	0	1	0	0	4	1	1	3	4	4	4	1	3	3	1
1.125	4	4	4	4	4	4	1	1	4	4	1	4	4	3	3	3	0	0	3	3	3	3	0	3	0	3	4	4	4	4	4	4	0	0	0	1	0	0	4	1	1	3	4	4	4	1	3	3	1
1.13	4	4	4	4	4	4	1	1	4	4	1	4	4	3	3	3	0	0	3	3	3	3	0	3	0	3	4	4	4	4	4	4	0	0	0	1	0	0	4	1	1	3	4	4	4	1	3	3	1
1.135	4	4	4	4	4	4	1	1	4	4	1	4	4	3	3	3	0	0	3	3	3	3	0	3	0	3	4	4	4	4	4	4	0	0	0	1	0	0	4	1	1	3	4	4	4	1	3	3	1
1.14	4	4	4	4	4	4	1	1	4	4	1	4	4	3	3	3	0	0	3	3	3	3	0	3	0	3	4	4	4	4	4	4	0	0	0	1	0	0	4	3	1	3	4	4	4	1	3	3	1
1.145	4	4	4	4	4	4	4	1	4	4	1	4	4	3	3	3	0	0	3	3	3	3	0	3	0	3	4	4	4	4	4	4	0	0	0	1	0	0	4	3	1	3	4	4	4	1	3	3	1
1.15	4	4	4	4	4	4	4	1	4	4	1	4	4	3	3	3	0	0	3	3	3	3	0	3	0	3	4	4	4	4	4	4	0	0	0	1	0	0	4	3	1	3	4	4	4	1	3	3	1
1.155	4	4	4	4	4	4	4	1	4	4	1	4	4	3	3	3	0	0	3	3	3	3	0	3	0	3	4	4	4	4	4	4	0	0	0	1	0	0	4	3	1	3	4	4	4	3	3	3	1
1.16	4	4	4	4	4	4	4	1	4	4	1	4	4	3	3	3	0	0	3	3	3	3	0	0	0	3	4	4	4	4	4	4	0	0	0	1	0	0	4	3	1	3	4	4	4	3	3	3	1
1.165	4	4	4	4	4	4	4	1	4	4	1	4	4	3	3	3	0	0	3	3	3	3	0	0	0	3	4	4	4	4	4	4	0	0	0	1	0	0	4	3	1	3	4	4	4	3	3	3	1
1.17	4	4	4	4	4	4	4	1	4	4	1	4	4	3	3	3	0	0	3	3	3	3	0	0	0	3	4	4	4	4	4	4	0	0	0	1	0	0	4	3	1	3	4	4	4	3	2	3	1
1.175	4	4	4	4	4	4	4	1	4	4	1	4	4	3	3	3	0	0	3	3	3	3	0	0	0	3	4	4	4	4	4	4	0	0	0	1	0	0	4	3	1	3	4	4	4	3	2	3	1
1.18	4	4	4	4	4	4	4	1	4	4	1	4	4	3	3	3	0	0	3	3	3	3	0	0	0	3	4	4	4	4	4	4	0	0	0	1	0	0	4	3	1	3	4	4	4	3	2	3	1
1.185	4	4	4	4	4	4	4	1	4	4	1	4	4	3	3	3	0	0	3	3	3	3	0	0	0	3	4	4	4	4	4	4	0	0	0	1	0	0	4	3	1	3	4	4	4	3	2	3	1
1.19	4	4	4	4	4	4	1	1	4	4	1	4	4	3	3	3	0	0	3	3	3	3	0	0	0	3	4	4	4	4	4	4	0	0	0	1	0	0	4	3	1	3	4	4	4	3	2	3	1
1.195	4	4	4	4	4	4	1	0	4	4	1	4	4	3	3	3	0	0	3	3	3	3	0	0	0	3	4	4	4	4	4	4	0	0	0	1	0	0	4	3	1	3	4	4	4	3	2	3	1
1.2	4	4	4	4	4	4	1	0	4	4	1	4	4	3	3	3	0	0	3	3	3	3	0	0	0	3	4	4	4	4	4	4	0	0	0	1	0	0	4	3	1	0	4	4	4	3	2	3	1
1.205	4	4	4	4	4	4	1	0	4	4	1	4	4	3	3	3	0	0	3	3	3	3	0	0	0	3	4	4	4	4	4	4	0	0	0	1	0	0	4	3	1	0	3	4	4	3	2	3	1
1.21	4	4	4	4	4	4	1	0	4	4	1	4	4	3	3	3	0	0	3	3	3	3	0	0	0	3	4	4	4	4	0	4	0	0	0	1	0	0	4	3	1	0	3	4	4	3	2	3	1
1.215	4	4	4	4	4	4	1	0	4	4	4	4	4	3	1	3	0	0	3	3	3	3	0	0	0	3	4	4	4	4	0	4	0	0	0	1	0	0	4	3	1	0	3	4	4	3	2	3	1
1.22	4	4	4	4	4	4	1	0	4	4	4	4	4	3	1	3	0	0	3	3	3	3	0	0	0	3	4	4	4	4	0	4	0	0	0	1	0	0	4	3	1	0	3	4	4	3	2	3	1
1.225	4	1	4	4	4	4	1	0	4	4	4	4	4	3	1	3	0	0	3	3	3	3	0	0	0	3	4	4	4	4	0	4	0	0	0	1	0	0	4	3	1	0	3	4	4	3	2	3	1
1.23	4	1	4	4	4	4	1	0	1	4	4	4	4	3	1	3	0	0	3	3	3	3	0	0	0	3	4	4	4	4	0	4	0	0	0	1	0	0	4	3	1	0	3	4	4	3	2	3	1
1.235	4	1	4	4	4	4	1	0	1	4	4	4	4	3	1	3	0	0	3	3	3	3	0	0	0	3	4	4	4	4	0	4	0	0	0	1	0	0	4	3	1	0	3	4	4	3	2	3	1
1.24	4	1	4	4	4	4	1	0	1	4	4	4	4	3	1	3	0	0	3	3	3	3	0	0	0	3	4	4	4	4	0	4	0	0	0	1	0	0	4	3	1	0	3	4	0	3	2	3	1
1.245	4	1	4	4	4	4	1	0	1	4	4	4	4	3	1	3	0	0	3	3	0	3	0	0	0	3	4	4	4	4	0	4	0	0	0	1	0	0	4	3	1	0	3	4	0	3	2	3	1
1.25	4	1	1	1	4	4	1	0	1	4	4	4	4	3	1	3	0	0	3	3	0	3	0	0	0	3	4	4	4	4	0	4	0	0	0	1	0	0	4	3	1	0	3	4	0	3	2	3	1
1.255	4	1	1	1	4	4	1	0	1	4	4	4	4	3	1	3	0	0	3	0	0	3	0	0	0	3	4	4	4	4	0	4	0	0	0	1	0	0	4	3	1	0	3	4	0	3	2	3	1
1.26	0	1	1	1	4	4	1	0	1	4	4	4	4	3	1	3	0	0	3	0	0	3	0	0	0	3	4	4	4	4	0	4	1	0	0	1	4	0	4	3	1	0	0	4	0	3	2	3	1
1.265	0	1	1	1	4	4	1	0	1	4	4	4	4	3	1	3	0	0	3	0	0	3	0	0	0	3	4	4	4	4	0	4	1	0	0	1	4	0	4	3	1	0	0	4	0	3	2	3	1
1.27	0	1	1	1	4	4	1	0	1	4	4	4	4	3	1	3	0	0	0	0	0	3	0	0	0	3	4	4	4	4	0	4	1	0	0	1	4	0	4	3	1	0	0	3	0	3	2	3	1
1.275	0	1	1	1	4	4	1	0	1	4	4	4	4	3	1	3	0	0	0	0	0	3	0	0	0	3	4	4	4	4	0	4	1	0	0	1	0	0	4	3	1	0	0	3	0	3	2	3	1
1.28	0	1	1	1	4	4	1	0	1	4	4	4	4	3	1	3	0	0	0	0	0	3	0	0	0	3	4	4	4	4	0	4	1	0	0	1	0	0	4	3	1	0	0	3	0	3	2	3	1
1.285	0	1	1	1	4	4	1	0	1	4	4	4	4	3	1	3	0	0	0	0	0	3	0	0	0	3	4	4	4	4	0	4	1	0	0	1	0	0	4	3	1	0	0	0	0	3	2	3	1
1.29	0	1	1	1	4	4	1	0	1	4	4	4	4	3	1	3	0	0	0	0	0	3	0	0	0	3	4	4	4	4	0	4	1	0	0	1	0	0	4	3	1	0	0	0	0	3	2	1	1
1.295	0	1	1	1	4	4	1	0	1	4	4	1	4	3	1	3	0	0	0	0	0	3	0	0	0	3	4	4	4	4	0	4	1	0	0	1	0	0	4	2	1	0	0	0	0	3	2	1	1
1.3	0	1	1	1	4	4	1	0	1	4	4	1	4	3	1	3	0	0	0	0	0	3	0	0	0	3	4	4	4	4	0	4	1	0	0	1	0	0	4	2	1	0	0	0	0	3	2	1	1
1.305	0	1	1	1	4	4	1	0	1	4	4	1	4	3	1	3	0	0	0	0	0	3	0	0	0	3	4	4	4	4	0	4	1	0	0	1	0	0	4	2	1	0	0	0	0	3	2	1	1
1.31	0	1	1	1	4	4	1	0	1	4	4	1	4	3	1	3	0	0	0	0	0	0	0	0	0	3	4	0	4	4	0	4	1	0	0	1	0	0	4	2	1	0	0	0	0	3	2	1	1
1.315	0	1	1	1	4	1	1	0	1	4	4	1	4	3	1	3	0	0	0	0	0	0	0	0	0	3	4	0	4	4	0	4	1	0	0	1	0	0	4	2	1	0	0	0	0	3	2	1	1
1.32	0	1	1	1	4	1	1	0	1	4	4	1	4	3	1	0	0	0	0	0	0	0	0	0	0	3	0	0	4	4	0	4	1	0	0	1	0	0	4	1	1	0	0	0	0	3	2	1	1
1.325	0	1	1	1	4	1	1	0	1	0	4	1	4	3	1	0	0	0	0	0	0	0	0	0	0	3	0	0	4	4	0	4	0	0	0	1	0	0	4	1	1	0	0	0	0	3	2	1	1
1.33	0	1	1	1	4	1	1	0	1	0	4	1	1	3	1	0	0	0	0	0	0	0	0	0	0	3	0	0	4	4	0	4	0	0	0	1	0	0	4	1	2	0	0	0	0	3	2	1	1
1.335	0	1	1	1	4	1	1	0	1	0	4	1	1	3	1	0	0	0	0	0	0	0	0	0	0	3	0	0	4	4	0	4	0	0	0	1	0	0	4	1	2	0	0	0	0	0	2	1	1
1.34	0	1	1	1	4	1	1	0	1	0	0	1	1	3	1	0	0	0	0	0	0	0	0	0	0	3	0	0	4	4	0	4	0	0	0	1	0	0	4	1	2	0	0	0	0	0	1	1	1
1.345	0	1	1	1	4	1	1	0	1	0	0	1	0	3	0	0	0	0	0	0	0	0	0	0	0	3	0	0	4	4	0	4	0	0	0	1	0	0	4	2	2	0	0	0	0	0	1	1	1
1.35	0	1	1	1	4	1	1	0	1	0	0	1	0	3	0	0	0	0	0	0	0	0	0	0	0	3	0	0	4	4	0	0	0	0	0	1	0	0	4	2	2	0	0	0	0	0	1	1	1
1.355	0	1	1	1	4	1	1	0	1	0	0	1	0	3	0	0	0	0	0	0	0	0	0	0	0	3	0	0	4	4	0	0	0	0	0	1	0	0	4	2	2	0	0	0	0	0	1	1	1
1.36	0	1	1	1	4	1	1	0	1	0	0	1	0	3	0	0	0	0	0	0	0	0	0	0	0	3	0	0	4	4	0	0	0	0	0	1	0	0	4	2	2	0	0	0	0	0	1	1	1
1.365	0	1	1	1	4	1	1	0	1	0	0	0	0	3	0	0	0	0	0	0	0	0	0	0	0	3	0	0	4	0	0	0	0	0	0	1	0	0	4	2	2	0	0	0	0	0	1	1	1
1.37	0	1	1	1	4	1	1	0	1	0	0	0	0	3	0	0	0	0	0	0	0	0	0	0	0	3	0	0	4	0	0	0	0	0	0	1	0	0	4	2	1	0	0	0	0	0	1	1	1
1.375	0	1	1	1	4	1	0	0	1	0	0	0	0	3	0	0	0	0	0	0	0	0	0	0	0	0	0	0	4	0	0	0	0	0	0	1	0	0	4	2	1	0	0	0	0	0	1	1	1
1.38	0	1	1	1	4	1	0	0	1	0	0	0	0	3	0	0	0	0	0	0	0	0	0	0	0	0	0	0	4	0	0	0	0	0	0	1	0	0	4	2	1	0	0	0	0	0	1	1	1
1.385	0	1	1	1	4	1	0	0	1	0	0	0	0	0	0	0	0	0	0	0	0	0	0	0	0	0	0	0	4	0	0	0	0	0	0	1	0	0	4	2	1	0	0	0	0	0	1	1	1
1.39	0	1	1	1	4	1	0	0	1	0	0	0	0	0	0	0	0	0	0	0	0	0	0	0	0	0	0	0	4	0	0	0	0	0	0	1	0	0	4	2	1	0	0	0	0	0	1	1	1
1.395	0	1	1	1	1	1	0	0	1	0	0	0	0	0	0	0	0	0	0	0	0	0	0	0	0	0	0	0	4	0	0	0	0	0	0	1	0	0	4	2	1	0	0	0	0	0	1	1	1
1.4	0	1	1	1	1	1	0	0	1	0	0	0	0	0	0	0	0	0	0	0	0	0	0	0	0	0	0	0	4	0	0	0	0	0	0	1	0	0	4	2	1	0	0	0	0	0	1	1	1
1.405	0	1	1	1	1	1	0	0	0	0	0	0	0	0	0	0	0	0	0	0	0	0	0	0	0	0	0	0	4	0	0	0	0	0	0	1	0	0	4	2	0	0	0	0	0	0	1	1	1
1.41	0	1	1	1	1	1	0	0	0	0	0	0	0	0	0	0	0	0	0	0	0	0	0	0	0	0	0	0	4	0	0	0	0	0	0	1	0	0	4	2	0	0	0	0	0	0	1	1	1
1.415	0	1	1	1	1	1	0	0	0	0	0	0	0	0	0	0	0	0	0	0	0	0	0	0	0	0	0	0	0	0	0	0	0	0	0	1	0	0	4	2	0	0	0	0	0	0	1	1	1
1.42	0	1	1	1	1	1	0	0	0	0	0	0	0	0	0	0	0	0	0	0	0	0	0	0	0	0	0	0	0	0	0	0	0	0	0	1	0	0	4	2	0	0	0	0	0	0	1	1	1
1.425	0	3	1	1	1	1	0	0	0	0	0	0	0	0	0	0	0	0	0	0	0	0	0	0	0	0	0	0	0	0	0	0	0	0	0	1	0	0	4	2	0	0	0	0	0	0	1	1	1
1.43	0	3	1	1	1	1	0	0	0	0	0	0	0	0	0	0	0	0	0	0	0	0	0	0	0	0	0	0	0	0	0	0	0	0	0	1	0	0	0	2	0	0	0	0	0	0	1	0	1
1.435	0	3	1	1	1	1	0	0	0	0	0	0	0	0	0	0	0	0	0	0	0	0	0	0	0	0	0	0	0	0	0	0	0	0	0	1	0	0	0	0	0	0	0	0	0	0	1	0	1
1.44	0	3	1	1	1	1	0	0	0	0	0	0	0	0	0	0	0	0	0	0	0	0	0	0	0	0	0	0	0	0	0	0	0	0	0	1	0	0	0	0	0	0	0	0	0	0	0	0	1
1.445	0	3	1	1	1	1	0	0	0	0	0	0	0	0	0	0	0	0	0	0	0	0	0	0	0	0	0	0	0	0	0	0	0	0	0	1	0	0	0	0	0	0	0	0	0	0	0	0	1
1.45	0	3	1	1	1	1	0	0	0	0	0	0	0	0	0	0	0	0	0	0	0	0	0	0	0	0	0	0	0	0	0	0	0	0	0	1	0	0	0	0	0	0	0	0	0	0	0	0	1
1.455	0	3	1	1	1	1	0	0	0	0	0	0	0	0	0	0	0	0	0	0	0	0	0	0	0	0	0	0	0	0	0	0	0	0	0	1	0	0	0	0	0	0	0	0	0	0	0	0	1
1.46	0	3	1	1	1	1	0	0	0	0	0	0	0	0	0	0	0	0	0	0	0	0	0	0	0	0	0	0	0	0	0	0	0	0	0	1	0	0	0	0	0	0	0	0	0	0	0	0	1
1.465	0	3	1	1	1	1	0	0	0	0	0	0	0	0	0	0	0	0	0	0	0	0	0	0	0	0	0	0	0	0	0	0	0	0	0	1	0	0	0	0	0	0	0	0	0	0	0	0	1
1.47	0	3	1	1	1	1	0	0	0	0	0	0	0	0	0	0	0	0	0	0	0	0	0	0	0	0	0	0	0	0	0	0	0	0	0	1	0	0	0	0	0	0	0	2	0	0	0	0	1
1.475	0	3	1	1	1	1	0	0	0	0	0	0	0	0	0	0	0	0	0	0	0	0	0	0	0	0	0	0	0	0	0	0	0	0	0	1	0	0	0	0	0	0	0	2	0	0	0	0	1
1.48	0	3	1	1	1	1	0	0	0	0	0	0	0	0	0	0	0	0	0	0	0	0	0	0	0	0	0	0	0	0	0	0	0	0	0	1	0	0	0	0	0	0	0	2	0	0	0	0	1
1.485	0	3	1	1	1	1	0	0	0	0	0	0	0	0	0	0	0	0	0	0	0	0	0	0	0	0	0	0	0	0	0	0	0	0	0	1	0	0	0	0	0	0	0	2	0	0	0	0	1
1.49	2	3	1	1	1	1	0	0	0	0	0	0	0	0	0	0	0	0	0	0	0	0	0	0	0	0	0	0	0	0	0	0	0	0	0	1	0	0	0	0	0	0	0	2	0	0	0	0	1
1.495	2	3	1	1	2	1	0	0	0	0	0	0	0	0	0	0	0	0	0	0	0	0	0	0	0	0	0	0	0	0	0	2	0	0	0	1	0	0	0	0	0	0	0	2	0	0	0	0	1
1.5	2	3	1	1	2	1	0	0	0	0	0	0	0	0	2	0	0	0	0	0	0	0	0	0	0	0	0	0	0	0	0	2	0	0	0	1	0	0	0	0	0	0	0	2	0	0	0	0	1
1.505	2	3	1	1	2	2	0	0	0	0	0	0	0	0	2	0	0	0	0	0	0	0	0	0	0	0	0	0	0	0	0	2	0	0	0	1	0	0	0	0	0	0	0	2	0	0	0	0	1
1.51	2	3	1	1	2	2	0	0	0	0	0	0	0	0	2	2	0	2	0	0	0	0	0	0	0	0	0	0	0	0	0	2	0	0	0	1	0	0	0	0	0	0	0	2	0	0	0	0	1
1.515	2	3	1	1	2	2	0	0	0	0	0	0	0	0	2	2	0	2	2	0	0	0	0	0	0	0	0	0	0	0	0	2	0	0	0	1	0	0	0	0	0	0	0	2	0	0	0	0	1
1.52	2	3	1	1	2	2	0	0	0	0	0	0	0	0	2	2	0	2	2	0	0	0	0	0	0	0	0	0	0	2	0	2	0	0	0	1	0	0	0	2	0	0	0	2	0	0	0	0	0
1.525	2	3	1	2	2	2	0	0	0	0	0	0	0	0	2	2	2	2	2	0	0	0	0	0	0	0	0	0	0	2	0	2	0	0	0	1	0	0	0	2	0	0	0	2	0	0	0	0	0
1.53	2	3	1	2	2	2	0	0	0	0	0	0	0	0	2	2	2	2	2	0	0	0	0	0	0	0	0	0	0	2	0	2	0	0	0	1	0	0	0	2	0	0	0	2	0	0	0	0	0
1.535	2	3	1	2	2	2	0	0	0	0	0	0	0	2	2	2	2	2	2	0	0	0	0	0	0	0	0	2	0	2	2	2	0	0	0	1	0	0	0	2	0	0	0	2	0	0	0	0	0
1.54	2	3	1	2	2	2	0	0	0	0	0	0	0	2	2	2	2	2	2	0	0	0	0	0	0	0	0	2	2	2	2	2	0	0	0	1	0	0	0	2	0	0	0	2	0	0	0	0	0
1.545	2	3	1	2	2	2	0	0	0	0	0	0	0	2	2	2	2	2	2	0	0	0	0	0	0	0	0	2	2	2	2	2	0	0	0	1	0	0	0	2	0	0	0	2	0	0	0	0	0
1.55	2	3	1	2	2	2	0	0	0	0	0	0	0	2	2	2	2	2	2	0	0	0	0	0	0	0	0	2	2	2	2	2	0	0	0	1	0	0	0	2	0	0	0	2	0	0	0	0	0
1.555	2	3	1	2	2	2	0	0	0	0	0	0	0	2	2	2	2	2	2	0	0	0	0	0	0	0	0	2	2	2	2	2	0	0	0	1	0	0	0	2	0	0	0	2	0	0	0	0	0
1.56	2	3	1	2	2	2	0	0	0	0	0	0	0	2	2	2	2	2	2	0	0	0	0	0	0	0	0	2	2	2	2	2	0	0	0	1	0	0	0	2	0	0	0	2	0	0	0	0	0
1.565	2	3	1	2	2	2	0	0	0	0	0	0	0	2	2	2	2	2	2	0	0	0	0	0	0	0	0	2	2	2	2	2	0	0	0	1	0	0	0	2	0	0	0	2	0	0	0	0	0
1.57	2	3	1	2	2	2	0	0	0	0	0	0	0	2	2	2	2	2	2	0	0	0	0	0	0	0	0	2	2	2	2	2	0	0	0	1	0	0	0	2	0	0	0	2	2	0	0	0	0
1.575	2	2	1	2	2	2	0	0	0	0	0	0	0	2	2	2	2	2	2	0	0	0	0	0	0	0	0	2	2	2	2	2	0	0	0	1	0	0	0	2	0	0	2	2	2	0	0	0	0
1.58	2	2	1	2	2	2	0	0	0	0	0	0	0	2	2	2	2	2	2	0	0	0	0	0	0	0	2	2	2	2	2	2	0	0	0	1	0	0	0	2	0	0	2	2	2	0	0	0	0
1.585	2	2	1	2	2	2	0	0	0	0	0	0	0	2	2	2	2	2	2	0	0	0	0	0	0	0	2	2	2	2	2	2	1	0	0	1	0	0	0	2	0	0	2	2	2	0	0	0	0
1.59	2	2	1	2	2	2	0	0	0	0	0	0	0	2	2	2	2	2	2	0	0	0	0	0	0	0	2	2	2	2	2	2	1	0	0	1	0	0	0	2	0	0	2	2	2	0	0	0	0
1.595	2	2	1	2	2	2	0	0	0	0	0	0	0	2	2	2	2	2	2	0	0	0	0	0	0	0	2	2	2	2	2	2	1	0	0	1	0	0	0	2	0	0	2	2	2	0	0	0	0
1.6	2	2	1	2	2	2	0	0	0	0	0	0	0	2	2	2	2	2	2	0	0	0	0	0	0	0	2	2	2	2	2	2	1	0	0	1	0	0	1	2	0	0	2	2	2	0	0	0	0
1.605	2	2	1	2	2	2	0	0	0	0	0	0	0	2	2	2	2	2	2	0	0	0	0	0	0	0	2	2	2	2	2	2	1	0	0	1	0	0	1	2	0	0	0	2	2	0	0	0	0
1.61	2	2	1	2	2	2	0	0	0	0	0	0	0	2	2	2	2	2	2	0	0	0	0	0	0	0	2	2	2	2	2	2	1	0	0	1	0	0	1	2	0	0	0	2	2	0	0	0	0
1.615	2	2	1	2	2	2	0	0	0	0	0	0	0	2	2	2	2	2	2	0	0	0	0	0	0	0	2	2	2	2	2	2	1	0	0	1	0	0	1	2	0	0	0	2	2	0	0	0	0
1.62	2	2	1	2	2	2	0	0	0	0	0	0	0	2	2	2	2	2	2	0	0	0	0	0	0	0	2	2	2	2	2	2	1	0	0	1	0	0	1	2	0	0	0	2	2	0	0	0	0
1.625	2	2	1	2	2	2	0	0	0	0	0	0	0	2	2	2	2	2	2	0	0	0	0	0	0	0	2	2	2	2	2	2	1	0	0	1	0	0	1	2	0	0	0	2	2	0	0	0	0
1.63	2	2	1	2	2	2	0	0	0	0	0	0	0	2	2	2	2	2	2	0	0	0	0	0	0	0	2	2	2	2	2	2	1	1	0	1	0	0	1	2	0	0	0	2	2	0	0	0	0
1.635	2	2	1	2	2	2	0	0	0	0	0	0	0	2	2	2	2	2	2	0	0	0	0	0	0	0	2	2	2	2	2	2	1	1	0	1	0	0	1	2	0	0	0	2	2	0	0	0	0
1.64	2	2	1	2	2	2	0	0	1	0	0	0	0	2	2	2	2	2	2	0	0	0	0	0	0	0	2	2	2	2	2	2	1	1	0	1	0	0	1	2	0	0	0	2	2	0	0	0	0
1.645	2	2	1	2	2	2	0	0	1	0	0	0	0	2	2	2	2	2	2	0	0	0	0	0	0	0	2	2	2	2	2	2	1	1	0	1	0	0	1	2	0	0	0	2	2	0	0	0	0
1.65	2	2	1	2	2	2	0	0	1	0	0	0	0	2	2	2	2	2	2	0	0	0	0	0	0	0	2	2	2	2	2	2	1	1	0	1	0	0	1	2	2	0	0	2	2	0	0	0	0
1.655	2	2	1	2	2	2	0	0	1	0	0	0	0	2	2	2	2	2	2	0	0	0	0	0	0	0	2	2	2	2	2	2	1	1	0	1	0	0	1	2	2	0	0	2	2	0	0	0	0
1.66	2	2	1	2	2	2	0	0	1	0	0	0	0	2	2	2	2	2	2	0	0	0	0	0	0	0	2	2	2	2	2	2	1	1	0	1	0	1	1	2	2	0	0	2	2	0	0	0	0
1.665	2	2	1	2	2	2	0	0	1	0	0	0	0	2	2	2	2	2	2	0	0	0	0	0	0	0	2	2	2	2	2	2	1	1	0	1	0	1	1	2	2	0	0	2	2	0	0	0	0
1.67	2	2	1	2	2	2	0	0	1	0	0	0	0	2	2	2	2	2	2	0	0	0	0	0	0	0	2	2	2	2	2	2	1	1	0	1	0	1	1	2	2	0	0	2	2	0	0	0	0
1.675	2	2	1	2	2	2	0	0	1	0	2	0	0	2	2	2	2	2	2	0	0	0	3	0	0	0	2	2	2	2	2	2	1	1	0	1	0	1	1	2	2	0	2	2	2	0	0	0	0
1.68	2	2	1	2	2	2	0	0	1	0	2	0	0	1	2	2	2	2	2	0	0	0	3	0	0	0	2	2	2	2	2	2	1	1	0	1	0	1	1	2	2	0	2	2	2	0	0	0	0
1.685	2	2	1	2	2	2	0	0	1	0	2	0	0	1	2	2	2	2	2	0	0	0	3	0	0	0	2	2	2	2	2	2	1	1	0	1	0	1	1	2	2	0	2	2	2	0	0	0	0
1.69	2	2	1	2	2	2	0	0	1	0	2	0	0	1	2	2	2	2	2	0	0	0	0	0	0	0	2	2	2	2	2	2	1	1	0	1	0	1	1	2	2	0	2	2	2	0	0	0	0
1.695	2	2	1	2	2	2	2	0	1	0	2	0	0	1	2	2	2	2	2	0	0	0	0	0	0	0	2	2	2	2	2	2	1	1	1	1	0	1	1	2	2	0	2	2	0	0	0	0	0
1.7	2	2	1	2	2	2	2	0	1	0	2	0	0	1	2	2	2	2	2	0	0	0	0	0	0	0	2	2	2	2	2	2	1	1	1	1	0	1	1	2	2	0	2	2	0	0	0	0	0
1.705	2	2	1	2	2	2	2	2	1	0	2	0	1	1	2	2	2	2	2	0	0	0	0	0	0	0	2	2	2	2	2	2	1	1	1	1	0	1	0	2	2	0	2	2	0	0	0	0	0
1.71	2	2	2	2	2	2	2	2	1	2	2	0	1	1	2	2	2	2	2	0	0	0	0	0	0	0	2	2	2	2	2	2	1	1	1	1	0	1	0	2	2	0	2	2	0	0	0	0	0
1.715	2	2	2	2	2	2	2	2	1	2	2	0	1	1	2	2	2	2	2	0	0	0	0	0	0	0	2	2	2	2	2	2	1	1	1	1	0	1	0	2	2	0	2	2	0	0	0	0	0
1.72	2	2	2	2	2	2	2	2	1	2	2	0	1	1	2	2	2	2	2	0	0	0	0	0	0	0	2	2	2	2	2	2	1	1	1	1	0	1	0	2	2	0	2	2	0	0	0	0	0
1.725	2	2	2	2	2	2	2	2	1	1	2	3	1	1	2	2	2	2	2	0	0	0	0	0	0	0	2	2	2	2	2	2	1	1	1	1	0	1	0	2	2	0	2	2	0	0	0	0	0
1.73	2	2	2	2	2	2	2	2	1	1	2	3	1	1	2	2	2	2	2	0	0	0	0	0	0	0	2	2	2	2	2	2	1	1	1	1	0	1	0	2	2	0	2	2	0	0	0	0	0
1.735	2	2	2	2	2	2	2	2	1	1	2	3	1	1	2	2	2	2	2	0	0	0	0	0	0	0	2	2	2	2	2	2	1	1	1	1	0	1	0	2	2	0	2	2	0	0	0	0	0
1.74	2	2	2	2	2	2	2	2	1	1	2	3	1	1	2	2	2	2	2	0	0	0	0	0	0	0	2	2	2	2	2	2	1	1	1	1	0	1	0	2	2	0	2	2	0	0	0	0	0
1.745	2	2	2	2	2	2	2	2	1	1	2	3	1	1	2	2	2	2	2	0	0	0	0	0	0	0	2	2	2	2	2	2	1	1	1	1	0	1	0	2	2	0	2	2	0	0	0	0	0
1.75	2	2	2	2	2	2	2	2	1	1	2	3	1	1	2	2	2	2	2	0	0	0	0	0	0	0	2	2	2	2	2	2	1	1	1	1	0	1	0	2	2	0	2	2	0	0	0	0	0
1.755	2	2	2	2	2	2	2	2	1	1	2	3	1	1	2	2	2	2	2	0	0	0	0	0	0	0	2	2	2	2	2	2	1	1	1	1	0	1	0	2	2	0	2	2	0	0	0	2	0
1.76	2	2	2	2	2	2	2	2	1	1	2	3	1	1	2	2	2	2	2	0	0	0	0	0	0	0	2	2	2	2	2	2	1	1	1	1	0	1	0	2	2	0	2	2	0	0	2	2	0
1.765	2	2	2	2	2	2	2	2	1	1	2	3	1	1	2	2	2	2	2	0	0	0	0	0	0	0	2	2	2	2	2	2	1	1	1	1	0	1	0	2	2	0	2	2	0	0	2	2	0
1.77	2	2	2	2	2	2	2	2	1	1	1	3	1	1	2	2	2	2	2	0	0	0	0	0	0	0	2	2	2	2	2	2	1	1	1	1	0	1	0	2	2	0	2	2	2	0	2	2	1
1.775	2	2	2	2	2	2	2	2	1	1	1	3	1	1	2	2	2	2	2	0	0	0	0	0	0	0	2	2	2	2	2	2	1	1	1	1	0	1	0	2	2	0	2	2	2	0	2	2	1
1.78	2	2	2	2	2	2	2	2	1	1	1	3	1	1	2	2	2	2	2	0	0	0	0	0	0	0	2	2	2	2	2	2	1	1	1	1	0	1	0	2	2	0	2	2	2	0	2	2	1
1.785	2	2	2	2	2	2	2	2	1	1	1	3	1	1	1	2	2	2	2	0	0	0	0	0	0	0	2	2	2	2	2	2	1	1	1	1	0	1	0	2	2	0	2	2	2	0	2	2	1
1.79	2	2	2	2	2	2	2	0	1	1	1	3	1	1	1	2	2	2	2	0	0	0	0	0	0	0	2	2	2	2	2	2	1	1	1	1	0	1	0	2	2	0	2	2	2	0	1	2	1
1.795	2	2	2	2	2	2	2	0	1	1	1	3	1	1	1	2	2	2	2	0	0	0	0	0	0	0	2	2	2	2	2	2	1	1	1	1	0	1	0	2	2	0	2	2	2	1	1	2	1
1.8	2	2	2	2	2	2	2	0	1	1	1	3	1	1	1	2	2	2	2	0	0	0	0	0	0	0	2	2	2	2	2	2	1	1	1	1	0	1	0	2	2	0	2	2	2	1	1	2	1
1.805	2	2	2	2	2	2	2	0	1	1	1	3	1	1	1	2	2	2	2	0	0	0	0	0	0	0	2	2	2	2	2	2	1	1	1	1	0	1	0	2	2	0	2	2	2	1	1	2	1
1.81	2	2	2	2	2	2	2	0	1	1	1	3	1	1	1	2	2	2	2	0	0	0	0	0	0	0	2	2	2	2	2	2	1	1	1	1	0	1	0	2	2	0	2	2	2	1	1	2	1
1.815	2	2	2	2	2	2	2	0	1	1	1	3	1	1	1	2	2	2	2	0	0	0	0	0	0	0	2	2	2	2	2	2	1	1	1	1	0	1	0	2	2	0	2	2	2	1	1	2	1
1.82	2	2	2	2	2	2	2	0	1	1	1	3	1	1	1	2	2	2	2	0	0	0	0	0	0	0	2	2	2	2	2	2	1	1	1	1	1	1	0	2	2	0	2	2	2	1	1	2	1
1.825	2	2	2	2	2	2	2	0	1	1	1	3	1	1	1	2	2	2	2	0	0	0	0	0	0	0	2	2	2	2	2	2	1	1	1	1	1	1	0	2	2	0	2	2	2	1	1	2	1
1.83	2	2	2	2	2	2	3	0	1	1	1	3	1	1	1	2	2	2	2	0	0	0	0	0	0	0	2	2	2	2	2	2	1	1	1	1	1	1	0	2	2	0	2	2	2	1	1	2	1
1.835	2	2	2	2	2	2	3	0	1	1	1	3	1	1	1	2	2	2	2	1	0	0	0	3	0	0	2	2	2	2	2	2	1	1	1	1	1	1	0	2	2	0	2	2	2	1	1	2	1
1.84	2	2	2	2	2	2	1	0	1	1	1	3	1	1	1	2	2	2	2	1	0	0	0	3	0	0	2	2	2	2	2	2	1	1	1	1	1	1	0	2	2	0	2	2	2	1	1	2	1
1.845	2	2	2	2	2	2	1	0	1	1	1	3	1	1	1	2	2	2	2	1	0	0	0	3	0	0	2	2	2	2	2	2	1	1	1	1	1	1	0	2	2	0	2	2	2	1	1	2	1
1.85	2	0	2	2	2	2	1	0	1	1	1	3	1	1	1	2	2	2	2	1	0	0	0	3	0	0	2	2	2	2	2	2	1	1	1	1	1	1	0	2	1	0	2	2	2	1	1	2	1
1.855	2	0	2	2	2	2	1	0	1	1	1	3	1	1	1	2	2	2	2	1	0	0	0	3	0	0	2	2	2	2	2	2	1	1	1	1	1	1	0	2	3	0	2	2	2	1	1	2	1
1.86	2	0	2	2	2	2	1	0	1	1	1	3	1	1	1	2	2	2	2	1	0	0	0	3	0	0	2	2	2	2	2	2	1	1	1	1	1	1	0	2	3	0	2	2	2	1	1	2	1
1.865	2	0	2	2	2	2	1	0	1	1	1	3	1	1	1	2	2	2	2	1	0	0	0	3	0	0	2	2	2	2	2	2	1	1	1	1	1	1	0	2	3	0	2	2	2	1	1	2	1
1.87	2	0	2	2	2	2	1	0	1	1	1	3	1	1	1	2	2	2	2	1	0	0	0	3	0	0	2	2	2	2	2	2	1	1	1	1	1	1	0	2	3	0	2	2	2	1	1	2	1
1.875	2	0	2	2	2	2	1	0	1	1	1	1	1	1	1	2	2	2	2	1	0	0	0	3	0	0	2	2	2	2	2	2	1	1	1	1	1	1	0	2	3	0	2	2	2	1	1	2	1
1.88	2	0	2	2	2	2	1	1	1	1	1	1	1	1	1	2	2	2	2	1	0	0	0	3	0	0	2	2	2	2	2	2	1	1	2	1	1	1	0	2	3	1	2	2	2	1	1	2	1
1.885	2	0	2	2	2	2	1	1	1	1	1	1	1	1	1	2	2	2	2	1	0	0	0	3	0	0	2	2	2	2	2	2	1	1	2	1	1	1	0	2	3	1	2	2	2	1	1	2	1
1.89	2	0	2	2	2	2	1	1	1	1	1	1	1	1	1	2	2	2	2	1	0	0	0	3	0	0	2	2	2	2	2	1	1	1	2	1	1	1	0	2	3	1	2	2	2	1	1	2	1
1.895	2	0	2	2	2	2	1	1	1	1	1	1	1	1	1	2	2	2	2	1	0	0	0	3	0	0	2	2	2	2	2	1	1	1	2	1	1	1	0	2	3	1	2	2	2	1	1	2	1
1.9	2	0	2	2	2	2	1	1	1	1	1	1	1	1	1	2	2	2	2	1	0	0	0	3	0	0	2	2	2	2	2	1	1	1	2	1	1	1	0	3	3	1	2	2	2	1	1	2	1
1.905	2	0	1	2	2	2	1	1	1	1	1	1	1	1	1	2	2	2	2	1	0	0	0	3	0	0	2	2	2	2	2	1	1	1	2	1	1	1	0	3	3	1	2	2	2	1	1	2	1
1.91	2	0	1	2	2	2	1	1	1	1	1	1	1	1	1	2	2	2	2	1	0	0	0	3	0	0	2	2	2	2	2	1	1	1	2	1	1	1	0	3	3	1	2	2	2	1	1	2	1
1.915	2	0	1	2	2	2	1	1	1	1	1	1	1	1	1	2	2	2	2	1	0	0	0	3	0	0	2	2	2	2	2	1	1	1	2	1	1	1	0	3	3	1	2	2	2	1	1	2	1
1.92	2	0	1	2	2	2	1	1	1	1	1	1	1	1	1	2	2	2	2	1	0	0	0	3	0	0	2	1	2	2	2	1	1	1	2	1	1	1	0	3	3	1	2	2	2	1	1	2	1
1.925	2	0	1	2	2	2	1	1	1	1	1	1	1	1	1	1	2	2	2	1	0	0	0	3	0	0	2	1	2	2	2	1	1	1	2	1	1	1	0	3	3	1	2	2	2	1	1	2	1
1.93	2	0	1	2	2	2	1	1	1	1	1	1	1	1	1	1	2	2	2	1	0	0	0	3	0	0	2	1	2	2	2	1	1	1	2	1	1	1	0	3	3	1	2	2	2	1	1	2	1
1.935	2	0	1	2	2	2	1	1	1	1	1	1	1	1	1	1	2	2	2	1	0	0	0	3	0	0	1	1	2	2	2	1	1	1	2	1	1	1	0	3	3	1	2	2	2	1	1	2	1
1.94	2	0	1	2	2	2	1	1	1	1	1	1	1	1	1	1	2	2	2	1	0	0	0	3	0	0	1	1	2	2	2	1	1	1	2	1	1	1	1	3	3	1	2	2	2	1	1	2	1
1.945	2	0	1	2	2	2	1	1	1	1	1	1	1	1	1	1	1	2	2	1	0	0	0	3	0	0	1	1	1	2	2	1	1	1	2	1	1	1	1	3	3	1	2	2	2	1	1	2	1
1.95	2	0	1	2	2	2	1	1	1	1	1	1	1	1	1	1	1	2	2	1	0	0	0	3	0	0	1	1	1	2	2	1	1	1	2	1	1	1	1	3	3	1	2	2	2	1	1	2	1
1.955	2	0	1	2	2	2	1	1	1	1	1	1	1	1	1	1	1	2	2	1	0	0	0	3	0	0	1	1	1	2	2	1	1	1	2	1	1	1	1	3	3	1	2	2	2	1	1	2	1
1.96	2	0	1	2	2	2	1	1	1	1	1	1	1	0	1	1	1	2	2	1	0	0	0	3	0	0	1	1	1	2	1	1	1	1	2	1	1	1	1	3	3	1	2	2	2	1	1	2	3
1.965	2	0	1	2	2	2	1	1	1	1	1	1	1	0	1	1	1	2	2	1	0	0	0	3	0	0	1	1	1	1	1	1	1	1	2	1	1	1	1	1	3	1	2	2	2	1	2	2	3
1.97	2	0	1	2	2	2	1	1	1	1	1	1	1	0	1	1	1	2	2	1	0	0	0	0	0	0	1	1	1	1	1	1	1	1	2	1	1	1	1	3	3	1	2	2	2	1	2	2	3
1.975	2	0	1	2	2	2	1	1	1	1	1	1	1	0	1	1	1	2	2	1	0	0	0	0	0	0	1	1	1	1	1	1	1	1	2	1	1	1	1	3	3	1	1	2	2	1	2	2	3
1.98	2	0	1	2	2	2	1	1	1	1	1	1	1	0	1	1	1	2	3	1	0	0	0	0	0	0	1	1	1	1	1	1	1	1	2	1	1	1	1	3	3	1	1	2	2	1	2	2	3
1.985	2	0	1	2	2	2	1	1	1	1	1	1	0	0	1	1	1	2	3	1	0	0	0	0	0	0	1	1	1	1	1	1	1	1	2	1	1	1	1	3	3	1	2	2	2	1	2	2	3
1.99	3	0	1	2	2	2	1	1	1	1	1	1	0	0	1	1	1	2	3	1	0	0	0	0	0	0	1	1	1	1	1	1	1	1	2	1	1	1	1	3	3	2	2	2	2	1	2	2	3
1.995	3	0	1	2	2	2	1	1	1	1	1	1	0	0	1	1	1	2	3	1	0	0	0	0	0	0	1	1	1	1	1	1	1	1	2	1	1	1	1	3	3	2	2	2	2	1	2	2	3
2.0	3	0	1	2	2	2	1	1	1	1	1	1	0	0	1	1	1	2	3	1	0	0	0	0	0	0	1	1	1	1	1	1	1	1	2	1	1	1	1	3	3	2	2	2	2	1	2	2	3
2.005	3	0	1	2	2	2	1	1	1	1	1	1	0	0	1	1	1	2	3	1	0	0	0	0	0	0	1	1	1	1	1	1	1	1	1	1	1	1	1	3	3	2	2	2	2	1	2	2	3
2.01	3	0	1	2	2	2	1	1	1	1	1	1	0	0	1	1	1	2	3	1	0	0	0	0	0	0	1	1	1	1	1	1	1	1	1	1	1	1	1	3	3	2	2	2	0	1	2	2	3
2.015	3	0	1	2	2	2	1	1	1	1	1	1	0	0	1	1	1	2	3	1	0	0	0	0	0	0	1	1	1	1	1	1	1	1	1	1	1	1	1	3	3	2	2	2	0	1	2	0	3
2.02	1	0	1	2	2	2	1	1	1	1	1	1	0	0	1	1	1	2	3	1	0	0	0	0	0	0	1	1	1	1	1	1	1	1	1	1	1	1	1	3	3	2	2	2	0	1	2	0	3
2.025	1	0	1	2	2	2	1	1	1	1	1	1	0	0	1	1	1	3	3	1	0	0	0	0	0	0	1	1	1	1	1	1	1	1	1	1	1	1	1	3	3	2	2	2	0	1	2	0	3
2.03	1	0	1	2	3	2	1	1	1	1	1	1	0	0	3	1	1	3	3	1	0	0	0	0	0	0	1	1	1	1	1	1	1	1	1	1	1	1	1	3	3	2	2	2	1	1	2	0	3
2.035	1	0	1	2	3	2	1	1	1	1	1	1	0	0	3	1	1	3	3	1	0	0	0	0	0	0	1	1	1	1	1	1	1	1	1	1	1	1	1	3	3	1	2	2	1	1	2	0	3
2.04	1	1	1	2	3	2	1	1	1	1	1	1	0	0	3	1	1	3	3	1	0	0	0	0	0	0	1	1	1	1	1	1	1	1	1	1	1	1	1	3	3	1	2	2	1	1	2	0	3
2.045	1	1	1	2	3	2	1	1	1	1	1	1	0	0	3	1	1	3	3	1	0	0	0	0	0	0	1	1	1	1	1	1	1	1	1	1	1	1	1	3	3	1	2	2	1	1	2	0	3
2.05	1	1	1	2	3	2	1	1	1	1	1	1	0	0	3	1	1	3	3	1	0	0	0	0	0	0	1	1	1	1	1	1	1	1	1	1	1	1	1	3	3	1	2	2	1	1	2	0	3
2.055	1	4	1	2	3	2	1	1	1	1	1	1	0	0	3	1	1	3	3	1	0	0	0	0	0	0	1	1	1	1	1	1	1	1	1	1	1	1	1	3	3	1	2	2	1	1	2	0	3
2.06	1	4	1	2	3	1	1	1	1	1	1	1	0	0	3	1	1	3	3	1	0	0	0	0	0	0	1	1	1	1	1	1	1	1	1	1	1	1	1	1	3	1	2	2	1	1	2	0	3
2.065	1	4	1	2	3	1	1	1	1	1	1	1	0	0	3	1	1	3	3	1	0	0	0	0	0	0	1	1	1	1	1	1	1	1	1	1	1	1	1	1	3	1	2	2	1	1	2	0	3
2.07	1	4	1	3	3	1	1	1	1	1	1	1	0	0	3	1	1	3	3	1	0	0	0	0	0	0	1	1	1	1	1	1	1	1	1	1	1	1	1	1	3	1	2	2	1	1	3	0	3
2.075	1	4	1	3	3	1	1	1	1	1	1	1	0	0	3	1	3	0	3	1	0	0	0	0	0	0	1	1	1	1	1	1	1	1	1	1	1	1	1	1	3	3	2	2	1	1	3	0	3
2.08	1	4	1	3	0	1	1	1	1	1	1	1	0	0	3	1	3	0	3	1	0	0	0	0	0	0	1	1	1	1	1	1	1	1	1	1	1	1	1	1	3	3	2	2	1	3	3	0	3
2.085	1	4	1	3	0	1	1	1	1	1	1	1	0	0	3	1	3	0	0	1	0	0	0	0	0	0	1	1	1	1	1	1	1	1	1	1	1	1	1	1	3	3	2	2	1	3	3	0	3
2.09	1	4	1	3	0	1	1	1	1	1	1	1	0	0	3	1	3	0	4	1	0	0	0	0	0	0	1	1	1	1	1	1	1	1	1	1	1	1	1	1	3	3	2	2	1	3	3	0	3
2.095	1	4	1	3	0	1	1	1	1	1	1	3	0	0	3	1	3	0	4	1	0	0	0	0	0	0	1	1	1	1	1	1	1	1	1	1	1	1	1	1	3	3	2	2	1	3	3	0	2
2.1	1	4	1	3	0	1	1	1	1	1	1	3	0	0	3	1	3	0	4	0	0	0	0	0	0	0	1	1	1	1	1	1	1	1	1	1	1	1	1	1	3	3	3	2	1	3	3	0	2
2.105	1	4	1	0	0	1	1	1	1	1	1	3	0	0	3	1	3	0	4	0	0	0	0	0	0	0	1	1	1	1	1	1	1	1	1	1	1	1	1	1	3	3	3	2	1	3	3	0	2
2.11	1	4	1	0	0	1	1	1	1	1	1	3	0	0	3	1	3	0	4	0	0	0	0	0	0	0	1	1	1	1	1	1	1	1	1	1	1	1	1	1	3	3	3	1	1	3	3	0	2
2.115	1	4	1	0	0	1	1	1	1	1	1	3	0	0	3	1	3	0	4	0	0	0	0	0	0	0	1	1	1	1	1	1	1	1	1	1	1	1	1	1	3	3	3	1	1	3	3	0	2
2.12	1	4	1	0	0	1	1	1	1	0	1	3	0	0	3	1	3	0	4	0	0	0	0	0	0	0	1	1	1	1	1	1	1	1	1	1	1	1	1	1	3	3	3	1	1	3	3	0	2
2.125	1	4	1	0	0	1	1	1	1	0	1	3	0	0	0	1	3	0	4	0	0	0	0	0	0	0	1	1	1	1	1	1	1	1	1	1	1	1	1	1	3	3	3	1	1	3	3	0	2
2.13	4	4	1	0	0	1	1	1	1	0	1	3	0	0	0	1	3	0	4	0	0	0	0	0	0	0	1	1	1	1	1	1	1	1	1	1	1	1	1	1	3	3	3	3	1	3	3	0	2
2.135	4	4	1	0	0	0	1	1	1	0	1	3	0	0	0	1	3	0	4	0	0	0	0	0	0	0	1	1	1	1	1	1	1	1	1	1	1	1	1	1	3	3	3	3	1	3	3	0	2
2.14	4	4	1	0	0	0	1	1	1	0	1	3	0	0	0	1	3	0	4	0	0	0	0	0	0	0	1	1	1	1	1	1	1	1	1	1	1	1	1	1	3	3	3	3	1	3	3	0	2
2.145	4	4	1	0	0	0	1	1	1	0	1	3	0	0	0	1	3	0	4	0	0	0	0	0	0	0	1	1	1	1	1	1	1	1	1	1	1	1	1	1	3	3	3	3	1	3	3	0	2
2.15	4	4	1	0	0	0	1	1	1	0	1	3	0	0	0	1	3	0	4	0	0	0	0	0	0	0	1	1	1	1	1	1	1	1	1	1	1	1	1	1	3	3	3	3	1	3	3	0	2
2.155	4	4	1	0	0	0	1	1	3	0	1	3	0	0	0	1	0	0	4	0	0	0	0	0	0	0	1	1	1	1	1	1	1	1	1	1	1	1	1	1	3	3	3	3	1	3	3	0	2
2.16	4	4	1	0	0	0	1	1	3	0	1	3	0	0	0	1	0	0	4	0	0	0	0	0	0	0	1	1	1	1	4	1	1	1	1	1	1	1	1	1	3	3	3	3	1	3	1	3	2
2.165	4	4	1	0	4	0	1	1	3	0	1	3	0	0	0	1	0	0	4	0	0	0	0	0	0	3	1	1	1	1	4	1	1	1	1	1	1	1	1	1	3	3	3	3	1	3	1	3	2
2.17	4	4	1	0	4	0	1	1	3	0	1	3	0	0	0	1	0	0	4	0	0	0	0	0	0	3	1	1	1	1	4	1	1	1	1	1	1	1	1	3	3	3	3	3	1	3	1	3	3
2.175	4	4	1	0	4	0	1	1	3	0	1	3	0	0	0	1	0	0	4	0	0	0	0	0	0	3	1	1	1	1	4	1	1	1	1	1	1	1	1	3	3	3	3	3	1	3	1	3	3
2.18	4	4	1	0	4	0	1	1	3	0	1	3	0	0	0	1	0	0	4	0	0	0	0	0	0	3	1	1	1	1	4	1	1	1	1	1	1	1	1	3	3	3	3	3	1	3	1	3	3
2.185	4	4	1	0	4	0	1	1	3	0	1	3	0	0	0	1	0	0	4	0	0	0	0	0	0	3	1	1	1	1	4	1	1	1	1	1	1	1	1	3	3	3	3	3	1	3	1	3	3
2.19	4	4	1	0	4	0	1	1	3	0	1	0	0	0	0	1	0	0	4	0	0	0	0	0	0	3	1	1	1	1	4	1	1	1	1	1	1	1	1	3	3	3	3	3	1	3	1	3	3
2.195	4	4	1	0	4	0	1	1	3	0	1	0	0	0	0	1	0	0	4	0	0	0	0	0	0	3	1	1	1	1	4	1	1	1	1	1	1	1	1	3	3	3	3	3	1	3	1	3	3
2.2	4	4	1	0	4	0	1	1	3	0	1	0	3	0	0	1	0	0	4	0	0	0	0	0	0	3	1	1	1	1	4	1	1	1	1	1	1	1	1	3	3	3	3	3	0	3	1	3	3
2.205	4	4	1	0	4	0	1	1	3	0	1	0	3	0	0	1	0	0	4	0	0	0	0	0	0	3	1	1	1	1	4	1	1	1	1	1	1	1	1	3	3	3	3	4	0	3	1	3	3
2.21	4	4	1	0	4	0	1	1	3	0	1	0	3	0	0	1	0	0	4	0	3	0	0	0	0	3	1	1	1	1	4	1	1	1	1	1	1	1	1	3	3	3	3	4	0	3	1	3	3
2.215	4	4	1	4	4	0	1	1	3	0	1	0	3	0	0	1	0	0	4	0	3	0	0	0	0	3	1	1	1	1	4	1	1	1	1	1	1	1	1	3	3	3	3	4	0	3	1	3	3
2.22	4	4	1	4	4	0	1	1	3	0	1	0	3	0	0	1	0	0	4	0	3	0	0	0	0	3	1	1	1	1	4	1	1	1	1	1	1	1	1	3	3	4	3	4	0	3	1	3	0
2.225	4	4	1	4	4	0	1	1	3	0	1	0	3	0	0	1	0	0	4	0	3	0	0	0	0	3	1	1	1	1	4	1	1	1	1	1	1	1	1	3	3	4	3	4	0	3	1	3	0
2.23	4	4	1	4	4	0	1	1	3	0	1	0	3	0	0	1	0	0	4	0	3	0	0	0	0	3	1	1	1	1	4	1	1	1	1	1	1	1	1	3	3	4	3	4	0	3	1	3	0
2.235	4	4	1	4	4	0	1	1	3	0	1	0	3	0	0	1	0	0	4	0	3	0	0	0	0	3	1	1	1	1	4	1	1	1	1	1	1	1	1	3	3	4	3	4	0	3	1	3	0
2.24	4	4	4	4	4	0	1	1	3	0	1	0	3	0	0	1	0	0	4	0	3	0	0	0	0	3	1	1	1	1	4	1	1	1	1	1	1	1	1	3	3	4	4	4	0	3	1	3	0
2.245	4	4	4	4	4	0	1	1	3	0	1	0	3	0	0	1	0	0	4	0	3	0	0	0	0	3	1	1	1	1	4	1	1	1	1	1	1	1	1	3	3	4	4	4	0	3	1	3	0
2.25	4	4	4	4	4	0	1	1	3	0	1	0	1	0	0	1	0	0	4	0	3	0	0	0	0	3	1	1	1	1	4	1	1	1	1	1	1	1	1	3	3	4	4	4	0	3	1	3	0
2.255	4	4	4	4	4	0	1	1	3	0	1	0	1	0	0	1	0	0	4	0	3	0	0	0	0	3	1	1	1	1	4	1	1	1	1	1	1	1	1	3	3	4	4	4	0	3	1	3	0
2.26	4	4	4	4	4	4	1	1	3	0	1	0	1	0	0	1	0	0	4	0	3	0	0	0	0	3	1	4	4	1	4	1	1	1	1	1	1	1	1	3	3	4	4	4	0	3	1	3	0
2.265	4	4	4	4	4	4	1	1	3	0	1	0	1	0	0	1	0	0	1	0	3	0	0	0	0	3	1	4	4	1	4	1	1	1	1	1	1	1	1	3	3	4	4	4	0	3	1	3	0
2.27	4	4	4	4	4	4	1	1	3	0	1	0	1	0	0	1	0	0	1	0	3	0	0	0	0	3	1	4	4	1	4	1	1	1	1	1	1	1	1	3	3	4	4	4	0	3	1	3	0
2.275	4	4	4	4	4	4	1	1	3	0	1	0	1	0	0	1	0	0	1	0	3	0	0	0	0	3	1	4	4	1	4	1	1	1	1	1	1	1	1	3	3	4	4	4	0	3	3	3	0
2.28	4	4	4	4	4	4	1	1	3	0	1	0	1	0	0	1	0	0	1	0	3	0	0	0	0	3	1	4	4	1	4	1	1	1	1	1	1	1	1	3	3	4	4	4	0	3	3	3	0
2.285	4	4	4	4	4	4	1	1	3	0	1	0	1	0	0	1	0	0	1	0	3	0	0	0	0	3	1	4	4	1	4	1	1	1	1	1	1	1	1	3	3	4	4	4	4	3	3	3	0
2.29	4	4	4	4	4	4	1	1	3	0	0	0	1	0	0	1	0	0	1	0	3	0	0	0	0	3	1	4	4	1	4	1	1	1	1	1	1	1	1	3	3	4	4	4	4	3	3	3	0
2.295	4	4	4	4	4	4	1	1	3	0	0	0	1	0	0	1	0	0	1	0	3	0	0	0	0	3	1	4	4	1	4	1	1	1	1	1	1	1	1	3	3	4	4	4	4	3	3	3	0
2.3	4	4	4	4	4	4	1	1	3	0	0	0	1	0	0	1	0	0	1	0	3	0	0	0	0	3	1	4	4	1	4	1	1	1	1	1	1	1	1	3	3	4	4	4	4	3	3	3	0
2.305	4	4	4	4	4	4	1	1	3	0	0	0	1	0	0	1	0	0	4	0	3	0	0	0	0	3	1	4	4	1	4	1	1	1	1	1	1	1	1	3	3	4	4	4	4	3	3	3	0
2.31	4	4	4	4	4	4	1	1	3	0	0	0	1	0	0	1	0	0	4	0	3	0	0	0	0	3	1	4	4	1	4	1	1	1	1	1	0	1	1	3	0	4	4	4	4	3	3	3	0
2.315	4	4	4	4	4	4	1	1	3	0	0	0	1	0	0	1	0	0	4	0	3	0	0	0	0	3	1	4	4	1	4	1	1	1	0	1	0	1	1	3	0	4	4	4	4	3	3	3	0
2.32	4	4	4	4	4	4	1	1	3	0	0	0	1	0	0	1	0	0	4	0	3	0	0	0	0	0	1	4	4	1	4	1	1	1	0	1	0	1	1	3	0	4	4	4	4	3	3	3	0
2.325	4	4	4	4	4	4	1	1	3	0	0	0	1	0	3	1	0	0	4	0	3	0	0	0	0	0	1	4	4	1	4	1	1	1	0	1	0	1	1	3	0	4	4	4	4	3	3	3	0
2.33	4	4	4	4	4	4	1	1	3	0	0	0	1	0	3	1	0	3	4	0	3	0	0	0	0	0	1	4	4	1	4	1	1	1	0	1	0	1	1	3	0	4	4	4	4	3	3	3	0
2.335	4	4	4	4	4	4	1	1	3	0	0	0	1	0	3	0	0	3	4	0	3	0	0	0	0	0	1	4	4	1	4	1	1	1	0	1	0	1	1	3	0	4	4	4	4	3	3	3	0
2.34	4	4	4	4	4	4	1	1	3	0	0	0	1	0	3	0	0	3	4	0	3	0	0	0	0	0	1	4	4	1	4	1	1	1	0	1	0	1	1	3	0	4	4	4	4	3	3	3	0
2.345	4	4	4	4	4	4	1	1	3	0	0	0	1	0	3	0	0	3	4	0	3	0	0	0	0	0	1	4	4	1	4	1	1	1	0	1	0	1	1	3	0	4	4	4	4	3	3	3	0
2.35	4	4	4	4	4	4	1	1	3	0	0	0	1	0	3	0	0	3	4	0	3	0	0	0	0	0	1	4	4	1	4	1	1	1	0	1	0	1	1	3	0	4	4	4	4	3	3	3	0
2.355	4	4	4	4	4	4	1	1	3	0	0	0	1	0	3	0	4	3	4	0	3	0	0	0	0	0	1	4	4	1	4	4	1	1	0	1	0	1	1	3	0	4	4	4	4	3	3	3	0
2.36	4	4	4	4	4	4	1	1	3	0	0	0	1	0	3	0	4	3	4	0	3	0	0	0	0	0	1	4	4	1	4	4	1	1	0	1	0	1	1	3	0	4	4	4	4	3	3	3	0
2.365	4	4	4	4	4	4	1	1	3	0	0	0	0	0	3	0	4	3	4	0	3	0	0	0	0	0	1	4	4	1	4	4	1	1	0	1	0	1	1	3	0	4	4	4	4	3	3	3	0
2.37	4	4	4	4	4	4	1	1	3	0	0	0	0	0	3	0	4	3	4	0	3	0	0	3	0	0	1	4	4	1	4	4	1	1	0	1	0	1	1	3	0	4	4	4	4	3	3	3	0
2.375	4	4	4	4	4	4	1	1	3	0	0	0	0	0	3	0	4	3	4	0	3	0	0	3	0	0	1	4	4	4	4	4	1	1	0	1	0	1	1	3	0	4	4	4	4	3	3	3	0
2.38	4	4	4	4	4	4	1	1	3	0	0	0	0	0	3	0	4	3	4	0	3	0	0	3	0	0	1	4	4	4	4	4	1	1	0	1	0	1	1	1	0	4	4	4	4	3	3	3	0
2.385	4	1	4	4	4	4	1	1	3	0	0	0	0	0	3	0	4	3	4	0	3	0	0	3	0	0	1	4	4	4	4	4	1	1	0	1	0	1	1	1	3	4	4	4	4	3	3	3	2
2.39	4	1	4	4	4	4	1	1	3	0	0	0	0	0	3	0	4	3	4	0	3	0	0	3	0	0	1	4	4	4	4	4	1	1	0	1	0	1	1	1	3	4	4	4	4	3	3	3	2
2.395	4	1	4	4	4	4	1	1	3	0	0	0	0	0	3	0	4	3	4	0	3	0	0	3	0	0	1	4	4	4	4	4	1	1	0	1	0	1	1	1	3	4	4	4	4	3	3	3	2
2.4	4	1	4	4	4	4	1	3	3	0	0	0	0	0	3	0	4	3	4	0	3	0	0	3	0	0	1	4	4	4	4	4	1	1	0	1	0	1	1	1	3	4	4	4	4	3	3	3	2
2.405	4	1	4	4	4	4	1	3	3	0	0	0	0	0	3	0	4	3	4	0	3	0	0	3	0	0	1	4	4	4	4	4	1	1	0	1	0	1	1	1	3	4	4	4	4	3	3	3	2
2.41	4	4	4	4	4	4	1	3	3	0	0	0	0	0	3	0	4	3	4	0	3	0	0	3	0	0	1	4	4	4	4	4	1	1	0	1	0	1	1	1	3	4	4	4	4	3	3	3	2
2.415	4	4	4	4	4	4	1	3	3	0	0	0	0	0	3	0	4	3	4	0	3	0	0	3	0	0	1	4	4	4	4	4	1	1	0	1	0	1	1	1	3	4	4	4	4	3	3	3	2
2.42	4	4	4	4	4	4	1	3	3	0	0	0	0	0	3	0	4	3	4	0	3	0	0	3	0	0	1	4	4	4	4	4	1	1	0	1	0	1	1	1	3	4	4	4	4	3	3	3	2
2.425	4	4	4	4	4	4	1	3	3	0	0	0	0	0	3	0	4	3	4	0	3	0	0	3	0	0	1	4	4	4	4	4	1	1	0	1	0	1	1	1	3	4	4	4	4	3	3	3	2
2.43	4	4	4	4	4	4	1	3	3	0	0	0	0	0	3	0	4	3	4	0	3	0	0	3	0	0	1	4	4	4	4	4	1	1	0	1	0	1	1	1	1	4	4	4	4	3	3	3	2
2.435	4	4	4	4	4	4	1	3	3	0	0	0	0	0	3	0	4	3	4	0	3	0	0	3	0	0	1	4	4	4	4	4	1	1	0	1	0	1	1	1	1	4	4	4	4	3	3	3	2
2.44	4	4	4	4	4	4	1	3	3	0	0	0	0	0	3	0	4	3	4	0	3	0	0	3	0	0	1	4	4	4	4	4	1	1	0	1	0	1	1	1	1	4	4	4	4	3	3	3	2
2.445	4	4	4	4	4	4	1	3	3	0	0	0	0	0	3	0	4	3	4	0	3	0	0	3	0	0	1	4	4	4	4	4	1	1	0	1	0	1	1	1	1	4	4	4	4	3	3	3	2
2.45	4	4	4	4	4	4	1	3	3	0	0	0	0	0	3	0	4	3	4	0	3	0	0	3	0	0	1	4	4	4	4	4	1	1	0	1	0	1	1	1	1	4	4	4	4	3	3	3	2
2.455	4	4	4	4	4	4	1	3	3	0	0	0	0	0	3	0	4	3	4	0	3	3	0	3	0	0	1	4	4	4	4	4	1	1	0	1	0	1	1	1	1	4	4	4	4	3	3	3	2
2.46	1	4	4	4	4	4	1	3	3	0	0	0	0	0	3	0	4	3	4	0	3	3	0	3	0	0	1	4	4	4	4	4	1	1	0	1	0	1	1	1	1	4	4	4	4	1	3	1	2
2.465	1	4	4	4	4	4	1	3	3	0	0	0	0	0	3	0	4	3	4	0	3	3	0	3	0	0	1	4	4	4	4	4	1	1	0	1	0	1	1	1	1	4	4	4	4	1	3	1	2
2.47	1	4	4	4	4	4	1	3	3	0	0	1	0	0	3	0	4	3	4	0	3	3	0	3	0	0	1	4	4	4	4	4	1	1	0	1	0	1	1	1	1	4	4	4	4	1	3	1	2
2.475	1	4	4	4	4	4	1	3	3	0	0	1	0	0	3	0	4	3	4	0	3	3	0	3	0	0	1	4	4	4	4	4	1	1	0	1	0	1	1	1	1	4	4	4	4	1	3	1	2
2.48	1	4	4	4	4	4	1	3	3	0	0	1	0	0	3	3	4	3	4	0	3	3	0	3	0	0	1	4	4	4	4	4	1	1	0	1	0	1	1	1	1	4	4	4	4	1	3	1	2
2.485	1	4	4	4	4	4	1	3	3	0	0	1	0	0	3	3	4	3	4	0	3	3	0	3	0	0	1	4	4	4	4	4	1	1	0	1	0	1	1	1	1	4	4	4	4	1	3	1	2
2.49	1	4	4	4	4	4	1	3	3	0	0	1	0	0	3	3	4	3	4	0	3	3	0	3	0	0	1	4	4	4	4	4	1	1	0	1	0	1	1	1	1	4	4	4	4	1	3	1	2
2.495	1	4	4	4	4	4	1	3	3	0	0	1	0	0	3	3	4	3	4	0	3	3	0	3	0	0	1	4	4	4	4	4	1	1	0	1	0	1	1	1	1	4	4	4	4	1	3	1	2
2.5	1	4	4	4	4	4	1	3	3	0	0	1	0	0	3	3	4	3	4	0	3	3	0	3	0	0	1	4	4	4	4	4	1	1	0	1	0	1	1	1	0	4	4	4	4	1	3	1	2
2.505	1	4	4	4	4	4	1	3	3	0	0	1	0	0	3	3	3	3	4	3	3	3	0	3	0	0	1	4	4	4	4	4	1	1	0	1	0	1	1	1	0	4	4	4	4	1	3	1	2
2.51	1	4	4	4	4	4	1	3	3	0	0	1	0	0	3	3	3	3	4	3	3	3	0	3	0	0	1	4	4	4	4	4	1	1	0	1	0	1	1	1	0	4	4	4	4	1	3	1	2
2.515	1	4	4	4	4	4	1	3	3	0	0	0	0	0	3	3	3	3	4	3	3	3	0	3	0	0	1	4	4	4	4	4	1	1	0	1	0	1	1	1	0	4	4	4	4	1	3	1	2
2.52	1	4	4	4	4	4	1	3	3	0	0	0	0	0	0	3	3	3	4	3	3	3	0	3	0	0	1	4	4	4	4	4	1	1	0	1	0	1	1	3	0	4	4	4	4	1	3	1	2
2.525	1	4	4	4	4	4	1	3	3	0	0	0	0	0	0	3	3	3	4	3	3	3	0	3	0	0	1	4	4	4	4	4	1	1	0	1	0	1	1	3	0	0	4	4	4	1	3	1	2
2.53	1	4	4	4	4	4	1	3	3	0	0	0	0	0	0	3	3	3	4	3	3	3	0	3	0	0	1	4	4	4	4	4	1	1	0	1	0	1	1	3	0	0	4	4	0	1	3	1	2
2.535	1	4	4	4	4	4	1	3	3	0	0	0	0	0	0	3	3	3	4	3	3	3	0	3	0	0	1	4	4	4	4	4	1	1	0	1	0	1	1	3	0	0	4	4	0	1	3	1	2
2.54	1	4	4	4	4	4	1	3	3	0	0	0	0	0	0	3	3	3	4	3	3	3	0	3	0	0	1	4	4	4	4	4	1	1	0	1	0	1	1	3	0	0	4	4	0	1	3	1	2
2.545	1	4	4	4	4	4	1	3	3	0	0	0	0	0	0	3	3	3	4	3	3	3	0	3	0	0	1	4	4	4	4	4	1	1	0	1	0	1	1	3	0	0	4	4	0	1	3	1	1
2.55	1	4	4	4	4	4	1	3	3	0	0	0	0	0	0	3	3	3	4	3	3	3	0	3	0	0	1	4	4	4	4	4	1	1	0	1	0	0	1	3	0	0	4	4	0	1	3	1	1
2.555	1	4	4	4	4	4	1	3	3	0	0	0	0	0	0	3	3	3	4	3	3	3	0	3	0	0	1	4	4	4	4	4	1	1	0	1	0	0	1	3	0	0	4	4	0	1	3	1	1
2.56	1	4	4	4	4	4	1	3	3	0	0	0	0	0	0	3	3	3	4	3	3	3	0	3	0	0	1	4	4	4	4	4	1	1	0	1	0	0	1	3	0	0	4	4	0	1	3	1	1
2.565	1	4	4	4	4	4	1	3	3	0	0	0	0	0	0	3	3	3	4	3	3	3	0	3	0	0	1	4	4	4	4	4	1	1	0	1	0	0	1	3	0	0	4	4	0	1	3	1	1
2.57	1	4	4	4	4	4	1	3	3	0	0	0	0	0	0	3	3	3	4	3	3	3	0	3	0	0	1	4	4	4	4	4	1	1	0	1	0	0	1	3	0	0	4	4	0	1	3	1	1
2.575	1	4	4	4	4	4	1	3	0	0	0	0	0	0	0	0	0	3	4	3	3	3	0	3	0	0	1	4	4	4	4	4	1	1	0	1	0	0	1	3	0	0	4	4	0	1	3	1	1
2.58	1	4	4	4	4	4	1	3	0	0	0	0	0	0	0	0	0	3	4	3	3	3	0	0	0	0	1	4	4	4	4	4	1	0	0	1	0	0	1	3	0	0	4	4	0	1	3	1	1
2.585	1	4	4	4	4	4	1	3	0	0	0	0	0	0	0	0	0	3	4	3	3	3	0	0	0	0	1	4	4	4	4	4	1	0	0	1	0	0	1	3	0	0	4	4	0	1	3	1	1
2.59	1	4	4	4	4	4	1	3	0	0	0	0	0	0	0	0	0	3	4	3	3	3	0	0	0	0	1	3	3	4	4	4	1	0	0	1	0	0	1	3	0	0	4	4	0	1	3	1	1
2.595	1	4	4	4	4	4	1	3	0	0	0	0	0	0	0	0	0	3	4	3	3	3	0	0	0	0	0	3	0	4	4	4	1	0	0	1	0	0	1	3	0	0	4	4	0	1	3	3	1
2.6	1	4	4	4	4	4	1	0	0	0	0	0	0	0	0	0	0	3	4	3	3	3	0	0	0	0	0	3	0	4	0	4	1	0	0	1	0	0	1	3	0	0	4	4	0	1	3	3	1
2.605	1	4	4	4	4	4	1	0	0	0	0	0	0	0	0	0	0	3	4	3	3	3	0	0	0	0	0	3	0	4	0	4	1	0	0	1	0	0	1	3	0	0	4	4	0	1	3	3	1
2.61	1	4	4	4	4	4	1	0	0	0	0	0	0	0	0	0	0	3	4	3	3	3	0	0	0	0	0	3	0	4	0	4	1	0	0	1	0	0	1	3	0	0	4	4	0	1	3	3	1
2.615	1	4	4	4	4	4	1	0	0	0	0	0	0	0	0	0	0	3	4	3	3	3	0	0	0	0	0	3	0	4	0	4	1	0	0	1	0	0	1	3	0	0	4	4	0	1	3	3	1
2.62	1	4	4	4	4	4	1	0	0	0	0	0	0	0	0	0	0	3	4	3	3	3	0	0	0	0	0	3	0	4	0	4	1	0	0	1	0	0	1	3	0	0	4	4	0	1	3	3	1
2.625	1	4	4	0	4	0	1	0	0	0	0	0	0	0	0	0	0	3	4	3	3	3	0	0	0	0	0	3	0	4	0	4	1	0	0	1	0	0	1	3	0	0	4	4	0	1	3	3	1
2.63	1	4	4	0	4	0	1	0	0	0	0	0	0	0	0	0	0	3	4	3	3	3	0	0	0	0	0	3	0	4	0	4	1	0	0	1	0	0	1	3	0	0	4	4	0	1	3	3	1
2.635	1	4	0	0	4	0	1	0	0	0	0	0	0	0	0	0	0	3	4	3	3	3	0	0	0	0	0	3	0	4	0	4	1	0	0	1	0	0	1	3	0	0	4	4	0	1	3	3	0
2.64	1	4	0	0	4	0	1	0	0	0	0	0	0	0	0	0	0	3	4	3	3	3	0	0	0	0	0	0	0	4	0	4	0	0	0	1	0	0	1	3	0	0	0	4	0	1	3	3	0
2.645	1	4	0	0	0	0	0	0	0	0	0	0	0	0	0	0	0	3	4	3	3	3	0	0	0	0	0	0	0	4	0	4	0	0	0	1	0	0	1	3	0	0	0	4	0	1	3	3	0
2.65	1	4	0	0	0	0	0	0	0	0	0	0	0	0	0	0	0	3	4	3	3	3	0	0	0	0	0	0	0	4	0	4	0	0	0	1	0	0	1	3	0	0	0	4	0	1	3	3	0
2.655	1	4	0	0	0	0	0	0	0	0	0	0	0	0	0	0	0	3	4	3	3	3	0	0	0	0	0	0	0	0	0	1	0	0	0	1	0	0	1	3	0	0	0	4	0	1	3	3	0
2.66	1	4	0	0	0	0	0	0	0	0	0	0	0	0	0	0	0	0	0	0	3	3	0	0	0	0	0	0	0	0	0	1	0	0	0	1	0	0	1	3	0	0	0	4	0	1	3	3	0
2.665	1	4	0	0	0	0	0	0	0	0	0	0	0	0	0	0	0	0	0	0	3	3	0	0	0	0	0	0	0	0	0	1	0	0	0	1	0	0	1	3	0	0	0	4	0	1	3	3	0
2.67	1	4	0	0	0	0	0	0	0	0	0	0	0	0	0	0	0	0	0	0	3	3	0	0	0	0	0	0	0	0	0	1	0	0	0	1	0	0	1	3	0	0	0	4	0	1	3	3	0
2.675	1	4	0	0	0	0	0	0	0	0	0	0	0	0	0	0	0	0	0	0	3	3	0	0	0	0	0	0	0	0	0	1	0	0	0	1	0	0	1	3	0	0	0	4	0	1	3	3	0
2.68	1	4	0	0	0	0	0	0	0	0	0	0	0	0	0	0	0	0	0	0	3	3	0	0	0	0	0	0	0	0	0	1	0	0	0	1	0	0	1	3	0	0	0	4	0	1	3	3	0
2.685	1	4	0	0	0	0	0	0	0	0	0	0	0	0	0	0	0	0	0	0	3	3	0	0	0	0	0	0	0	0	0	0	0	0	0	1	0	0	1	3	0	0	0	4	0	1	3	3	0
2.69	1	0	0	0	0	0	0	0	0	0	0	0	0	0	0	0	0	0	0	0	3	3	0	0	0	0	0	0	0	0	0	0	0	0	0	1	0	0	1	3	0	0	0	4	0	1	3	0	0
2.695	1	0	0	0	0	0	0	0	0	0	0	0	0	0	0	0	0	0	0	0	3	3	0	0	0	0	0	0	0	0	0	0	0	0	0	1	0	0	1	3	0	0	0	4	0	1	3	0	0
2.7	1	0	0	0	0	0	0	0	0	0	0	0	0	0	0	0	0	0	0	0	3	3	0	0	0	0	0	0	0	0	0	0	0	0	0	1	0	0	1	3	0	0	0	4	0	1	3	0	0
2.705	1	0	0	0	0	0	0	0	0	0	0	0	0	0	0	0	0	0	0	0	3	3	0	0	0	0	0	0	0	0	0	0	0	0	0	1	0	0	1	3	0	0	0	4	0	1	3	0	0
2.71	1	0	0	0	0	0	0	0	0	0	0	0	0	0	0	0	0	0	0	0	3	3	0	0	0	0	0	0	0	0	0	0	0	0	0	1	0	0	1	0	0	0	0	4	0	1	3	0	0
2.715	1	0	0	0	0	0	0	0	0	0	0	0	0	0	0	0	0	0	0	0	3	3	0	0	0	0	0	0	0	0	0	0	0	0	0	1	0	0	1	0	4	0	0	4	0	2	3	0	0
2.72	1	0	0	0	0	0	0	0	0	0	0	0	0	0	0	0	0	0	0	0	3	0	0	0	0	0	0	0	0	0	0	0	0	0	0	1	0	0	1	0	4	0	0	4	0	2	3	0	0
2.725	1	0	0	0	0	0	0	0	0	0	0	0	0	0	0	0	0	0	0	0	0	0	0	0	0	0	0	0	0	0	0	0	0	0	0	1	0	0	1	0	4	0	0	4	0	2	0	0	0
2.73	1	0	0	0	0	0	0	0	0	0	0	0	0	0	0	0	0	0	0	0	0	0	0	0	0	0	0	0	0	0	0	0	0	0	0	1	0	0	1	0	4	0	0	4	0	2	0	0	0
2.735	1	0	0	0	0	0	0	0	0	0	0	0	0	0	0	0	0	0	0	0	0	0	0	0	0	0	0	0	0	0	0	0	0	0	0	1	0	0	1	0	4	0	0	4	0	2	0	0	0
2.74	1	0	0	0	0	0	0	0	0	0	0	0	0	0	0	0	0	0	0	0	0	0	0	0	0	0	0	0	0	0	0	0	0	0	0	1	0	0	1	0	4	0	0	4	0	2	0	0	0
2.745	1	0	0	0	0	0	0	0	0	0	0	0	0	0	0	0	0	0	0	0	0	0	0	0	0	0	0	0	0	0	0	0	0	0	0	1	0	0	1	0	4	0	0	4	0	2	0	0	0
2.75	1	0	0	0	0	0	0	0	0	0	0	0	0	0	0	0	0	0	0	0	0	0	0	0	0	0	0	0	0	0	0	0	0	0	0	0	0	0	1	0	4	0	0	4	0	2	0	0	0
2.755	1	0	0	0	0	0	0	0	0	0	0	0	0	0	0	0	0	0	0	0	0	0	0	0	0	0	0	0	0	0	0	0	0	0	0	0	0	0	1	0	4	0	0	0	0	2	0	0	0
2.76	1	0	0	0	0	0	0	0	0	0	0	0	0	0	0	0	0	0	0	0	0	0	0	0	0	0	0	0	0	0	0	0	0	0	0	0	0	0	1	0	4	0	0	0	0	2	0	0	0
2.765	1	0	0	2	0	2	0	0	0	0	0	0	0	0	0	0	0	0	0	0	0	0	0	0	0	0	0	0	0	0	0	0	0	0	0	0	0	0	1	0	0	0	0	0	0	2	0	0	0
2.77	1	0	0	2	2	2	0	0	0	0	0	0	0	0	0	0	0	0	0	0	0	0	0	0	0	0	0	0	0	0	0	0	0	0	0	0	0	0	1	0	0	0	0	0	0	2	0	0	0
2.775	1	0	0	2	2	2	0	0	0	0	0	0	0	0	0	0	0	0	0	0	0	0	0	0	0	0	0	0	0	0	0	0	0	0	0	0	0	0	1	0	0	0	0	0	0	2	0	0	0
2.78	1	0	2	2	2	2	0	0	0	0	0	0	0	0	0	0	0	0	0	0	0	0	0	0	0	0	0	0	0	0	0	0	0	0	0	0	0	0	1	0	0	0	0	0	0	2	0	0	0
2.785	1	0	2	2	2	2	0	0	0	0	0	0	0	0	0	0	0	0	0	0	0	0	0	0	0	0	0	0	0	0	0	2	0	0	0	1	0	0	1	0	0	0	0	0	0	2	0	0	0
2.79	2	0	2	2	2	2	0	0	0	0	0	0	0	0	0	0	0	0	0	0	0	0	0	0	0	0	0	0	0	0	0	2	0	0	0	1	0	0	1	0	0	0	0	0	0	2	0	0	0
2.795	2	0	2	2	2	2	0	0	0	0	0	0	0	0	0	0	0	0	0	0	0	0	0	0	0	0	0	0	0	0	0	2	0	0	0	1	0	0	1	0	0	0	0	0	0	2	0	0	0
2.8	2	0	2	2	2	2	0	0	0	0	0	0	0	0	0	0	0	0	0	0	0	0	0	0	0	0	0	0	0	0	0	2	0	0	0	1	0	0	1	0	0	0	0	0	0	1	0	0	0
2.805	2	0	2	2	2	2	0	0	0	0	0	0	0	0	0	0	0	0	0	0	0	0	0	0	0	0	0	0	0	0	0	2	0	0	0	1	0	0	1	0	0	0	0	0	0	1	0	0	0
2.81	2	2	2	2	2	2	0	0	0	0	0	0	0	0	0	0	0	0	0	0	0	0	0	0	0	0	0	0	2	2	0	2	0	0	0	1	0	0	1	0	0	0	0	0	0	1	0	0	0
2.815	2	2	2	2	2	2	0	0	0	0	0	0	0	0	0	0	0	0	0	0	0	0	0	0	0	0	0	0	2	2	0	2	0	0	0	1	0	0	1	0	0	0	0	0	0	1	0	0	0
2.82	2	2	2	2	2	2	0	0	0	0	0	0	0	0	0	0	0	0	0	0	0	0	0	0	0	0	0	0	2	2	0	2	0	0	0	1	0	0	1	0	0	0	0	0	0	0	0	0	0
2.825	2	2	2	2	2	2	0	0	0	0	0	0	0	0	0	0	0	0	0	0	0	0	0	0	0	0	0	0	2	2	0	2	0	0	0	1	0	0	1	0	0	0	0	0	0	0	0	0	0
2.83	2	2	2	2	2	2	0	0	0	0	0	0	0	0	0	0	0	0	0	0	0	0	0	0	0	0	0	2	2	2	0	2	0	0	0	1	0	0	1	0	0	0	0	0	0	0	0	0	0
2.835	2	2	2	2	2	2	0	0	0	0	0	0	0	0	0	2	2	0	0	0	0	0	0	0	0	0	0	2	2	2	0	2	0	0	0	1	0	0	1	0	0	0	0	0	0	0	0	0	0
2.84	2	2	2	2	2	2	0	0	0	0	0	0	0	0	0	2	2	0	0	0	0	0	0	0	0	0	0	2	2	2	0	2	0	0	0	1	0	0	1	0	0	0	0	0	0	0	0	0	0
2.845	2	2	2	2	2	2	0	0	0	0	0	0	0	0	0	2	2	2	0	0	0	0	0	0	0	0	0	2	2	2	0	2	0	0	0	1	0	0	1	0	0	0	0	0	0	0	0	0	0
2.85	2	2	2	2	2	2	0	0	0	0	0	0	0	0	0	2	2	2	0	0	0	0	0	0	0	0	0	2	2	2	0	2	0	0	0	1	0	0	1	0	0	0	0	0	0	0	0	0	0
2.855	2	2	2	2	2	2	0	0	0	0	0	0	0	0	0	2	2	2	2	0	0	0	0	0	0	0	0	2	2	2	0	2	0	0	0	1	0	0	1	0	0	0	0	0	0	0	0	0	0
2.86	2	2	2	2	2	2	0	0	0	0	0	0	0	0	0	2	2	2	2	0	0	0	0	0	0	0	0	2	2	2	2	2	0	0	0	1	0	0	1	0	0	0	0	0	0	0	0	0	0
2.865	2	2	2	2	2	2	0	0	0	0	0	0	0	0	2	2	2	2	2	0	0	0	0	0	0	0	0	2	2	2	2	2	0	0	0	1	0	0	1	0	0	0	0	0	0	0	0	0	0
2.87	2	2	2	2	2	2	0	0	0	0	0	0	0	0	2	2	2	2	2	0	0	0	0	0	0	0	0	2	2	2	2	2	0	0	0	1	0	0	1	0	0	0	0	0	0	0	0	0	0
2.875	2	2	2	2	2	2	0	0	0	0	0	0	0	0	2	2	2	2	2	0	0	0	0	0	0	0	0	2	2	2	2	2	0	0	0	1	0	0	1	0	0	0	0	0	0	0	0	0	0
2.88	2	2	2	2	2	2	0	0	0	0	0	0	0	0	2	2	2	2	2	0	0	0	0	0	0	0	0	2	2	2	2	2	0	0	0	1	0	0	1	0	0	0	0	0	0	0	0	0	0
2.885	2	2	2	2	2	2	0	0	0	0	0	0	0	0	2	2	2	2	2	0	0	0	0	0	0	0	0	2	2	2	2	2	0	0	0	1	0	0	1	0	0	0	0	0	0	0	0	0	0
2.89	2	2	2	2	2	2	0	0	0	0	0	0	0	2	2	2	2	2	2	0	0	0	0	0	0	0	0	2	2	2	2	2	0	0	0	1	0	0	1	0	0	0	0	0	0	0	0	0	0
2.895	2	2	2	2	2	2	0	0	0	0	0	0	0	2	2	2	2	2	2	0	0	0	0	0	0	0	0	2	2	2	2	2	0	0	0	1	0	0	1	0	0	0	0	0	2	0	0	0	0
2.9	2	2	2	2	2	2	0	0	0	0	0	0	0	2	2	2	2	2	2	0	0	0	0	0	0	0	0	2	2	2	2	2	0	0	0	1	0	0	1	0	0	0	0	0	2	0	0	0	0
2.905	2	2	2	2	2	2	0	0	0	0	0	0	0	2	2	2	2	2	2	0	0	0	0	0	0	0	0	2	2	2	2	2	0	0	0	1	0	0	1	0	0	0	0	0	2	0	0	0	0
2.91	2	2	2	2	2	2	0	0	0	0	0	0	0	2	2	2	2	2	2	0	0	0	0	0	0	0	0	2	2	2	2	2	1	0	0	1	0	0	1	0	0	0	0	0	2	0	0	0	0
2.915	2	2	2	2	2	2	0	0	0	0	0	0	0	2	2	2	2	2	2	0	0	0	0	0	0	0	0	2	2	2	2	2	1	0	0	1	0	0	1	0	0	0	0	0	2	0	0	0	0
2.92	2	2	2	2	2	2	0	0	0	0	0	0	0	2	2	2	2	2	2	0	0	0	0	0	0	0	0	2	2	2	2	2	1	0	0	1	0	0	1	0	0	0	0	0	2	0	0	0	0
2.925	2	2	2	2	2	2	0	0	0	0	0	0	0	2	2	2	2	2	2	0	0	0	0	0	0	0	0	2	2	2	2	2	1	0	0	1	0	0	1	0	0	0	0	0	2	0	0	0	0
2.93	2	2	2	2	2	2	0	0	0	0	0	0	0	2	2	2	2	2	2	0	0	0	0	0	0	0	0	2	2	2	2	2	1	0	0	1	0	0	1	0	0	0	0	0	2	0	0	0	0
2.935	2	2	2	2	2	2	0	0	0	0	0	0	0	2	2	2	2	2	2	0	0	0	0	0	0	0	0	2	2	2	2	2	1	0	0	1	0	0	1	0	0	0	0	0	2	0	0	0	0
2.94	2	2	2	2	2	2	0	0	0	0	0	0	0	2	2	2	2	2	2	0	0	0	0	0	0	0	0	2	2	2	2	2	1	0	1	1	1	0	1	0	0	0	0	0	2	0	0	0	0
2.945	2	2	2	2	2	2	0	0	0	0	0	0	0	2	2	2	2	2	2	0	0	0	0	0	0	0	0	2	2	2	2	2	1	0	1	1	1	0	1	0	0	0	0	0	2	0	0	0	0
2.95	2	2	2	2	2	2	0	0	0	0	0	0	0	2	2	2	2	2	2	0	0	0	0	0	0	0	0	2	2	2	2	2	1	0	1	1	1	0	1	0	0	0	0	0	2	0	0	0	0
2.955	2	2	2	2	2	2	0	0	0	0	0	0	0	2	2	2	2	2	2	0	0	0	0	0	0	0	0	2	2	2	2	2	1	0	1	1	1	0	1	0	0	0	0	0	2	0	0	0	0
2.96	2	2	2	2	2	2	0	0	0	0	0	0	0	2	2	2	2	2	2	0	0	0	0	0	0	0	0	2	2	2	2	2	1	0	1	1	1	0	1	0	0	0	0	0	2	0	0	0	0
2.965	2	2	2	2	2	2	0	0	0	0	0	0	0	2	2	2	2	2	2	0	0	0	0	0	0	1	0	2	2	2	2	2	1	0	1	1	1	0	1	0	0	0	0	0	2	0	0	0	0
2.97	2	2	2	2	2	2	0	0	0	0	0	0	0	2	2	2	2	2	2	0	0	0	0	0	0	1	0	2	2	2	2	2	1	0	1	1	1	0	1	0	0	0	2	0	2	0	0	0	0
2.975	2	2	2	2	2	2	0	0	0	0	0	0	0	2	2	2	2	2	2	0	0	0	0	0	0	1	0	2	2	2	2	2	1	1	1	1	1	0	1	0	0	0	2	0	2	0	0	0	0
2.98	2	2	2	2	2	2	0	0	0	0	0	0	0	2	2	2	2	2	2	0	0	0	0	0	0	1	2	2	2	2	2	2	1	1	1	1	1	0	1	0	0	0	2	0	2	0	0	0	0
2.985	2	2	2	2	2	2	0	0	0	0	0	0	0	2	2	2	2	2	2	0	0	0	0	1	0	1	2	2	2	2	2	2	1	1	1	1	1	0	1	0	0	0	2	0	2	0	0	0	0
2.99	2	2	2	2	2	2	0	0	0	0	0	0	2	2	2	2	2	2	2	0	0	0	0	1	0	1	2	2	2	2	2	2	1	1	1	1	1	0	1	0	0	0	2	0	2	0	0	0	0
2.995	2	2	2	2	2	2	0	0	0	0	0	0	2	2	2	2	2	2	2	0	0	0	0	1	0	1	2	2	2	2	0	2	1	1	1	1	1	0	1	0	0	0	2	0	2	0	0	0	0
3.0	2	2	2	2	2	2	0	2	0	0	0	2	2	2	2	2	2	2	2	0	0	0	0	1	0	1	2	2	2	2	0	2	1	1	1	1	1	0	1	0	0	0	2	0	2	0	0	0	0
3.005	2	2	2	2	2	2	0	2	0	0	0	2	2	2	2	2	2	2	2	0	0	0	0	1	0	1	2	2	2	2	0	2	1	1	1	1	1	0	1	0	0	0	2	0	2	0	0	0	0
3.01	2	2	2	2	2	2	0	2	0	0	0	2	2	2	2	2	2	2	2	0	0	0	0	1	0	1	2	2	2	2	0	2	1	1	1	1	1	0	1	0	0	0	2	0	2	0	0	0	0
3.015	2	2	2	2	2	2	0	2	0	0	0	2	2	2	2	2	2	2	2	0	0	0	0	1	0	1	2	2	2	2	0	2	1	1	1	1	1	0	1	0	0	0	2	0	2	0	0	0	0
3.02	2	2	2	2	2	2	0	2	0	2	0	2	2	2	2	2	2	2	2	0	0	0	0	1	0	1	2	2	2	2	0	2	1	1	1	1	1	0	1	0	0	0	2	0	2	0	0	0	0
3.025	2	2	2	2	2	2	0	2	0	2	0	2	2	2	2	2	2	2	2	0	0	0	0	1	0	1	2	1	2	2	0	2	1	1	1	1	1	0	1	0	0	0	2	2	2	0	0	0	0
3.03	2	2	2	2	2	2	0	2	0	2	0	2	2	2	2	2	2	2	2	0	0	0	0	1	0	1	2	1	2	2	0	2	1	1	1	1	1	0	1	0	0	0	2	2	2	0	0	0	0
3.035	2	2	2	2	2	2	0	2	0	2	0	2	2	2	2	2	2	2	2	0	0	0	0	1	0	1	2	1	2	2	0	2	1	1	1	1	1	0	1	0	0	0	2	2	2	0	0	0	0
3.04	2	2	2	2	2	2	0	2	0	2	0	2	2	2	2	2	2	2	2	3	0	0	0	1	0	1	2	1	2	2	0	2	1	1	1	1	1	0	1	2	0	0	2	2	2	0	0	0	0
3.045	2	2	2	2	2	2	0	2	0	2	0	2	2	2	2	2	2	2	2	3	0	0	0	1	0	1	2	1	2	2	1	2	1	1	1	1	1	0	1	2	0	0	2	2	2	0	0	0	0
3.05	2	2	2	2	2	2	0	2	0	2	0	2	2	2	2	2	2	2	2	3	0	0	0	1	0	1	2	1	2	2	1	2	1	1	1	1	1	0	1	2	0	0	2	2	2	0	0	0	0
3.055	2	2	2	2	2	2	0	2	0	2	0	2	2	2	2	2	2	2	2	3	0	0	0	1	0	1	2	1	2	2	1	2	1	1	1	1	1	0	1	2	0	0	2	2	2	1	0	0	0
3.06	2	2	2	2	2	2	0	2	0	2	3	2	2	2	2	2	2	2	2	3	0	0	0	1	0	1	2	1	2	2	2	2	1	1	1	1	1	0	1	2	0	0	2	2	2	1	0	0	0
3.065	2	2	2	2	2	2	0	2	0	2	3	2	2	1	2	2	2	2	2	3	0	0	0	1	0	1	2	1	2	2	2	2	1	1	1	1	1	1	1	2	0	0	2	2	2	1	0	0	0
3.07	2	2	2	2	2	2	0	2	0	2	3	2	2	1	2	2	2	2	2	3	0	0	0	1	0	1	2	1	2	2	2	2	1	1	1	1	1	1	1	2	0	0	2	2	2	1	0	0	0
3.075	2	2	2	2	2	2	0	2	0	2	3	2	2	1	2	2	2	2	2	3	0	0	0	1	0	1	2	1	2	2	2	2	1	1	1	1	1	1	1	2	0	0	2	2	2	1	0	0	0
3.08	2	2	2	2	2	2	0	2	0	2	3	2	2	1	2	2	2	2	2	3	0	0	1	1	0	1	2	1	2	2	2	2	1	1	1	1	1	1	1	2	0	0	2	2	2	1	0	0	0
3.085	2	2	2	2	2	2	0	2	0	2	3	2	2	1	2	2	2	2	2	3	1	1	1	1	0	1	2	1	2	2	2	2	1	1	1	1	1	1	1	2	0	0	2	2	2	1	0	0	0
3.09	2	2	2	2	2	2	0	2	0	2	3	2	2	1	2	2	2	2	2	3	1	1	1	1	0	1	2	1	2	2	2	2	1	1	1	1	1	1	1	2	0	0	2	2	2	1	0	0	0
3.095	2	2	2	2	2	2	0	2	0	2	3	2	2	1	2	2	1	2	2	3	1	1	1	1	0	1	2	1	2	2	2	2	1	1	1	1	1	1	1	2	0	0	2	2	2	1	0	1	1
3.1	2	2	2	2	2	2	0	2	0	2	3	2	2	1	2	1	1	2	2	3	1	1	1	1	0	1	2	1	2	2	2	2	1	1	1	1	2	1	1	2	3	0	2	2	2	1	0	1	1
3.105	2	2	2	2	2	2	0	2	0	2	3	2	2	1	2	1	1	2	2	3	1	1	1	1	0	1	2	1	2	2	2	2	1	1	1	1	2	1	1	2	3	0	2	2	2	1	0	1	1
3.11	2	2	2	2	2	2	0	2	0	2	3	2	2	1	2	1	1	2	2	3	1	1	1	1	0	1	2	1	2	2	2	2	1	1	1	2	2	1	1	2	1	1	2	2	2	1	0	1	1
3.115	2	2	2	2	2	2	0	2	0	2	3	2	2	1	2	1	1	2	2	3	1	1	1	1	0	1	2	1	2	2	2	2	1	1	1	2	2	1	1	2	1	1	2	2	2	1	0	1	1
3.12	2	2	2	2	2	2	0	2	0	2	3	3	2	1	2	1	1	2	2	3	1	1	1	1	0	1	2	1	2	2	2	2	1	1	1	2	2	1	1	2	1	1	2	2	2	1	0	1	1
3.125	2	2	2	2	2	2	0	2	0	2	3	3	2	1	2	1	1	2	2	3	1	1	1	1	0	1	2	1	2	2	2	2	1	1	1	2	2	1	1	2	1	1	2	2	2	1	0	1	0
3.13	2	2	2	2	2	2	0	2	0	2	3	3	2	1	2	1	1	2	2	3	1	1	1	1	0	1	2	1	2	2	2	2	1	1	1	2	2	1	1	2	1	1	2	2	2	1	0	1	0
3.135	2	2	2	2	2	2	0	2	0	2	3	3	2	1	2	1	1	2	2	3	1	1	1	1	0	1	2	1	2	2	2	2	1	1	1	2	2	1	1	2	1	1	2	2	2	1	0	1	0
3.14	2	2	2	2	2	2	3	2	0	2	3	3	2	1	2	1	1	2	2	1	1	1	1	1	0	1	2	1	2	2	2	2	1	1	1	2	2	1	1	2	1	1	2	2	2	1	0	1	0
3.145	2	2	2	2	2	2	3	2	0	2	3	3	2	1	2	1	1	2	2	1	1	1	1	1	0	1	2	1	2	2	2	2	1	1	1	2	2	1	1	2	1	1	2	2	2	1	0	1	0
3.15	2	2	2	2	2	2	3	2	0	2	3	3	2	1	2	1	1	2	2	1	1	1	1	1	0	1	2	1	2	2	2	2	1	1	1	2	2	1	1	2	1	1	2	2	2	1	0	1	0
3.155	2	2	2	2	2	2	3	2	0	2	3	3	2	1	2	1	1	2	2	1	1	1	1	1	0	1	2	1	2	2	2	2	1	1	1	2	2	1	1	2	1	1	2	2	2	1	0	1	0
3.16	2	2	2	2	2	2	3	2	0	2	3	3	2	1	2	1	1	2	2	1	1	1	1	1	0	1	2	1	2	2	2	2	1	1	1	2	2	1	1	2	1	1	2	2	2	1	0	1	0
3.165	2	2	2	2	2	2	3	2	0	2	3	3	2	1	2	1	1	1	2	1	1	1	1	1	0	1	2	1	2	2	2	2	1	1	1	2	2	1	1	2	1	1	2	2	2	1	0	1	0
3.17	2	2	2	2	2	2	3	2	0	2	3	3	2	1	2	1	1	1	2	1	1	1	1	1	0	1	2	1	2	2	2	2	1	1	1	2	2	1	1	2	1	2	2	2	2	1	0	1	0
3.175	2	2	2	2	2	2	3	2	0	2	3	3	2	1	2	1	1	1	2	1	1	1	1	1	0	1	2	1	2	2	2	2	1	1	1	2	2	1	1	2	1	2	2	2	2	1	0	1	0
3.18	2	2	2	2	2	2	3	2	0	2	3	3	2	1	1	1	1	1	2	1	1	1	1	1	1	1	2	1	2	2	2	2	1	1	1	2	2	1	1	2	1	2	2	2	2	1	0	1	0
3.185	2	2	2	2	2	2	3	2	0	2	3	3	2	1	1	1	1	1	2	1	1	1	1	1	1	1	2	1	2	2	2	2	1	1	1	1	2	1	1	2	1	2	2	2	2	1	0	1	2
3.19	2	2	2	2	2	2	3	2	0	2	3	3	2	1	1	1	1	1	2	1	1	1	1	1	1	1	2	1	2	2	2	2	1	1	1	1	2	1	1	2	1	2	2	2	2	1	0	1	2
3.195	2	2	2	2	2	2	3	2	0	2	3	3	2	1	1	1	1	1	2	1	1	1	1	1	1	1	2	1	2	2	2	2	1	1	1	1	2	1	1	2	1	2	2	2	2	1	0	1	2
3.2	2	2	2	2	2	2	3	2	0	2	3	3	2	1	1	1	1	1	2	1	1	1	1	1	1	1	2	1	2	2	2	2	1	1	1	1	2	1	1	2	2	2	2	2	2	1	0	1	2
3.205	2	2	2	2	2	2	3	2	0	2	3	3	2	1	1	1	1	1	2	1	1	1	1	1	1	1	2	1	2	2	2	2	1	1	1	1	2	1	1	2	2	2	2	2	2	1	0	1	2
3.21	2	2	2	2	2	2	3	2	0	2	3	3	2	1	1	1	1	1	2	1	1	1	1	1	1	1	2	1	2	2	2	2	1	1	1	1	2	1	1	2	2	2	2	2	2	1	0	1	2
3.215	2	2	2	2	2	2	3	2	0	2	3	3	2	1	1	1	1	1	2	1	1	1	1	1	1	1	2	1	2	2	2	2	1	1	1	1	2	1	1	2	2	2	2	2	2	1	0	0	2
3.22	2	2	2	2	2	2	3	2	0	2	3	3	2	1	1	1	1	1	2	1	1	1	1	1	1	1	2	1	2	2	2	2	1	1	1	1	2	1	1	2	2	2	2	2	2	1	0	0	2
3.225	2	2	2	2	2	2	3	2	0	2	3	3	2	1	1	1	1	1	2	1	1	1	1	1	1	1	2	1	1	2	2	2	1	1	1	1	1	1	1	2	2	2	2	2	1	1	0	0	2
3.23	2	2	2	2	2	2	3	2	2	2	3	3	2	1	1	1	1	1	2	1	1	1	1	1	1	1	2	1	1	2	2	2	1	1	1	1	1	1	1	2	2	2	2	2	1	1	0	0	2
3.235	2	2	2	2	2	2	3	2	2	2	3	3	2	1	1	1	1	1	2	1	1	1	1	1	1	1	2	1	1	2	2	2	1	1	1	1	1	1	1	2	2	2	2	2	1	1	0	0	2
3.24	2	2	2	2	2	2	3	2	2	2	3	3	2	1	1	1	1	1	2	1	1	1	1	1	1	1	2	1	1	2	2	2	1	1	1	1	1	1	1	2	2	2	2	2	1	1	0	0	2
3.245	2	2	2	2	2	2	3	2	1	2	3	3	2	1	1	1	1	1	2	1	1	1	1	1	1	1	2	1	1	2	2	2	1	1	1	1	1	1	1	2	2	1	2	2	1	1	0	0	2
3.25	2	2	2	2	2	2	3	2	1	2	3	3	2	1	1	1	1	1	2	1	1	1	1	1	1	1	2	1	1	2	2	2	1	1	1	1	1	1	1	2	2	1	2	2	1	1	0	0	2
3.255	2	2	2	2	2	2	3	2	1	2	3	3	2	1	1	1	1	1	2	1	1	1	1	1	1	1	2	1	1	2	2	2	1	1	1	1	1	1	1	2	2	1	2	2	1	1	0	0	2
3.26	2	3	2	2	2	2	3	2	1	2	3	3	2	1	1	1	1	1	2	1	1	1	1	1	1	1	2	1	1	2	2	2	1	1	1	1	1	1	1	1	2	1	2	2	1	1	0	1	2
3.265	2	3	2	2	2	2	3	2	1	2	3	3	2	1	1	1	1	1	1	1	1	1	1	1	1	1	1	1	1	2	2	2	1	1	1	1	1	1	1	1	2	1	2	2	1	1	0	1	2
3.27	2	3	2	2	2	2	3	2	1	2	3	3	2	1	1	1	1	1	1	1	1	1	1	1	1	1	1	1	1	2	2	1	1	1	1	1	1	1	1	1	2	1	2	2	1	3	0	1	2
3.275	2	3	1	2	2	2	3	2	1	2	3	3	2	1	1	1	1	1	1	1	1	1	1	1	1	1	1	1	1	2	2	1	1	1	1	1	1	1	1	1	2	1	2	2	1	3	0	1	2
3.28	2	3	1	2	2	2	3	2	1	2	3	3	2	1	1	1	1	1	1	1	1	1	1	1	1	1	1	1	1	2	1	1	1	1	1	1	1	1	1	1	2	1	2	2	1	3	0	1	2
3.285	2	3	1	2	2	2	3	2	1	2	3	3	2	1	1	1	1	1	1	1	1	1	1	1	1	1	1	1	1	2	1	1	1	1	1	1	1	1	1	1	2	1	2	2	1	3	0	1	2
3.29	2	3	1	2	2	2	3	1	1	2	3	3	2	1	1	1	1	1	1	1	1	1	1	1	1	1	1	1	1	2	1	1	1	1	1	1	1	1	1	1	2	1	2	2	1	3	0	1	2
3.295	2	3	1	2	2	2	3	1	1	2	3	3	2	1	1	1	1	1	1	1	1	1	1	1	1	1	1	1	1	2	1	1	1	1	1	1	1	1	1	1	2	1	2	2	1	3	1	1	2
3.3	1	3	1	2	2	2	3	1	1	2	3	3	2	1	1	1	1	1	1	1	1	1	1	1	1	1	1	1	1	2	1	1	1	1	1	1	1	1	1	1	2	1	2	2	1	3	1	1	2
3.305	1	3	1	2	2	2	3	1	1	2	3	3	2	1	1	1	1	1	1	1	1	1	1	1	1	1	1	1	1	2	1	1	1	1	1	1	1	1	1	1	2	0	2	2	1	3	1	1	2
3.31	1	3	1	2	2	2	3	1	1	2	3	3	2	1	1	1	1	1	1	1	1	1	1	1	1	1	1	1	1	2	1	1	1	1	1	1	1	1	1	1	2	0	2	2	1	3	1	1	2
3.315	1	3	1	2	3	2	3	1	1	2	3	3	2	1	1	1	1	1	1	1	1	1	1	1	1	1	1	1	1	2	1	1	1	1	1	1	1	1	1	3	2	0	2	2	1	3	1	1	2
3.32	1	3	1	2	3	2	3	1	1	2	3	3	2	1	1	1	1	1	1	1	1	1	1	1	1	1	1	1	1	2	1	1	1	1	1	1	1	1	1	3	2	0	2	3	1	3	1	1	2
3.325	1	3	1	3	3	2	3	1	1	2	3	3	2	1	1	1	1	1	1	1	1	1	1	1	1	1	1	1	1	2	1	1	1	1	1	1	1	1	1	3	2	0	2	3	1	3	1	1	2
3.33	1	3	1	3	3	3	3	1	1	2	3	3	2	1	1	1	1	1	1	1	1	1	1	1	1	1	1	1	1	3	1	1	1	1	1	1	1	1	1	3	2	0	2	3	1	3	1	1	2
3.335	1	3	1	3	3	3	3	3	1	2	3	3	2	1	1	1	1	1	1	1	1	1	1	1	1	1	1	1	1	3	1	1	1	1	1	1	1	1	1	3	2	0	2	3	1	3	1	1	2
3.34	1	3	1	3	3	3	3	3	1	2	3	3	2	1	1	1	1	1	1	1	1	1	1	1	1	1	1	1	1	3	1	1	1	1	1	1	1	1	1	3	2	0	2	3	1	3	1	1	1
3.345	1	3	1	3	3	3	3	3	1	2	3	3	2	1	1	1	1	1	1	1	1	1	1	1	1	1	1	1	1	3	1	1	1	1	1	1	1	1	1	3	2	0	2	3	1	3	1	1	1
3.35	1	3	1	3	3	3	3	3	1	2	3	3	2	1	1	1	1	1	1	1	1	1	1	1	1	1	1	1	1	3	1	1	1	1	1	1	1	1	1	3	2	0	2	3	1	1	1	1	1
3.355	1	3	1	3	3	3	3	3	1	2	3	3	2	1	1	1	1	1	1	1	1	1	1	1	1	1	1	1	1	3	1	1	1	1	1	1	1	1	1	3	2	0	2	3	1	1	1	1	1
3.36	1	3	1	3	3	3	3	3	1	1	3	3	2	1	1	1	1	1	1	1	1	1	1	1	1	1	1	1	1	3	1	1	1	1	1	1	1	1	1	3	2	0	2	3	1	1	1	1	1
3.365	1	3	1	3	3	3	3	3	1	1	3	3	2	1	1	1	1	1	1	1	1	1	1	1	1	1	1	1	1	3	1	1	1	1	1	1	1	1	1	3	2	0	1	3	1	1	1	1	1
3.37	1	3	1	3	3	3	3	3	1	1	3	3	2	1	1	1	1	1	1	1	1	1	1	1	1	1	1	1	1	3	1	1	1	1	1	1	1	1	1	3	2	0	1	3	1	1	1	1	1
3.375	1	3	1	3	3	3	3	3	1	1	3	3	2	1	1	1	1	1	1	1	1	1	1	1	1	1	1	1	1	3	1	1	1	1	1	1	1	1	1	3	2	0	1	3	1	1	1	1	1
3.38	1	3	1	3	3	3	3	3	1	1	3	3	2	1	1	1	1	1	1	1	1	1	1	1	1	1	1	1	1	3	1	1	1	1	1	1	1	1	1	3	2	0	1	3	1	1	1	1	0
3.385	1	1	1	3	3	3	3	3	1	1	3	3	2	1	1	1	1	1	1	1	1	1	1	1	1	1	1	1	1	3	1	1	1	1	1	1	1	1	1	3	2	0	1	3	1	1	1	1	0
3.39	1	1	1	3	3	3	3	3	1	1	3	3	3	1	3	1	1	1	1	1	1	1	1	1	1	1	1	1	1	3	1	1	1	1	1	1	1	1	1	3	3	0	1	3	1	1	1	1	0
3.395	1	4	1	3	3	3	3	3	1	1	3	3	3	1	3	1	1	1	1	1	1	1	1	1	1	1	1	1	1	3	1	1	1	1	1	1	1	1	1	3	3	0	1	3	1	1	1	1	0
3.4	1	4	1	3	3	3	3	3	1	1	3	3	3	1	3	1	1	1	1	1	1	1	1	1	1	1	1	1	1	3	1	4	1	1	1	1	1	1	1	3	3	0	1	3	1	1	1	1	0
3.405	1	4	1	3	3	3	3	3	1	1	3	3	3	1	3	1	1	1	1	1	1	1	1	1	1	1	1	1	1	3	1	4	1	1	1	1	1	1	1	3	3	0	1	3	1	1	1	1	0
3.41	1	4	1	3	3	3	3	3	1	1	3	3	3	1	3	1	1	1	1	1	1	1	1	1	1	1	1	1	1	3	1	4	1	1	1	1	1	1	1	3	3	0	1	1	1	1	1	1	0
3.415	1	4	1	3	3	3	3	3	1	1	3	3	3	1	3	1	1	1	1	1	1	1	1	1	1	1	1	1	1	3	1	4	1	1	1	1	1	1	1	3	3	0	1	1	1	1	1	1	0
3.42	1	4	1	3	3	3	3	3	1	1	3	3	3	1	3	1	1	1	1	1	1	1	1	1	1	1	1	1	1	3	1	4	1	1	1	1	1	1	1	3	3	0	1	1	1	1	1	1	0
3.425	1	4	1	3	3	3	3	3	1	1	3	3	3	1	3	1	1	1	1	1	1	1	1	1	1	1	1	1	1	3	1	4	1	1	1	1	1	1	1	3	3	0	1	1	1	1	1	1	0
3.43	1	4	1	3	3	3	3	3	1	1	3	3	3	1	3	1	1	1	1	1	1	1	1	1	1	1	1	1	1	3	1	4	1	1	1	1	1	1	1	3	3	0	1	1	1	1	1	1	0
3.435	1	4	1	3	3	3	3	3	1	1	3	3	3	1	3	1	1	1	1	1	1	1	1	1	1	1	1	1	1	3	1	4	1	1	1	1	1	1	1	3	3	0	1	1	1	1	1	1	0
3.44	1	4	1	3	3	3	3	3	1	1	3	3	3	1	3	1	1	1	1	1	1	1	1	1	1	1	1	1	1	3	1	4	1	1	1	1	1	1	1	3	3	0	1	1	1	1	1	1	0
3.445	1	4	1	0	3	3	3	3	1	1	3	3	3	1	3	1	1	1	1	1	1	1	1	1	1	1	1	1	1	3	1	4	1	1	1	1	1	1	1	3	3	0	1	1	1	1	1	3	0
3.45	3	4	1	0	3	3	3	3	1	1	3	3	3	1	3	1	1	1	1	1	1	1	1	1	1	1	1	1	1	3	1	4	1	1	1	1	1	1	1	3	3	0	1	1	1	1	1	3	0
3.455	3	4	1	0	4	3	3	3	1	1	3	3	3	1	3	1	1	1	1	1	1	1	1	1	1	1	1	1	1	3	1	4	1	1	1	1	1	1	1	3	3	0	1	1	1	1	1	3	0
3.46	3	4	1	0	4	4	3	3	1	1	3	3	3	1	3	1	1	1	1	1	1	1	1	1	1	1	1	1	1	3	1	4	1	1	1	1	1	1	1	3	3	0	1	1	1	1	1	3	0
3.465	3	4	1	0	4	4	3	3	1	1	3	3	3	1	3	1	1	1	1	1	1	1	1	1	1	1	1	1	1	3	1	4	1	1	1	1	1	1	1	3	3	0	1	4	1	1	1	3	0
3.47	3	4	1	0	4	4	3	3	1	1	3	3	3	1	3	1	1	1	1	1	1	1	1	1	1	1	1	1	1	3	1	4	1	1	1	1	1	1	1	1	3	0	1	4	1	1	1	3	0
3.475	3	4	1	0	4	4	3	3	3	1	3	3	0	1	3	1	1	1	1	1	1	1	1	1	1	1	1	1	1	3	1	4	1	1	1	1	1	1	1	1	3	0	1	4	1	1	1	3	0
3.48	3	4	1	0	4	4	3	3	3	1	3	3	0	1	3	1	1	1	4	1	1	1	1	1	1	1	1	1	1	3	4	4	1	1	1	1	1	1	1	1	0	3	3	4	1	1	1	3	0
3.485	3	4	1	4	4	4	3	3	3	1	3	3	0	1	3	1	1	1	4	1	1	1	1	1	1	1	1	1	1	3	4	4	1	1	1	1	1	1	1	1	0	3	3	4	1	1	1	3	0
3.49	3	4	1	4	4	4	3	3	3	1	3	3	0	1	3	1	1	1	4	1	1	1	1	1	1	1	1	1	1	3	4	4	1	1	1	1	1	1	1	1	0	3	3	4	1	1	1	3	0
3.495	3	4	4	4	4	4	3	3	3	1	3	3	0	1	3	4	1	4	4	1	1	1	1	1	1	1	1	1	1	3	4	4	1	1	1	1	1	1	1	1	0	3	3	4	1	1	1	3	0
3.5	4	4	4	4	4	4	3	3	3	1	3	3	0	1	3	4	1	4	4	1	1	1	1	1	1	1	1	1	1	3	4	4	1	1	1	1	1	1	1	1	0	3	3	4	1	1	1	3	0
3.505	4	4	4	4	4	4	3	3	3	1	3	3	0	1	3	4	1	4	4	3	1	1	1	1	1	1	1	1	1	3	4	4	1	1	1	1	1	1	1	1	0	3	3	4	1	1	1	3	1
3.51	4	4	4	4	4	4	3	3	3	1	3	3	0	1	3	4	1	4	4	3	1	1	1	1	1	1	1	1	1	3	4	4	1	1	1	1	1	1	1	1	0	3	3	4	1	1	1	3	1
3.515	4	4	4	4	4	4	3	3	3	1	3	3	0	1	3	4	1	4	4	3	1	1	1	1	1	1	1	4	1	3	4	4	1	1	1	1	1	1	1	1	0	3	3	4	1	1	1	3	1
3.52	4	4	4	4	4	4	3	3	3	1	3	3	0	1	3	4	1	4	4	3	1	1	1	1	1	1	1	4	3	3	4	4	1	1	1	1	1	1	1	1	0	3	3	4	3	1	3	3	1
3.525	4	4	4	4	4	4	3	3	3	1	3	3	0	1	3	4	1	4	4	3	1	1	1	1	1	1	1	4	3	3	4	4	1	1	1	1	1	1	1	1	0	3	3	4	3	1	3	3	1
3.53	4	4	4	4	4	4	3	3	3	1	3	3	0	1	3	4	1	4	4	3	1	1	1	1	1	1	1	4	3	3	4	4	1	1	1	1	1	1	1	1	0	3	3	4	3	1	3	3	1
3.535	4	4	4	4	4	4	3	3	3	1	3	3	0	1	3	4	1	4	4	3	1	1	1	1	1	1	1	4	3	3	4	4	1	1	1	1	1	1	1	1	0	3	3	4	3	1	3	3	1
3.54	4	4	4	4	4	4	3	3	3	1	3	3	3	1	3	4	1	4	4	3	1	1	1	1	1	1	1	4	3	3	4	4	1	1	1	1	1	1	1	1	0	3	3	4	3	1	3	3	1
3.545	4	4	4	4	4	4	3	3	3	1	3	3	3	1	3	4	0	4	4	3	1	1	1	1	1	1	1	4	3	3	4	4	1	1	1	1	1	1	1	1	0	3	3	4	3	1	3	3	1
3.55	4	4	4	4	4	4	3	3	3	1	3	3	3	1	3	4	0	4	4	3	3	1	0	1	1	1	1	4	3	3	4	4	1	1	1	1	1	1	1	1	0	3	3	4	3	1	3	3	1
3.555	4	4	4	4	4	4	3	3	3	1	3	3	3	1	3	4	4	4	4	3	3	1	0	1	1	1	4	4	3	3	4	4	1	1	1	1	1	1	1	1	0	3	3	4	3	1	3	3	1
3.56	4	4	4	4	4	4	3	3	3	1	3	3	3	1	3	4	4	4	4	3	3	1	0	1	1	1	4	4	4	3	4	4	1	1	1	1	1	1	1	1	0	3	3	4	3	1	3	3	1
3.565	4	4	4	4	4	4	0	3	3	2	3	3	3	1	3	4	4	4	4	3	3	1	0	1	1	1	4	4	4	3	4	4	1	1	1	1	1	1	1	1	0	3	3	4	3	1	3	3	1
3.57	4	4	4	4	4	4	0	3	3	2	3	3	3	1	3	4	4	4	4	3	3	1	0	1	1	1	4	4	4	3	4	4	1	1	1	1	1	1	1	1	0	3	3	4	3	1	3	3	1
3.575	4	4	4	4	4	4	0	3	3	2	3	3	3	1	3	4	4	4	4	3	3	1	0	1	1	1	4	4	4	3	0	4	1	1	1	1	1	1	1	1	0	3	3	4	3	1	3	3	1
3.58	4	4	4	4	4	4	0	3	3	3	3	3	3	1	3	4	4	4	4	3	3	1	0	1	1	1	4	4	4	3	0	4	1	1	1	1	1	1	1	1	0	3	3	4	3	1	3	3	1
3.585	4	4	4	4	4	4	0	3	3	3	3	3	3	1	3	4	4	4	4	3	3	1	0	1	1	1	4	4	4	3	0	4	1	1	1	1	1	1	1	1	0	3	3	4	3	1	3	3	1
3.59	4	4	4	4	4	4	0	3	3	3	3	3	3	1	3	4	4	4	4	3	3	1	0	1	1	1	4	4	4	3	0	4	1	1	1	1	1	1	1	1	0	3	3	4	3	1	3	3	1
3.595	4	4	4	4	4	4	0	3	3	3	3	3	3	1	3	4	4	4	4	3	3	1	0	1	1	1	4	4	4	3	0	4	1	1	1	1	1	1	1	1	0	3	3	4	3	1	3	3	1
3.6	4	4	4	4	4	4	0	3	3	3	3	3	3	1	0	4	4	4	4	3	3	1	0	1	1	1	4	4	4	3	0	4	1	1	1	1	1	1	1	1	0	3	3	4	3	1	3	3	1
3.605	4	4	4	4	4	4	0	3	3	3	3	3	3	1	0	4	4	4	4	3	3	1	0	1	1	1	4	4	4	3	0	4	1	1	1	1	1	1	1	1	0	3	3	4	3	1	3	3	1
3.61	4	4	4	4	4	4	0	3	3	3	3	3	3	1	0	4	4	4	4	3	3	1	0	1	1	1	4	4	4	3	0	4	1	1	1	1	1	1	1	1	0	3	3	4	3	1	3	3	1
3.615	4	4	4	4	4	4	0	3	3	3	3	3	3	1	0	4	4	4	4	3	3	1	0	1	1	1	4	4	4	3	0	4	1	1	1	1	1	1	1	1	3	3	3	4	3	1	3	3	1
3.62	4	4	4	4	4	4	0	3	3	3	3	3	3	1	0	4	4	4	4	3	3	1	0	1	1	1	4	4	4	3	0	4	1	1	1	1	1	1	1	1	3	3	3	4	3	1	3	3	1
3.625	4	4	4	4	4	4	0	3	3	3	3	3	3	1	0	4	4	4	4	3	3	1	0	1	1	1	4	4	4	3	0	4	1	1	1	1	1	1	1	1	3	3	3	4	3	3	3	3	1
3.63	4	4	4	4	4	4	0	3	3	3	3	3	3	1	0	4	4	4	4	3	3	1	0	1	1	1	4	4	4	3	0	4	1	1	1	1	1	1	1	1	3	3	3	4	4	3	3	3	1
3.635	4	4	4	4	4	4	0	3	3	3	3	3	3	1	0	4	4	4	4	3	3	1	0	1	1	1	4	4	4	3	0	4	1	1	1	1	1	1	1	1	3	3	3	4	4	3	3	3	1
3.64	4	4	4	4	4	4	0	3	3	3	3	3	3	1	0	4	4	4	4	3	3	1	0	1	1	1	4	4	4	3	0	4	1	1	1	1	1	1	1	1	3	3	3	4	4	3	3	3	1
3.645	4	4	4	4	4	4	0	3	3	3	3	3	3	1	0	4	4	4	4	3	3	1	0	1	1	1	4	4	4	3	0	4	1	1	1	1	1	1	1	1	3	3	3	4	4	3	3	3	1
[truncated: 570 more rows]
[truncated: 85 more columns]

## Sheet: Figure 7
	State ratio
	No distractors													Distractors
[truncated: 986 more rows]

## Sheet: HCP subject information
Subject	Gender	Age
[truncated: 83 more rows]

## Sheet: Supplementary 1
	Global signal Odd One Out, epoch 1																											Posterior signal Odd One Out, epoch 1
[truncated: 1,603 more rows]
[truncated: 2 more columns]

[truncated: 3 more sheets: Supplementary 3, Supplementary 4, Supplementary 6]
